# Supplementary material for: The lamprey habenula provides an extreme example for the temporal regulation of asymmetric development
Source: Front Cell Dev Biol. 2025 Feb 6;13:1528797. doi: 10.3389/fcell.2025.1528797 (PMC11839670; doi:10.3389/fcell.2025.1528797)
Supplement: Supplementary file 1 [file Table2.xlsx]

## Sheet: Feuille1
reads	tissue	number of reads
SRR5230929	embryos (all stages)	21088164
SRR5226597	pancreas	160757825
SRR6329405	kidney	209200560
SRR6329408	gills	202230155
SRR6329409	blood	186590513
SRR6329410	gills	207350277
SRR6329411	blood	173750048
SRR6329412	intestine	169020866
SRR6329413	kidney	199057420
SRR6329414	intestine	132513609
SRR6871293	dorsal neural tube, stage 20	30933537
SRR6871294	dorsal neural tube, stage 20	11881070
SRR6871295	dorsal neural tube, stage 20	41205159
SRR6871296	dorsal neural tube, stage 21	18884546
SRR6871297	dorsal neural tube, stage 21	35435855
SRR6871298	dorsal neural tube, stage 21	44774354
SRR6871299	dorsal neural tube, stage 21	37920504
SRR6871300	head, stage 23	58874548
SRR6871301	head, stage 23	61709429
SRR6871302	head, stage 23	58265899
SRS23133376	habenula, left and right explants	994086383
SRS23139880	embryonic stage 22 head sections, sagittal, horizontal and transverse planes	35382366
SRS23139877	prolarval stage 26 head sections, sagittal plane	13100262
SRS23139986	prolarval stage 30 head sections, sagittal plane	21260536
