# Supplementary material for: The lamprey habenula provides an extreme example for the temporal regulation of asymmetric development
Source: Front Cell Dev Biol. 2025 Feb 6;13:1528797. doi: 10.3389/fcell.2025.1528797 (PMC11839670; doi:10.3389/fcell.2025.1528797)
Supplement: Supplementary file 2 [file Table3.xlsx]

## Sheet: Sheet1
Sequence name	N° Id Super Lf	NCBI protein identifier	Rank diff-exp	Blastx versus L. reissneri genome	L. reissneri Protein sequence identity	Blastn versus L. reissneri genome	ISH signal	Sequence	Sequence
LfTcf7l2	Cluster-4041.6805	CAL5931645.1	2, right	no significant hit	-	Chr.34 [5914195-5918970], 76bp at 3’ side of Tcf7l2	Suppl. Fig.2M	agcaacagcatgtacgtagtcccgtggagggtccctcaacccagccaacatccacaaaactggaaggcggcggaggagaagcgcgacgctgacaagaagccgcacatcaagaagccgctgaacgcgttcatgctctacatgaaggagatgcgcgccaaggtggtggccgagtgcacgctcaaggagagcgccgccatcaaccagatcctgggccggcggtggcacgcgctgtcccgggaggagcaggccaagtactacgagctggctcgtaaggagaggcagctgcacatgcagctgtacccaggctggtccgcacgcgacaactatggaaagaggaagaagagaaggcgggagaagcaacaggtggaagtgtcaggtcagccctccacagtcgccctg…	agcaacagcatgtacgtagtcccgtggagggtccctcaacccagccaacatccacaaaactggaaggcggcggaggagaagcgcgacgctgacaagaagccgcacatcaagaagccgctgaacgcgttcatgctctacatgaaggagatgcgcgccaaggtggtggccgagtgcacgctcaaggagagcgccgccatcaaccagatcctgggccggcggtggcacgcgctgtcccgggaggagcaggccaagtactacgagctggctcgtaaggagaggcagctgcacatgcagctgtacccaggctggtccgcacgcgacaactatggaaagaggaagaagagaaggcgggagaagcaacaggtggaagtgtcaggtcagccctccacagtcgccctg…
LfKcnk12	Cluster-4041.9308	CAL5911993.1	3, left	potassium channel subfamily K member 12-like [Lethenteron reissneri]	XP_061424336.1		Suppl. Fig.2B	ATGGCGTGGCCCGCGAGGCGTGGAAGCCGTCGGTCTACCACGTCATGCTGATCCTGGGAGCCGCAGCCGTCGCCATCGCGTGCTCTGCGTCGGCGCTTTACTCCGCCGTCGAGGACTGGAGCTACGTGGACTCGCTCTACTTCTGCTTCGTGGCGTTCAGCACCATCGGCTTCGGCGACCTGGTGAGCGGCCAGGCGGCCGTGACGAAGGTCGTCGACCAGAGCGCCTACCGCTTCGTCAACTTCGCCTTCATCCTGCTGGGCGTGTGTTGCATCTACTCGCTCTTCAACGTCATCTCCATAGTCATCAAGCAGCTGCTCAACTGGACGCTCAAGAAGGTGGAGCAGGCGCGGCGGTACCTGTGGCAGCGCGGGTTTCGGCCGAGGGGACGCAACGCGG…	ATGGCGTGGCCCGCGAGGCGTGGAAGCCGTCGGTCTACCACGTCATGCTGATCCTGGGAGCCGCAGCCGTCGCCATCGCGTGCTCTGCGTCGGCGCTTTACTCCGCCGTCGAGGACTGGAGCTACGTGGACTCGCTCTACTTCTGCTTCGTGGCGTTCAGCACCATCGGCTTCGGCGACCTGGTGAGCGGCCAGGCGGCCGTGACGAAGGTCGTCGACCAGAGCGCCTACCGCTTCGTCAACTTCGCCTTCATCCTGCTGGGCGTGTGTTGCATCTACTCGCTCTTCAACGTCATCTCCATAGTCATCAAGCAGCTGCTCAACTGGACGCTCAAGAAGGTGGAGCAGGCGCGGCGGTACCTGTGGCAGCGCGGGTTTCGGCCGAGGGGACGCAACGCGG…
LfCabp1	Cluster-4041.7123	CAL5917030.1	5, left	calcium-binding protein 1-like [Lethenteron reissneri]	XP_061417803.1		Suppl. Fig.2C	ATGCAGAACCTCCTGGGGCCCGCGTGCATCTTCCTCCGGGGGGGCCTAGCCGAGGCCCTCATCAAGGAGAGGGAACTTCGCCCCGAAGAGATTGAAGAGCTGCGCGAGGCGTTCCGCGAGTTTGACCGCGACGGCGACGGCTTCATGACGTGCCGCGACCTGGGCCTGTGCATGCGGACCATGGGCTTCATGCCCACCGAGATGGAGCTGCTGGAGCTCTCGCAGAGCATCAACATGACTCAGGGTGGCCGCGTGGACTTTGAGGACTTTGTGGAGCTGATGGCCCCGAAACTCCTGGCGGAGACGTCGGGGATGGTGGGGATCAAAGAGCTGAGGGACGCCTTCCGTGAGTTTGACACGAACGGGGACGGCAGGATCAGCTCAGCGGAACTGCGTGAG…	ATGCAGAACCTCCTGGGGCCCGCGTGCATCTTCCTCCGGGGGGGCCTAGCCGAGGCCCTCATCAAGGAGAGGGAACTTCGCCCCGAAGAGATTGAAGAGCTGCGCGAGGCGTTCCGCGAGTTTGACCGCGACGGCGACGGCTTCATGACGTGCCGCGACCTGGGCCTGTGCATGCGGACCATGGGCTTCATGCCCACCGAGATGGAGCTGCTGGAGCTCTCGCAGAGCATCAACATGACTCAGGGTGGCCGCGTGGACTTTGAGGACTTTGTGGAGCTGATGGCCCCGAAACTCCTGGCGGAGACGTCGGGGATGGTGGGGATCAAAGAGCTGAGGGACGCCTTCCGTGAGTTTGACACGAACGGGGACGGCAGGATCAGCTCAGCGGAACTGCGTGAG…
LfA-Raf	Cluster-4041.8111	CAL5920258.1	6, right	serine/threonine-protein kinase A-Raf-like [Lethenteron reissneri]	XP_061428722.1		Suppl. Fig.2N	ATGCCACGGGAACACAGTTTCCTCCACTCACTGCGCAACCACAGCAGTCCTGCCAGGCTCGGTGCGCTTGGTGTTCCTGGGTCCGGAGGAGGCGGAGGTGGAGGGGGCGGGACTGTGATGCTGGCTCCTCCCACACCACCACCACCACCTCCTCCACCGCCATCGACGGCGCACGCAGCGCTGTCAGGGAGAATGAACGGCGCCCAGGACGGGGCTCACGCCGAGCCGACCCGCTCCGGCACCACACTCGTGCGCGTCTCCCTGCCCAACAAGCAGCGCACCGTGGTTCCTGCTCGTAGCGGGGTGACCGTGAAGGACAGCCTCATGAAGGCGCTCACGATTCGTGGCCTCACCACGCACTGTTGCGGCGTCTACAGGGTGAATGAACGTGGGAAGGAG…	ATGCCACGGGAACACAGTTTCCTCCACTCACTGCGCAACCACAGCAGTCCTGCCAGGCTCGGTGCGCTTGGTGTTCCTGGGTCCGGAGGAGGCGGAGGTGGAGGGGGCGGGACTGTGATGCTGGCTCCTCCCACACCACCACCACCACCTCCTCCACCGCCATCGACGGCGCACGCAGCGCTGTCAGGGAGAATGAACGGCGCCCAGGACGGGGCTCACGCCGAGCCGACCCGCTCCGGCACCACACTCGTGCGCGTCTCCCTGCCCAACAAGCAGCGCACCGTGGTTCCTGCTCGTAGCGGGGTGACCGTGAAGGACAGCCTCATGAAGGCGCTCACGATTCGTGGCCTCACCACGCACTGTTGCGGCGTCTACAGGGTGAATGAACGTGGGAAGGAG…
LfNecab1	Cluster-4041.10837	CAL5908945.1	7, left	N-terminal EF-hand calcium-binding protein 1 [Lethenteron reissneri]	XP_061421644.1		Suppl. Fig.2D	GTTCCAAGACATATTTCGGAGGGCTGACAAAAACGATGATGGGCGCCTGTCGTTCGAGGAATTCCAGGCCTACTTTTCCGACGGTGTGCTGCAGCCTGACCAGATGCTGGAGCTATTCCGTGACATCGACACTCACCAGACCGACAATCTAAGTACTGATGAGCTCTGCGAGTACTTCTCAAGGCACCTAGGAGCATATGGCAATGTCCTGTCAGCCTTGGAGCAGTTGAACCATGCCATCCTGAGGGCCATGGATTGCACGAAGCGGGACTATGCGGACGCCAGCGTGCTGCAGCAGTTCGTGACCCGCTTCCTGCTGCGGGAGACCTGCTCACAGCTGCAGTCCCTGCAGGGCTCCCTGGAGTGCGCCACGGAGGCCGTGGAGCGACAGACCTGCCC…	GTTCCAAGACATATTTCGGAGGGCTGACAAAAACGATGATGGGCGCCTGTCGTTCGAGGAATTCCAGGCCTACTTTTCCGACGGTGTGCTGCAGCCTGACCAGATGCTGGAGCTATTCCGTGACATCGACACTCACCAGACCGACAATCTAAGTACTGATGAGCTCTGCGAGTACTTCTCAAGGCACCTAGGAGCATATGGCAATGTCCTGTCAGCCTTGGAGCAGTTGAACCATGCCATCCTGAGGGCCATGGATTGCACGAAGCGGGACTATGCGGACGCCAGCGTGCTGCAGCAGTTCGTGACCCGCTTCCTGCTGCGGGAGACCTGCTCACAGCTGCAGTCCCTGCAGGGCTCCCTGGAGTGCGCCACGGAGGCCGTGGAGCGACAGACCTGCCC…
LfRrp1A	Cluster-4041.8786	CAL5910690.1	8, left	ribosomal RNA processing protein 1 homolog A-like [Lethenteron reissneri]	XP_061435744.1		no regionalized signal	ATGTCGTCTTCGCTGCGGGCCTCGCTGCTGAACCGCGACGGGGAGCGGCGGCGATTCGCGGTGTCCGTGGGGGGCAGCGGCGGCGTGCGGGACTTGACGCGGGCCCTCGAGGCCCTCCGAGAGGAGGTCTCCGAGGCTCTGACCGAGCTGGTGGATCAGGAGAAGACTGCGAAGGCTACTGGCGGTGGTGGTGAAGGCTCGGCTGGAGAAGAGGCGGATGAGAGCGACGATGACGACGATGACGGTGGTGGTGGTGGTGGTGACAAAGCTCCTGGACAGGGTCAGGCTGGACCGCGTCAGCCTGGGTCTGAGTTCGAGTCCGGGTCGCGTCAAGCGGCGTGCGAGGGAGCCGTGAAGCGAGGGGTGGGACAGCAAGAAACTTCGACGAAGTGTCCCGCG…	ATGTCGTCTTCGCTGCGGGCCTCGCTGCTGAACCGCGACGGGGAGCGGCGGCGATTCGCGGTGTCCGTGGGGGGCAGCGGCGGCGTGCGGGACTTGACGCGGGCCCTCGAGGCCCTCCGAGAGGAGGTCTCCGAGGCTCTGACCGAGCTGGTGGATCAGGAGAAGACTGCGAAGGCTACTGGCGGTGGTGGTGAAGGCTCGGCTGGAGAAGAGGCGGATGAGAGCGACGATGACGACGATGACGGTGGTGGTGGTGGTGGTGACAAAGCTCCTGGACAGGGTCAGGCTGGACCGCGTCAGCCTGGGTCTGAGTTCGAGTCCGGGTCGCGTCAAGCGGCGTGCGAGGGAGCCGTGAAGCGAGGGGTGGGACAGCAAGAAACTTCGACGAAGTGTCCCGCG…
LfPxr1	Cluster-18946.0	Unpredicted protein, coding sequence detected at the level of chr.36 (GenBank:OZ110943.1)[10790588-10756970], on 12 exons respectively at position [10790588-10790424], [10788809-10788723], [10782703-10782478], [10781832-10781757], [10768809-10768531], [10765898-10765791], [10764472-10764335], [10760642-10760572], [10760303-10759974], [10759427-10759265], [10758173-10758016], [10757168-10756970]	9, lefty	peroxisomal targeting signal 1 receptor-like isoform X2 [Lethenteron reissneri]	XP_061423910.1		Suppl. Fig.2E	TGCAGACGGCGCTCGGGGTCATCTTCAACCTGAGCGGGGAGTACGAGCGAGCCGTCGAGTGCTTCACCCACGCCGTGCACGCTCGCCCCGAGGATCACCTGCTGTGGAACAAGCTGGGGGCGTCGCTGGCAAACGGGAGCCGCAGCGAGGAGGCGGTGGAGGCTTACTACCACGCACTGGCGCTGCAGCCCGGATACGTGCGCTCCTGGTACAACCTGGGCGTCAGCTGGCTCAACATGGGCGCCTACAGGGAGGCGGTGGCGGACCTGCTCGAGGCGCTGGTCAAGCAGCACAAGAGCCTCGGGAGACGGCGCGAGGGGGCCGCGATGTCCGACAACATCT	TGCAGACGGCGCTCGGGGTCATCTTCAACCTGAGCGGGGAGTACGAGCGAGCCGTCGAGTGCTTCACCCACGCCGTGCACGCTCGCCCCGAGGATCACCTGCTGTGGAACAAGCTGGGGGCGTCGCTGGCAAACGGGAGCCGCAGCGAGGAGGCGGTGGAGGCTTACTACCACGCACTGGCGCTGCAGCCCGGATACGTGCGCTCCTGGTACAACCTGGGCGTCAGCTGGCTCAACATGGGCGCCTACAGGGAGGCGGTGGCGGACCTGCTCGAGGCGCTGGTCAAGCAGCACAAGAGCCTCGGGAGACGGCGCGAGGGGGCCGCGATGTCCGACAACATCT
LfGucy2g	Cluster-15034.0	CAL5931639.1	10, left	guanylate cyclase 2G-like isoform X3 [Lethenteron reissneri]	XP_061421117.1		Suppl. Fig.2F	GGCTCAAACAAGATCAAGTTCTATGGTGCATCGGGGCAGGTGAGTATTGATGTGAACGGAGAGCGCTTCCTGGATTACGCCGTCTTTGACCTGCAGAAGAAGGGGAATGCCAGCCAGTTCCTGCCCGTGATGGTGTTCGACACCTTCCAGAAGGCTCTCAGCTTTACCCCGGAATACCAGAAGATGGGTTGGCCAGATGGTCGGCCCCCTTCCGACATGCCAGAGTGTGGCTTCACAGGGGAGCTATGCCAGGAAGCACCAATCAACCTGGCGCTGGTGCTTGTCGGCAGCATCCTGTCTCTGATCGTCATCGGCACCGTGGCCTTCCTGACCTACCTGGTGGTGCAGAGCCGCAGCCTCCAGGAGAGCATGGACACCACCTGGTGGAAGATCAACTTC…	GGCTCAAACAAGATCAAGTTCTATGGTGCATCGGGGCAGGTGAGTATTGATGTGAACGGAGAGCGCTTCCTGGATTACGCCGTCTTTGACCTGCAGAAGAAGGGGAATGCCAGCCAGTTCCTGCCCGTGATGGTGTTCGACACCTTCCAGAAGGCTCTCAGCTTTACCCCGGAATACCAGAAGATGGGTTGGCCAGATGGTCGGCCCCCTTCCGACATGCCAGAGTGTGGCTTCACAGGGGAGCTATGCCAGGAAGCACCAATCAACCTGGCGCTGGTGCTTGTCGGCAGCATCCTGTCTCTGATCGTCATCGGCACCGTGGCCTTCCTGACCTACCTGGTGGTGCAGAGCCGCAGCCTCCAGGAGAGCATGGACACCACCTGGTGGAAGATCAACTTC…
LfCtnnb1 (b-catenin)	Cluster-4041.12138	CAL5930122.1	12, right	catenin beta-1-like isoform X1 [Lethenteron reissneri]	XP_061410572.1		no regionalized signal	GCTCCCTTGCCTTCGTCCCCTGCCCCGTCTCCCACGGCTCCCCTCGTCCAACGTCTCACGAATCCCCTGTCCTGTCCTCTGCCATGTCCTCTCCTTGTCTCCCTTCTGCTTTGTCGTCCCTGAACCACGTCCTTCCTTCCTTGGCTCGTCCTCAACCGACGTTCTCCAACCCCTTCCACCGACGAGCTTGTCGTCTCCTTCCCCATCCCTCTCTCCCTACCGTGCGCCTCGCCTCGTTTCTCGCCTTTTTTTGTCCTCCCATCCATTTCCCTGACCTCGACGTAAAAACCTCAAAACCCTTCAACCGCTCATCTTAACCCTCGCAGGTACCCTGCTCCCCGCACGCTACCCCAGCCACGCTCCAGCCCCTCCCCCCGGTGCCACCCCCTACCCCTCTTC…	GCTCCCTTGCCTTCGTCCCCTGCCCCGTCTCCCACGGCTCCCCTCGTCCAACGTCTCACGAATCCCCTGTCCTGTCCTCTGCCATGTCCTCTCCTTGTCTCCCTTCTGCTTTGTCGTCCCTGAACCACGTCCTTCCTTCCTTGGCTCGTCCTCAACCGACGTTCTCCAACCCCTTCCACCGACGAGCTTGTCGTCTCCTTCCCCATCCCTCTCTCCCTACCGTGCGCCTCGCCTCGTTTCTCGCCTTTTTTTGTCCTCCCATCCATTTCCCTGACCTCGACGTAAAAACCTCAAAACCCTTCAACCGCTCATCTTAACCCTCGCAGGTACCCTGCTCCCCGCACGCTACCCCAGCCACGCTCCAGCCCCTCCCCCCGGTGCCACCCCCTACCCCTCTTC…
LfPlcb1	Cluster-4041.1398	CAL5912113.1	13, right	1-phosphatidylinositol 4,5-bisphosphate phosphodiesterase beta-1-like isoform X2 [Lethenteron reissneri]	XP_061424566.1		Suppl. Fig.2O	GGCTCTGGGCGCAGCTCCGACTGGCACAAGTCCGGCTCCTTCAGCCGCTCCATTGAGGTGCTCGAGGGCGGCAGTGACGAGGATGACTACACCGAGGAGGAGCTCAAGAAGGTCACGACCGACGAGGGCACAGCCAGCATCGAAGTGAGCGCCACGCAGGAGATGTCGAACCTCGTGAGCTACGTGCAGCCCATCAAGTTCGACTCCTTTGCCGACGCCAAGCGGAGGAACCGGAACTTCGAGATGTCGTCGTTTGTGGAGACGAAGGGGGCCGAGCAGCTGACCAAGTCTCCTGTGGAGTTCGTCGAGTACAACAAGACGCACCTGAGCCGCATCTACCCCAAGGGCACGCGCGTCGACTCCTCCAACTACACGCCGCAGCTCTTCTGGAACGCCGGC…	GGCTCTGGGCGCAGCTCCGACTGGCACAAGTCCGGCTCCTTCAGCCGCTCCATTGAGGTGCTCGAGGGCGGCAGTGACGAGGATGACTACACCGAGGAGGAGCTCAAGAAGGTCACGACCGACGAGGGCACAGCCAGCATCGAAGTGAGCGCCACGCAGGAGATGTCGAACCTCGTGAGCTACGTGCAGCCCATCAAGTTCGACTCCTTTGCCGACGCCAAGCGGAGGAACCGGAACTTCGAGATGTCGTCGTTTGTGGAGACGAAGGGGGCCGAGCAGCTGACCAAGTCTCCTGTGGAGTTCGTCGAGTACAACAAGACGCACCTGAGCCGCATCTACCCCAAGGGCACGCGCGTCGACTCCTCCAACTACACGCCGCAGCTCTTCTGGAACGCCGGC…
LfTtc13	Cluster-4041.11051	CAL5923457.1	14, right	tetratricopeptide repeat protein 13 isoform X1 [Lethenteron reissneri]	XP_061415516.1		Suppl. Fig.2P	CACGTGTGGCGGAATGGCAAGGTGCGCGTGGCCGGGAAGAGCCGTAGGCTGGCGTGGAGGGACCTCTTCGATGTCGCCGTCAAGTGGAGGAGGATGGTTGACCCAGACCAGCCAGTTCTGTGGTTAGACCTGATGCCGGCACGTGGCCTAAAAAGCGGCTTCAACAGCCACATCAACCTCGTCAGGGGTCACGTCAGCAACCTGCGCTACGCGACGTACTTTGACAGGATGCTGACCTCCGTGAAAGAGAAACTCTTACAGCATTATGGAACGAACCCCAAGCTGCACGGAGAGACCAGGGAGTCCGTGGAGAAGGCGAGGTCGGTGGAGGACCTCCTCCCGGCTCTCAAGAAGATCTTCCACAGCGGGCGGCAGCAGCAGCCTGGATTCATGGTGGCC…	CACGTGTGGCGGAATGGCAAGGTGCGCGTGGCCGGGAAGAGCCGTAGGCTGGCGTGGAGGGACCTCTTCGATGTCGCCGTCAAGTGGAGGAGGATGGTTGACCCAGACCAGCCAGTTCTGTGGTTAGACCTGATGCCGGCACGTGGCCTAAAAAGCGGCTTCAACAGCCACATCAACCTCGTCAGGGGTCACGTCAGCAACCTGCGCTACGCGACGTACTTTGACAGGATGCTGACCTCCGTGAAAGAGAAACTCTTACAGCATTATGGAACGAACCCCAAGCTGCACGGAGAGACCAGGGAGTCCGTGGAGAAGGCGAGGTCGGTGGAGGACCTCCTCCCGGCTCTCAAGAAGATCTTCCACAGCGGGCGGCAGCAGCAGCCTGGATTCATGGTGGCC…
LfRock2	Cluster-4041.3841	CAL5911062.1	15, left	rho-associated protein kinase 2-like [Lethenteron reissneri]	XP_061425211.1		Suppl. Fig.2G	ATGGAGGAGCGAATGAAGATTCTGGACAAGTTGGTCCGGGACTGCCACTCGCGTGTGAGCGCCGGGACTCTGCTGGACGGCTTTGAGGCGTTGGTGCAGGACCTGGACTTCCCGGCGTTGCGCAAGAACAAGAACATCGAAAGCTTCCTCAACAGATATGAGAAGGCGGTGGGCAAGGTGCACGACCTGCGCATGAACGTCCACGACTTCGAGCTCCTCAAGGTGATCGGCAGAGGAGCCTTCGGTGTGGTGCAGCTGGTGCGGCACAAGCAGACGCGGCGCGTCCACGCAATGAAGCGGCTCAACAAGGGCGAGATGCTCAAGCGCTCCGACTCGGCCTTCTTCTGGGAGGAGAGGGACATCATGGCCTTCGCCAACAGCTCCTGGATCATCCAGCTG…	ATGGAGGAGCGAATGAAGATTCTGGACAAGTTGGTCCGGGACTGCCACTCGCGTGTGAGCGCCGGGACTCTGCTGGACGGCTTTGAGGCGTTGGTGCAGGACCTGGACTTCCCGGCGTTGCGCAAGAACAAGAACATCGAAAGCTTCCTCAACAGATATGAGAAGGCGGTGGGCAAGGTGCACGACCTGCGCATGAACGTCCACGACTTCGAGCTCCTCAAGGTGATCGGCAGAGGAGCCTTCGGTGTGGTGCAGCTGGTGCGGCACAAGCAGACGCGGCGCGTCCACGCAATGAAGCGGCTCAACAAGGGCGAGATGCTCAAGCGCTCCGACTCGGCCTTCTTCTGGGAGGAGAGGGACATCATGGCCTTCGCCAACAGCTCCTGGATCATCCAGCTG…
LfKhdrbs2	Cluster-4041.2174	CAL5909387.1	17, right	KH domain-containing, RNA-binding, signal transduction-associated protein 2 isoform X1 [Lethenteron reissneri]	XP_061424942.1		Suppl. Fig.2Q	CGAAGATCGACGCTACCGAGACGTCGTCAGCAACCAGAACATGAAGCTGTGCGAGAAGGTGCTCATCCCGGTCAAGCAGCACCCCAAGTTCAATTTCGTGGGGAAGCTGCTTGGACCCCAGGGGAACTCCCTCAAGAGGCTGCAGGCTGAGACCGGCACCAAGATGTCTATCCTGGGCAAGGGCTGCATGAGGGACAAGGCCAAGGAGGAGGAGTTGAGGAGGGGCGGCGAAGCGAAGTACGCTCACCTGCAGGAACGTCTGCACGTCCTCATCGAGGTGTTCGCCCCCCCCGGGGACGCGTACGCGCGCATGGGCCACGCGCTGCAGGAGGTGAAGAAGTTCCTCGTGCCGGACTACAACGACGAGATCCGCTTGGAGCAGCTGCGGGAGCTGACGTT…	CGAAGATCGACGCTACCGAGACGTCGTCAGCAACCAGAACATGAAGCTGTGCGAGAAGGTGCTCATCCCGGTCAAGCAGCACCCCAAGTTCAATTTCGTGGGGAAGCTGCTTGGACCCCAGGGGAACTCCCTCAAGAGGCTGCAGGCTGAGACCGGCACCAAGATGTCTATCCTGGGCAAGGGCTGCATGAGGGACAAGGCCAAGGAGGAGGAGTTGAGGAGGGGCGGCGAAGCGAAGTACGCTCACCTGCAGGAACGTCTGCACGTCCTCATCGAGGTGTTCGCCCCCCCCGGGGACGCGTACGCGCGCATGGGCCACGCGCTGCAGGAGGTGAAGAAGTTCCTCGTGCCGGACTACAACGACGAGATCCGCTTGGAGCAGCTGCGGGAGCTGACGTT…
LfRdh10	Cluster-4041.12908	CAL5911024.1	19, right	retinol dehydrogenase 10-like [Lethenteron reissneri]	XP_061425368.1		Suppl. Fig.2R	CGTGGTGTCGGGAAGGCCCCTTCTCGAGTGCCCCGACGAGCTGCTCGAGAGGACCATGGCCGTGAATTGCCACGCGCTCTTCTGGACGACCAAGGCGTTCCTGCCGCACATGCTGGAGACCAACCACGGACACCTGGTGACCGTCGCCAGTTCCTTGGGTTTGTTCAGCACGGCTGGCATCGAGGATTACTGCGCAAGCAAGTACGGGGCGGTCGGCTTCCACGAGTCGCTGGCGCACGAGATCCGAGCGATGGAGAAGGACGGAGTCCACACGACGCTCGTGTGCCCCTACCTCGTCAGCACCGGCATGTTCCAGGGCTGCCGTATACGGAAGGAGATTGAGACGTACATTCTGCCGCCCTTGAAGCCAGAGTTTTGCGTGAGCCAGGCGATGAGGGC…	CGTGGTGTCGGGAAGGCCCCTTCTCGAGTGCCCCGACGAGCTGCTCGAGAGGACCATGGCCGTGAATTGCCACGCGCTCTTCTGGACGACCAAGGCGTTCCTGCCGCACATGCTGGAGACCAACCACGGACACCTGGTGACCGTCGCCAGTTCCTTGGGTTTGTTCAGCACGGCTGGCATCGAGGATTACTGCGCAAGCAAGTACGGGGCGGTCGGCTTCCACGAGTCGCTGGCGCACGAGATCCGAGCGATGGAGAAGGACGGAGTCCACACGACGCTCGTGTGCCCCTACCTCGTCAGCACCGGCATGTTCCAGGGCTGCCGTATACGGAAGGAGATTGAGACGTACATTCTGCCGCCCTTGAAGCCAGAGTTTTGCGTGAGCCAGGCGATGAGGGC…
LfPrkar2a	Cluster-4041.12098	CAL5906846.1	21, left	cAMP-dependent protein kinase type II-alpha regulatory subunit-like [Lethenteron reissneri]	XP_061418852.1		Suppl. Fig.2H	CGGATTCGAGGATGCACACGGCCGAGGGGTCAACTTTTCCGAGGAGAACGCGGCCGGACACTCGTCCAACAGCGACAACAACGGCGACGACGATCGGGACGATGACGACGACGACGACGAATCCGATTTCGAAGCTCCGGTGATCAGCAGATTCACAAGGAGAGCATCCGTGTGTGCGGAGGCCTACAATCCCGACGAAGAGGAGGAAGACACAGAAGCCAGAGTCATTCATCCCAAGACAGACGAGCAGCGCAACAGGCTGCAGGAGGCCTGCAAGCACATCCTAATCTTTAAAAACCTCGACCAGGAGCAGATGTCACAGGTTCTGGACGCGATGTTTGAAAAGACGGTGGAGACTGGGGAGCACGTCATTGACCAGGGAGCTGATGGAGACAACTT…	CGGATTCGAGGATGCACACGGCCGAGGGGTCAACTTTTCCGAGGAGAACGCGGCCGGACACTCGTCCAACAGCGACAACAACGGCGACGACGATCGGGACGATGACGACGACGACGACGAATCCGATTTCGAAGCTCCGGTGATCAGCAGATTCACAAGGAGAGCATCCGTGTGTGCGGAGGCCTACAATCCCGACGAAGAGGAGGAAGACACAGAAGCCAGAGTCATTCATCCCAAGACAGACGAGCAGCGCAACAGGCTGCAGGAGGCCTGCAAGCACATCCTAATCTTTAAAAACCTCGACCAGGAGCAGATGTCACAGGTTCTGGACGCGATGTTTGAAAAGACGGTGGAGACTGGGGAGCACGTCATTGACCAGGGAGCTGATGGAGACAACTT…
LfRgs20	Cluster-11018.2	CAL5907460.1	24, left	regulator of G-protein signaling 20-like [Lethenteron reissneri]	XP_061418590.1		no regionalized signal	TGCGGACGAGGTGCTGGCGTGGGGTCGGTCGTTCGAGCGTCTCGTACGCAGCCCCACGGGCCGCGCGCACTTCCGCCACTTCCTGCGCGGCGAATTCAGCGAGGACAACCTGCTCTTCTGGCTTGCGTGCGAGGAGCTGCGAGTCGGCACAGACGAGGCCTCCCTACCCGAGCGCATGAGGACCATCTATGAGGAGTACATTTCCATCCTTTCGCCCAGGGAGGGGAGCAGGCGGATGATTTACGCCACCGTGTGCGCAGGTAAGCCTCGACTCGCGCGCCCGCGAAGCCATCAACGAGGGGATGGAGGAGCCGGGCGTGAGCACGTTCGACGAGGCGCAGCAGCAGATCTACATGCTCATGCAGAGGGACTCGTATCCGCG	TGCGGACGAGGTGCTGGCGTGGGGTCGGTCGTTCGAGCGTCTCGTACGCAGCCCCACGGGCCGCGCGCACTTCCGCCACTTCCTGCGCGGCGAATTCAGCGAGGACAACCTGCTCTTCTGGCTTGCGTGCGAGGAGCTGCGAGTCGGCACAGACGAGGCCTCCCTACCCGAGCGCATGAGGACCATCTATGAGGAGTACATTTCCATCCTTTCGCCCAGGGAGGGGAGCAGGCGGATGATTTACGCCACCGTGTGCGCAGGTAAGCCTCGACTCGCGCGCCCGCGAAGCCATCAACGAGGGGATGGAGGAGCCGGGCGTGAGCACGTTCGACGAGGCGCAGCAGCAGATCTACATGCTCATGCAGAGGGACTCGTATCCGCG
LfFlrt3	Cluster-7295.0	CAL5911943.1	27, left	leucine-rich repeat transmembrane protein FLRT3-like [Lethenteron reissneri]	XP_061424389.1		no regionalized signal	CGGTCTCACGGCCGTGCCGAGCGGGCTGCCGCGAGACGCCACCACCATCTACCTGCAGAACAACCGCATCACCAACGCCGGCCTTCCCGCCATGCTGCAGGCGCTGTCGTCCGTCGAGGTCCTCTACCTGTACGACAACCAGCTGGAGGAGTTCCCAGCGCACCTGCCCCCGAACCTGCGTGAGCTCCACCTGCAGGAGAACAACATCGAGGTGGTGCCGGGCGTGGTGCTGGAGCGCACGCCATTCCTCGAGAAGCTCCACCTGAACGACAACTCCGTGTCGAGCGCCGGCATCGAGCCCGCCACGTTCCACGGGACGCCGCGCCTCAAGCTGCTCTTCCTCTCCCGCAATCACCTGAGCAGCGTCCCCCGCGGCCTGCCGAGGGGCCTCGAGGAGCT…	CGGTCTCACGGCCGTGCCGAGCGGGCTGCCGCGAGACGCCACCACCATCTACCTGCAGAACAACCGCATCACCAACGCCGGCCTTCCCGCCATGCTGCAGGCGCTGTCGTCCGTCGAGGTCCTCTACCTGTACGACAACCAGCTGGAGGAGTTCCCAGCGCACCTGCCCCCGAACCTGCGTGAGCTCCACCTGCAGGAGAACAACATCGAGGTGGTGCCGGGCGTGGTGCTGGAGCGCACGCCATTCCTCGAGAAGCTCCACCTGAACGACAACTCCGTGTCGAGCGCCGGCATCGAGCCCGCCACGTTCCACGGGACGCCGCGCCTCAAGCTGCTCTTCCTCTCCCGCAATCACCTGAGCAGCGTCCCCCGCGGCCTGCCGAGGGGCCTCGAGGAGCT…
LfNpr1	Cluster-12712.0	CAL5908161.1	29, right	atrial natriuretic peptide receptor 1-like [Lethenteron reissneri]	XP_061409452.1		Suppl. Fig.2S	GGAGAAGGAGCTGGCCAGCATGCTGTGGAGGGTGCACTGGGACGACGTCTTCGTGGACAAAGTGGGCGATGCGCTCAAGCTGTCGGGAGAGAGCGCGGTGACCCCCTCCACGAGGTGCTCGAGCCACAGCTCCCTGGCGACGACGCGATACGGGCGGTCCGTGTTCGCCAACACCGGCTTCTACAAGGGAAACTTGGTGGCCATAAAGTTCATCAACCGGAAGAAAATCGAGTTGACGAGACAAATGCTGTTCGAGCTCAAGCACATGCGGGACGTCCAGAACGAACACCTAACTCGCTTTGTAGGCGCCTGCATCGATGTGCCCAACATCTGCATCATCACCGAGTACTGCCCCAGGGGAAGCTTACAGGACATTTTGGAAAATGAAAGCATTAGCCT…	GGAGAAGGAGCTGGCCAGCATGCTGTGGAGGGTGCACTGGGACGACGTCTTCGTGGACAAAGTGGGCGATGCGCTCAAGCTGTCGGGAGAGAGCGCGGTGACCCCCTCCACGAGGTGCTCGAGCCACAGCTCCCTGGCGACGACGCGATACGGGCGGTCCGTGTTCGCCAACACCGGCTTCTACAAGGGAAACTTGGTGGCCATAAAGTTCATCAACCGGAAGAAAATCGAGTTGACGAGACAAATGCTGTTCGAGCTCAAGCACATGCGGGACGTCCAGAACGAACACCTAACTCGCTTTGTAGGCGCCTGCATCGATGTGCCCAACATCTGCATCATCACCGAGTACTGCCCCAGGGGAAGCTTACAGGACATTTTGGAAAATGAAAGCATTAGCCT…
LfSlc1a1	Cluster-4041.3196	CAL5911299.1	30, left	excitatory amino acid transporter 3-like [Lethenteron reissneri]	XP_061423804.1		no regionalized signal	ATGGGCTCCGATAATTGCATGAAAGGCTTTTGGAAGCGCAATTGGCTTCTGTTCAGCACCGTGGCCGCCGTTGTGTTGGGCATCGGCACGGGACTGCTGCTGCGGGAATTCGCCAACTTCAACAGCTTGGATATCGTGTACTTCTCTTTCCCGGGTGATGTGCTCATGCGGATGCTCAAGCTCATCATCCTGCCGCTCATCGTGTCCAGCATGATCACAGGATTGGCGTCTCTGGATTCCAATGTTTCAGGGAAGATTGGTGGTCTCGCGGTGGCTTACTACCTGAGCACCACCGTCCTGGCTGTCCTATTGGGGATCGCGCTGGTGCTGCTCATCAAGCCCGGCGTGTCGCAGAGCACCGACGAGATCGACCGCACCGGCTCGACCCCCAACGCCACC…	ATGGGCTCCGATAATTGCATGAAAGGCTTTTGGAAGCGCAATTGGCTTCTGTTCAGCACCGTGGCCGCCGTTGTGTTGGGCATCGGCACGGGACTGCTGCTGCGGGAATTCGCCAACTTCAACAGCTTGGATATCGTGTACTTCTCTTTCCCGGGTGATGTGCTCATGCGGATGCTCAAGCTCATCATCCTGCCGCTCATCGTGTCCAGCATGATCACAGGATTGGCGTCTCTGGATTCCAATGTTTCAGGGAAGATTGGTGGTCTCGCGGTGGCTTACTACCTGAGCACCACCGTCCTGGCTGTCCTATTGGGGATCGCGCTGGTGCTGCTCATCAAGCCCGGCGTGTCGCAGAGCACCGACGAGATCGACCGCACCGGCTCGACCCCCAACGCCACC…
LfMyo9b	Cluster-646.0	CAL5917702.1	31, right	unconventional myosin-IXb-like [Lethenteron reissneri]	XP_061426583.1		Suppl. Fig.2T	CAACGACAACTCCAGCCGCTTCGGAAAATTCATCCAAGTCAACTACAGAGAGAATGGAACCGTGCGCGGAGCCATAATGGAGAAATACCTACTGGAAAGGTCACGCCTCGTGTCGCAGGAGAAGAACGAAAGGAATTACCACGTGTTCTACTATCTGTTGGAGGGAACAACCGAGGAGGAGAGGGAATTCTTACACCTCCTGCCGCCTTCGCACTACAACTACCTCAACCAGACTGACATCAACCGAGTGGAGGGGGAAGACTTGAAGCACGACTTTGAGAGACTCAAGCTGGCAATGGAAATGGTCGGGTTCCTTCCCAAGACTCGCGTGCAGATTTTCACGGTCCTCTCTGCCGTCCTGAGTTTGGGAAACGTGTCGTTTCGCGGGAAGACGTGTCG…	CAACGACAACTCCAGCCGCTTCGGAAAATTCATCCAAGTCAACTACAGAGAGAATGGAACCGTGCGCGGAGCCATAATGGAGAAATACCTACTGGAAAGGTCACGCCTCGTGTCGCAGGAGAAGAACGAAAGGAATTACCACGTGTTCTACTATCTGTTGGAGGGAACAACCGAGGAGGAGAGGGAATTCTTACACCTCCTGCCGCCTTCGCACTACAACTACCTCAACCAGACTGACATCAACCGAGTGGAGGGGGAAGACTTGAAGCACGACTTTGAGAGACTCAAGCTGGCAATGGAAATGGTCGGGTTCCTTCCCAAGACTCGCGTGCAGATTTTCACGGTCCTCTCTGCCGTCCTGAGTTTGGGAAACGTGTCGTTTCGCGGGAAGACGTGTCG…
LfAp2a2	Cluster-8439.0	CAL5932274.1	32, right	AP-2 complex subunit alpha-2-like [Lethenteron reissneri]	XP_061420432.1		Suppl. Fig.2U	GGCTTTCCGTCAAGTTGCTCAGGCTCTTGCAGTGTTTCCCGCTGCCTGAGGAAACGACCGTGCGCGGTCGATTGAACGAGTGTCTGGAGAGTATCCTCAACAAGGCCCAGGAGCCACCCAAGTCCAAGAAGGTGCAACATTCGAATGCCAAGAATGCCGTACTCTTCGAGGCCATCAACCTCATCATCCACCAGGATAGCGAGCCAAACCTGCTGGTGCGCGCCTGCAATCAACTGGGCCAGTTCCTGCAGCACCGTGAGACCAACCTGCGCTACCTGGCCTTGGAGGGGTTGTGCCTGCTCGCCAGCTCCGAGTTCTCGCACGAAGCTGTCAAGAAGCACCAGGAGACAGTCATCACTGCCCTCAAGACGGAGCGGGACGTGAGCGTGCGCCAGCGAG…	GGCTTTCCGTCAAGTTGCTCAGGCTCTTGCAGTGTTTCCCGCTGCCTGAGGAAACGACCGTGCGCGGTCGATTGAACGAGTGTCTGGAGAGTATCCTCAACAAGGCCCAGGAGCCACCCAAGTCCAAGAAGGTGCAACATTCGAATGCCAAGAATGCCGTACTCTTCGAGGCCATCAACCTCATCATCCACCAGGATAGCGAGCCAAACCTGCTGGTGCGCGCCTGCAATCAACTGGGCCAGTTCCTGCAGCACCGTGAGACCAACCTGCGCTACCTGGCCTTGGAGGGGTTGTGCCTGCTCGCCAGCTCCGAGTTCTCGCACGAAGCTGTCAAGAAGCACCAGGAGACAGTCATCACTGCCCTCAAGACGGAGCGGGACGTGAGCGTGCGCCAGCGAG…
LfGpr26	Cluster-9274.0	CAL5906369.1	35, left	G-protein coupled receptor 26-like [Lethenteron reissneri]	XP_061408998.1		Suppl. Fig.2I	ATGGACGTTGGGGACACCCTGCTGTCGCTGTTCATCGTCGTGGTACTGATCGTGTCTTTCCTGTCGAACCTGGTTGTGTTGGTGTGCTACGTGTACAGCTCGGATATTCGCAGGCAAGTGCCCAGCATATTCACCATTAACCTGACCGCGTGCAACTTAATAATGACGCTCTTCAACATGCCGCTTACACTGGCCGGGGTCATCACTCAGGAACAACCGTTCGACGACTGCCTGTGCCAGGTGCTGGGATTCACAGAGACCTTTCTGACCACGAACACCATGCTGAGCATGGCGGCGCTCAGCCTAGACCGCTGGGTCGCGGTGGTCTTCCCCCTGAGCTACACCACCAAGATGAGCTACAAGGACGCGGCCGTCATCATGAGCTACACGTGGATCCAC…	ATGGACGTTGGGGACACCCTGCTGTCGCTGTTCATCGTCGTGGTACTGATCGTGTCTTTCCTGTCGAACCTGGTTGTGTTGGTGTGCTACGTGTACAGCTCGGATATTCGCAGGCAAGTGCCCAGCATATTCACCATTAACCTGACCGCGTGCAACTTAATAATGACGCTCTTCAACATGCCGCTTACACTGGCCGGGGTCATCACTCAGGAACAACCGTTCGACGACTGCCTGTGCCAGGTGCTGGGATTCACAGAGACCTTTCTGACCACGAACACCATGCTGAGCATGGCGGCGCTCAGCCTAGACCGCTGGGTCGCGGTGGTCTTCCCCCTGAGCTACACCACCAAGATGAGCTACAAGGACGCGGCCGTCATCATGAGCTACACGTGGATCCAC…
LfDgkb	Cluster-4041.5402	CAL5929928.1	37, right	diacylglycerol kinase beta-like [Lethenteron reissneri]	XP_061410898.1		Suppl. Fig.2V	CCCAGGTGGTCTTCCTCAAGGACATCGTGTGCTACCTCTCGCTGCTCGAGGGGGGCCGGCCCGAGGACAAGCTGGAGTTCATGTTCCGCCTGTACGACACCGACGGAAACGGACTCCTGGACCACTCGGAGCTGGATCGCATCATCACGCAGATGATGCACGTCGCCGAGTACCTGGAGTGGGACGTGACGGAGCTCAAGCCGATTCTGCAGGAGATGATGGAGGAGATCGACTACGACCAGGACGGAACGGTGTCGCTGGACGAGTGGATCCGGGGAGGGCTTACCACGATTCCGCTGCTGGTGCTGCTCGGCTTGGAGACGAACGTGAAAGACGACGGGCAGCACGTGTGGAGGCTGAAGCACTTCAACAAGCCAGCGTACTGCAACCTGTGCCTCA…	CCCAGGTGGTCTTCCTCAAGGACATCGTGTGCTACCTCTCGCTGCTCGAGGGGGGCCGGCCCGAGGACAAGCTGGAGTTCATGTTCCGCCTGTACGACACCGACGGAAACGGACTCCTGGACCACTCGGAGCTGGATCGCATCATCACGCAGATGATGCACGTCGCCGAGTACCTGGAGTGGGACGTGACGGAGCTCAAGCCGATTCTGCAGGAGATGATGGAGGAGATCGACTACGACCAGGACGGAACGGTGTCGCTGGACGAGTGGATCCGGGGAGGGCTTACCACGATTCCGCTGCTGGTGCTGCTCGGCTTGGAGACGAACGTGAAAGACGACGGGCAGCACGTGTGGAGGCTGAAGCACTTCAACAAGCCAGCGTACTGCAACCTGTGCCTCA…
LfLmo3	Cluster-4041.7634	CAL5932165.1	39, right	LIM domain only protein 3 isoform X1 [Lethenteron reissneri]	XP_061420590.1		Suppl. Fig.2W	ATGGTGTGGAGTTGTATCCGCATCGGGCACACAGAGTGGGGAGCGCTGTGTCACCATATACCATCCGTGTGGACCGTGAAGAGAGTCGCGGGCGCACTTGGGTCAAGTTCGCGCCGAGAGCGAGGTTTTGTTACCACCGCTACTTTACTCCCTCTCGCGCTCTCTCCTGCCCCCGCCAGCCAAGCCGTCCAAATGCTGTCGGTGCAGTCAGACGGGAAGCCCAAGGGCTGCGCGGGGTGCAACCGCAAGATCAAGGACCGCTACCTGCTCAAGGCGCTGGACAAGTACTGGCATGAAGACTGCCTCAAGTGCGCCTGCTGCGACTGCCGGCTGGGCGAGGTCGGCTCCACCCTCTACACGCGCGCCAACCTCATCCTGTGCCGCAGGGACTACCTGAGG…	ATGGTGTGGAGTTGTATCCGCATCGGGCACACAGAGTGGGGAGCGCTGTGTCACCATATACCATCCGTGTGGACCGTGAAGAGAGTCGCGGGCGCACTTGGGTCAAGTTCGCGCCGAGAGCGAGGTTTTGTTACCACCGCTACTTTACTCCCTCTCGCGCTCTCTCCTGCCCCCGCCAGCCAAGCCGTCCAAATGCTGTCGGTGCAGTCAGACGGGAAGCCCAAGGGCTGCGCGGGGTGCAACCGCAAGATCAAGGACCGCTACCTGCTCAAGGCGCTGGACAAGTACTGGCATGAAGACTGCCTCAAGTGCGCCTGCTGCGACTGCCGGCTGGGCGAGGTCGGCTCCACCCTCTACACGCGCGCCAACCTCATCCTGTGCCGCAGGGACTACCTGAGG…
LfCtnnb1 (b-catenin)	Cluster-4041.11685	CAL5910548.1	41, right	catenin beta-1-like isoform X2 [Lethenteron reissneri]	XP_061410573.1		no regionalized signal	AAGCAGGTGCAGATCAAGACCTCGGAGGGAGACTTCTCCGTCACCGTGTGGGCCTCGGAAGACAAGATGTCAGAGATGGAGGAGATGTCACTGGTGGAGGAGGTGATCCCGCAGAGCTCTGTGGTGCTTGACGAGGTGGACGAAGTGCATCATCACTTCGCGCAGCAGCGGAAGGGGTCGGCACCCGGGATTCCCGGCATCGACCTCGCCGACCCCAAACAGCTGGCGGAGTTTGCGAGAATGAAGCCTCTCAAAGTAGCCGACGTCGAAGTGGATTCGTCAAAAACAATCGCTTGTCCTCACAAGGGTTGCACCAAGATGTTCCGCGACAACTCGGCAATGAGGAAACACCTGCACACCCACGGGCCGCGTGTACACGTGTGTGCCGAGTGCGGCAAG…	AAGCAGGTGCAGATCAAGACCTCGGAGGGAGACTTCTCCGTCACCGTGTGGGCCTCGGAAGACAAGATGTCAGAGATGGAGGAGATGTCACTGGTGGAGGAGGTGATCCCGCAGAGCTCTGTGGTGCTTGACGAGGTGGACGAAGTGCATCATCACTTCGCGCAGCAGCGGAAGGGGTCGGCACCCGGGATTCCCGGCATCGACCTCGCCGACCCCAAACAGCTGGCGGAGTTTGCGAGAATGAAGCCTCTCAAAGTAGCCGACGTCGAAGTGGATTCGTCAAAAACAATCGCTTGTCCTCACAAGGGTTGCACCAAGATGTTCCGCGACAACTCGGCAATGAGGAAACACCTGCACACCCACGGGCCGCGTGTACACGTGTGTGCCGAGTGCGGCAAG…
LfScgn	Cluster-4041.2209	Unpredicted protein, coding sequence detected at the level of chr.26 (GenBank:OZ110933.1)[191260-150216], on 11 exons respectively at position [191260-190795], [185625-185555], [175294-175202], [173993-173904], [161629-161573], [160932-160855], [158713-158658], [158318-158267], [154276-154217], [153223-153155] and [151648-150216]	42, left	secretagogin-like [Lethenteron reissneri]	XP_061404511.1		Suppl. Fig.2J	ATGGCGAATTTTGACTTCGGAGACATCAGTGCGCAAAAATTCCTCGAGATTTGGAATCGCTTTGACGCCGACAACAATGGCTATATCGAAGGCAAGGAGCTTGATGACTTCTTCAGACATCTTGTCAAGACATTCGGAGCAGAGAGCAACCCAACTGATGCTCAGGTCCGGAGCCTGCGGAATCGCTTCATGTCAATCTATGATGCCACAGCTGACGGGAAGCTGGAGATCGAGGAGTTGGCTAACATGATCCTGCCTGAGGATGAAAACTTCTTGCTGCTGTTCCGTCGGCAGCTCAAGCTGGACAATAGTGTGGAGTTCATGAAGATTTGGCGGAAATACGATTCCAATCGGAGTGGCTTCATCTCTGCCGTCGAGCTCAAGAATTTTCTCAGCGAC…	ATGGCGAATTTTGACTTCGGAGACATCAGTGCGCAAAAATTCCTCGAGATTTGGAATCGCTTTGACGCCGACAACAATGGCTATATCGAAGGCAAGGAGCTTGATGACTTCTTCAGACATCTTGTCAAGACATTCGGAGCAGAGAGCAACCCAACTGATGCTCAGGTCCGGAGCCTGCGGAATCGCTTCATGTCAATCTATGATGCCACAGCTGACGGGAAGCTGGAGATCGAGGAGTTGGCTAACATGATCCTGCCTGAGGATGAAAACTTCTTGCTGCTGTTCCGTCGGCAGCTCAAGCTGGACAATAGTGTGGAGTTCATGAAGATTTGGCGGAAATACGATTCCAATCGGAGTGGCTTCATCTCTGCCGTCGAGCTCAAGAATTTTCTCAGCGAC…
LfNwd2	Cluster-4041.7528	CAL5907636.1	43, left	NACHT and WD repeat domain-containing protein 2 [Lethenteron reissneri]	XP_061408606.1		Suppl. Fig.2K	TTCCTGGGCTCCACAGACGACAGCAGCACCCTCCGCGGCCTCCTGCGCAGCCTGTGCCAGCAGGTGGCCTGGGTCTACGGCAAGCCGCTGGGGCCCTTCCCGGAGGGGGTGCGCGAGCTGCAGGCACTGTGGCTCTCGCTGCTCACGGCGTCGAGCAATGACCAGCCGCTCGTCATCATCCTGGATGCGCTGGATCAGCTGGCGGAGGACGACGACGCGCGCTCCGCGTGGTGGCTGCCCCCGACGTTGCCCTCATCGGTGCGGGTCATCGTGTCCACGCTGCCCAACAAGTTCGGGGTCCTGCAGTCGCTGAAGAAGAAGATCCCGGACGAGCACAACTACGTGGAGATGGTGGCGCGCGACAAGAAGACCTGCAACCAGATGCTGAAGGCGCGGCTG…	TTCCTGGGCTCCACAGACGACAGCAGCACCCTCCGCGGCCTCCTGCGCAGCCTGTGCCAGCAGGTGGCCTGGGTCTACGGCAAGCCGCTGGGGCCCTTCCCGGAGGGGGTGCGCGAGCTGCAGGCACTGTGGCTCTCGCTGCTCACGGCGTCGAGCAATGACCAGCCGCTCGTCATCATCCTGGATGCGCTGGATCAGCTGGCGGAGGACGACGACGCGCGCTCCGCGTGGTGGCTGCCCCCGACGTTGCCCTCATCGGTGCGGGTCATCGTGTCCACGCTGCCCAACAAGTTCGGGGTCCTGCAGTCGCTGAAGAAGAAGATCCCGGACGAGCACAACTACGTGGAGATGGTGGCGCGCGACAAGAAGACCTGCAACCAGATGCTGAAGGCGCGGCTG…
LfAdcy2	Cluster-4041.10560	CAL5908897.1	45, left	adenylate cyclase type 2 isoform X1 [Lethenteron reissneri]	XP_061421541.1		Suppl. Fig.2L	ATGCTGCGACGGAGGAGGAGACGCTATTTCCTTGATGAGGGCTCGAAGATGGCCAGGGAGCGTGCTTGCAACCAACTCTACGAGTCGTACTACTGCATGAGCCAGCAGTTCCCACTGCTCGTCTTCTTCCTGCTCATCATCTCGGGAACGTGCGTGGCTCTGCTGGCCGTCTTCTTCGCCACCGGACGGGAAGTGAAGAATCACCTGGCGTTCATCGTGACGGTGGCCACGGCACTGGGCGTGTTCCTGACCATCTTTGTGCTGGCATGCGTGGAGGCGGTGTTCACGCGCCTCCTCCGCGTCTTCGCCCTGGCCATATGGGCCACCCTCGTGGCCATGGGCTACCTCTTCATGTTCTGCGGAGGCGTCGTCTCGGCCTGGGACCAGGTGTCCTTCTTC…	ATGCTGCGACGGAGGAGGAGACGCTATTTCCTTGATGAGGGCTCGAAGATGGCCAGGGAGCGTGCTTGCAACCAACTCTACGAGTCGTACTACTGCATGAGCCAGCAGTTCCCACTGCTCGTCTTCTTCCTGCTCATCATCTCGGGAACGTGCGTGGCTCTGCTGGCCGTCTTCTTCGCCACCGGACGGGAAGTGAAGAATCACCTGGCGTTCATCGTGACGGTGGCCACGGCACTGGGCGTGTTCCTGACCATCTTTGTGCTGGCATGCGTGGAGGCGGTGTTCACGCGCCTCCTCCGCGTCTTCGCCCTGGCCATATGGGCCACCCTCGTGGCCATGGGCTACCTCTTCATGTTCTGCGGAGGCGTCGTCTCGGCCTGGGACCAGGTGTCCTTCTTC…
PmRab23	Cluster-4041.12147	CAL5905678.1	46, right	ras-related protein Rab-23 isoform X2 [Lethenteron reissneri]	XP_061410369.1		Suppl. Fig.2X	GGTGCGCAGGCGTGCGTGCTCGTCTTCTCCACGGTGGACCGCGCCTCCTTCGAGGCGGCGCTCTCCTGGAGGCTCAAGGTGGAGCGTGAGGTGGGCGCCGTGCCCATCGTGCTCGTGCAGAACAAGATCGACCTCCTCGACAGCGCCGTCGTCAACAGTGAGGAGGCGGAGGCTTTGGCCAAGCAGATGAAGGTGCGGTTTTACCGGGCGTCCGTCAAGGAGGACCTCAACATCAACGACGTGTTTAAGTACCTGGCAAGGAAGTATCTGCAGAGCCTGCAGCAGGGTGCCACAGAGGAGCCACGGAAGCAAATCTCCAACAGCAAAATTGCCGTGTTCAACACCGCGAGCGACAGCAGCCCCACGCTGCCCGCGGCCAACGGAAGCGACATCGTGAGC…	GGTGCGCAGGCGTGCGTGCTCGTCTTCTCCACGGTGGACCGCGCCTCCTTCGAGGCGGCGCTCTCCTGGAGGCTCAAGGTGGAGCGTGAGGTGGGCGCCGTGCCCATCGTGCTCGTGCAGAACAAGATCGACCTCCTCGACAGCGCCGTCGTCAACAGTGAGGAGGCGGAGGCTTTGGCCAAGCAGATGAAGGTGCGGTTTTACCGGGCGTCCGTCAAGGAGGACCTCAACATCAACGACGTGTTTAAGTACCTGGCAAGGAAGTATCTGCAGAGCCTGCAGCAGGGTGCCACAGAGGAGCCACGGAAGCAAATCTCCAACAGCAAAATTGCCGTGTTCAACACCGCGAGCGACAGCAGCCCCACGCTGCCCGCGGCCAACGGAAGCGACATCGTGAGC…
