# Supplementary material for: The lamprey habenula provides an extreme example for the temporal regulation of asymmetric development
Source: Front Cell Dev Biol. 2025 Feb 6;13:1528797. doi: 10.3389/fcell.2025.1528797 (PMC11839670; doi:10.3389/fcell.2025.1528797)
Supplement: Supplementary file 5 [file Table1.xlsx]

## Sheet: SuperLf
>Cluster-4041.10658	NoTrans:1,Whirls:0
CCACTCACTCTGTAGAACAGGGGGAGATCATACAAACTGCACTCACTCTGCAGAACAGGGGGGGAGATCACACAAACTCCACTCTGCAGAACAGGGGGAGATCATACAAACTTCTCACACAGAGAAGCACTCGCATCGGGAATCAAACCCAGCCCCTTGTTGCTGTGAGGCACAGGCGTAGTAGACCACTACTCCATCACCACCCCACCTCCGTATTATTTCCCCTCCCGATCTGTAATGTTTACGTTGTTTTTTTAAATTATCGTTCATGTTACGTCCTTTTAACTTACCCTCATGTAACCTCTTGTCAACTAACAGCAGTAACCGATGCAATACTTTGTCGTTGATGTAATTGTTCGTGGTTATGATCGTCTGCCATTCGTTTTTTTTACGACGCAA…
>Cluster-10186.1	NoTrans:3,Whirls:0
cacaatatttatacaatgttgaacttctcatccacataaccatcattcatgaatttacagaagcacagcaaacgacatgggacatgcatcacaaataatctgaggtagttaatcccaaaaaaaaatagctatcgctaacatttttttttaagaaaactgaaacaaaacaataaattatagtgcaatagttcgtccctaaagaggcatgcggcaaaaattatacgcagtgtgcaacgtggaatttactgcactggaacacaagttgcattgaaggcacatactgccattcacaccgcgagcaactcccaggggtagctgtttgcatgttggatttaatgcgaaaacaacaaaaacacaagtgtaggcagctatgatgtcaaactccatacaggggtggtt…
>Cluster-16735.0	NoTrans:1,Whirls:0
CACCTCCAGGGCACCCACGTACTCCTTGAAGAGGCGGATGCGCTCCGACTCTACAGTGATCTGGTCAAAGGCTGAGTCATTGACGAAGCGGTCTCGCACCTTGAACACATTCACAGACACACACAACATTAAGGACACTATGTATGAACTTCTTTTGCACCATATGCAGACAACCGTACTAATCGGAGGTGCGGCGGAAGAACGACAAACTAAACATAAAAATAATTTCTTAAGAAAAGTTTTATATCTAGATTTAAAAGTGCATAGCTCCAGTGGCTTAGTAATATCGGAAGAGCGTTCCAGACGGCCGCAGAAGCGCATCT
>Cluster-4041.6279	NoTrans:4,Whirls:0
TGGTGGTGGCGGTGGTGGCGGTGGTGGCGGTGGTGGTGGTGGTGGCGGCGGTGGTGGCGGTGAAGAGAAGGGAGAGTTGATGTTTCTGAACGCCGAAGAGGAATTCTTTTACGAGCAGGCAGAACTGGCGTTCACCTACCCAGTGGGTGCCCTTGCTGCGTGCAGCCGAGACCCCCCGCTCGCACCGCTGGACCCCCCGCTGGTGGACCAGCCCCTAGCCCCCCACGACTCGCTGCTCTGCGGGCGCTGGGCTCCGGGAGACCTGCAGATGTCGGCCCGGCGCAGCGTTCTGCTGGTGCCCACGGCACGAATGACGCACGTCACCGCAGCCATGCGCAGACACCTCGCCACGCAGTGAGGCTCCAGCAGCAGCAGCAGCAGCATCATCAGCAGCAGCTG…
>Cluster-17086.0	NoTrans:1,Whirls:0
CCTCCTCAGACCACCGTTCGCTGCACAGCAATATTTCAAAGGACCAGGTTGGGTATATTCGTTTGAATGCAACATTGATTAATATAAAATAACAGTTCTTTGTCAGTCAGTTTCTAGATAAAAGCCTCACCTCCCCTCTCCAGGCTGTGCTGGTCATTAGTCTTGCCTCACATTACTTCATCACTTGGTGTTGAGTGGGAATGGGTAGCTATGACCGGATCTGATATCATTTAGAACTCTTAACTCGAGTTGGAAGGCTCGTAACACTGACCACTGCGCCACGACTCCAACCCTGAATCCCACGTTAGCCATTGTTGTACGTTGCGCCAGTCATTAATGCAGTTCGTTAGCAAGGTTTACCTCTTCGCCGTCATCAACTGTATTTGGCAGCATCATTGA…
>Cluster-15581.0	NoTrans:9,Whirls:0
AATCGATTAGCGACGTTACGAATTACATCGAAGGAATCGATTCCTGCTGAGAAGCCGGCTCGAGGTTTGCGTCGGATAACGTGGGAGGCGATGGCGGACGACGAGGAGGAGGTGGACGAGGGGACGAGGTGGAGGCCCAAGCTCGTCCTTCACGTCGACCTCAACAACACGGTGGTGGTGGCCGATTCCGTGACGTCGCAGGGCCCAGAGGAGGCGCTCGCCAACTTCCTGCGCCTGCGGCTTGAGGAGGGGGAACCCCTGAGCAGTGACCCCGTGGTGGCCCCCCTGCTGGAGGAGTGGGGGGCCCTGGGGGGCACGGAGGCCGTGGTGAGGAGCGCGGTTAAACGGCTAGAGTGGAGACACGGGGACGACCCCAAGCTCACCCTTCCCGGAGGCGGC…
>Cluster-6084.0	NoTrans:2,Whirls:0
cgccaacacctccatcaccacgtccaccaacaccaccaccacctccatcagcatcatcaccaccatcaccaacaccttcatcaccacgtccaccaccacctccatcaccacgtccaccaccacctccatcaccacgtccaccaccaccaacaccaccaccaacaccaccaccatcaccaccacctccaacaccaccaccaccaccaccatctccatcaccgcccgtgttcccatctcccgcggcctccttgacggcgcgctcccgcacggcgctcgggcccagcccataccccagcccacctcctagcccacgtcccagcccctgccccagcccacgcaccgcccgcgtgggctgcctgctaggcctggcgcatacgcatcgtttgtgcgccctggcac…
>Cluster-4041.9268	NoTrans:1,Whirls:0
CCGGAATCAGAATCGGAATATTTATTCATACCGCGGGCGAGGAATCCGAAAAGCCGTAAAGCTCTTGTTGACAGATGTCCAGCAAGGTCCCATCAGCTCCCATCTCTTCGCCAGCCCTTGACGCTCACTCACCCGCTCACCCACCTGCTCACCCACCCGCTCACCCACCCATCAGCTCCCAACTCTTCGCCAGTCCTTGACGCTCACCCAGCCGCTCGCCCGCTCGCCCGCCCGCCCGCTCACCCGCCCGCTCACCCGCCCGCTCACCCGCCCATCAGCTCCATCTCTTCCCTATAGCCTGTGCCGTACCACGTTTAGCACCACCACCACCGCCAACACCACCACCGACACCGCCACCACATCACCACCACCGCCGTCAATGGACCGGGGGAAGGTAGG…
>Cluster-4041.5385	NoTrans:1,Whirls:0
AGCTCATTGCACGCACATATACGTATAACGATTTATTTATGGTAGTTATACACAACGTAATTTAGCATACAGGCTGATTTCACGAAAAACACCCAAATAACAATAAGATCACAATTATTTTTTTATACATCCAATCTACAGAGTATCGTGTAGCTACTGGATAACGACATTGTACACTGTGGAGGGGGGGAAATAATTCCATTACAGAAATTATATTTTAAAAAACCCCCATGAGATGCAGTCCCATTTGATAAAAGATATTTAATGACACCGCCTTAATTCTAACCTGGTAGAGCCGAAGAAAGATTGAATCGCGGTGTCTAACGATGGTTCGATTTCATGTTGGAGAAGACGTTGCCCCTCGTTCAGTTTCGGTTGCTCAATGTTGCCACTTTTTAG…
>Cluster-4041.5250	NoTrans:1,Whirls:0
GTGGTGATGTTGACTCTAAATGTGGAGGGAAAACCCGGAGGATCCAGTGGAAAATCCACGCGACCACGGGGAGAGAGACGCGCAAAAAAACTCAAAATATACAGGAGGGGTCGCGATCGAACCCACCACCTCCTGTAATTCATCAGAGGCAGTTAACATCTCCCAGCCACCATGGTGCACACTCGAGTACATGACCACAATGAGTCTCAGCACTCTAATTCAGGAGCGTTCTGCCGGGTTGGTTTTGCTGATGCACCCTTTAGACCGATAAACAACTTTTTTTATATTACCAACCAAGGCTCACTGAGCTGTTAGATCTTTGTCAGAAGCCAC
>Cluster-2563.0	NoTrans:1,Whirls:0
CCCCCCCCACACAAAGTCTCCGTGTCCCGACAGGTTCCTTCCTCAGGTATCCTCGTCCACCCCCCAACACACCCCGAGGCGCCACGCACCCACTGCCGGGCGCTGTACCGAGCGGAGTTGCCGTCTTCTCCTCCGCCGTCGACGTACGGACGTGAGGCCTACGCTGTTAGGCTTGTAATCCAAAACGCCTCTCGTCGTGGGTGATATTGGTCGCGAAAGCCTCCGTGTTGAATTGTAATTCAAGAGTTGTGTTTATTTACGGCCACCCACCCACCCGCCACTGTGAATGCACTGCTCGATGAAGGTTTAACGAGACTAAGTCGGTCGTGGGTTGGTGGTTTGACCATACTTCGCCACATTGTGTCGTGGGAAGGCGAGGCCACGATTTGGGTATCGTCA…
>Cluster-1856.0	NoTrans:1,Whirls:0
GGGGGCCAATCCTATTTCGCGGATTTTCACCTATCGCGAGGGGTTCCGGTCCCCATTAACCGCGATAAACGAAGGATCACTGTACTGTGTACCTCGTCAAAATGTACTGAAGACTTACAAACTTAACCATTAAGCCCCAAATTATGTACATTCCACGGTGAACATTCAAGCGCCAAATATCCTCAAGTGCCCAAGCGTCAGCATCCCTGACTGGCTAGTCTCTTTAATGTGTACTAAATTTATAGATGCGCAATGGGTTACTTAGCATCCTATGTTTAGGTATAGTACCACATTACAATCCACCGGAAATCCTTCGATTTAAGTACTTTTTATTTACATTCTGGTTTTCAGGATCGCATCTTGGGTGTAATCCAGGGTATGCCGACACCATCTATCAGT…
>Cluster-18924.0	NoTrans:2,Whirls:0
CGTGACTTTACCGAAAACCCTAAGAGTATAAAATATAAGTCTATATGGGTATCTATGTATGTATGTGTGTTGAACTTCTTTCGCACCCTACGTAACCAACCGTGCTAATTGGAGGTGCGTATTGTAAAAAAAGTCTAATGTATGTCATCATATATTATTTAAAAACAAACGCGGGCGTGTATCTTATGCATCTCTAGAAATCTCTGTGTATCTCTGTGTGTCTCTATGGGTTTACTACACAGTACAGAGTTAGGGTTCTATGCCCACAGTCGCACTCCTACTACTGTGGGCTTGTCTTTAATGCATCTGTATGGGTGTCTATGTACGGTACCAATGTGGGTGTCTATGTATCCCCATACGTCTCTACGTATCTCTATACGTCTCTGTGTATCTCTATAA…
>Cluster-12759.0	NoTrans:3,Whirls:0
TGTTTGGGGTGTATAATGTGTTGTTTGGGGTGTATAGTGTGTTGTTTGGGGTGTATAGTGTGTTGTTTGGGGTGTATAGTGTGTTGTTTGGGGTGTATAATGTGTTGTTTGGGGTGTATAGTGTGTTGTTTGGGGTGTATAGTGTGGTGTTTGGGGTGTATAGTGTGTTGTTTGGGGTGTATAGTGTGTTGTTTGGGGTGTATAGTGTTGTTTGGGGTGTATAGTGTGTTGTTTGGGGTGTATAGTGTGTTTTTTCGGGTGTATAGTGTGTTGTTTGGGGTGTATAGTGTGGTGTTTGGGGTGTATAGTGTGTTGTTTGGGGTGTAT
>Cluster-6695.0	NoTrans:1,Whirls:0
GCGGCCCTGGCACTCGGGGCAGCGCACGTAGGTGTTGAGCTCGCACATGCGGCGGAAGCAGGCGCGGCACAGGTTGTGGCGGCACTGCAGCTGCACGGGGTCGTCGTACAGCGACAGGCACACGGAGCACGTCAGCTCCTCCTGCAAGCTGGGCGCGCAGCTCGCCATCGGCTCCGTCGGGCGAAGTGCTTCTCGCTCTCGGGTCACGATGTTCAGTCCCTGGACTCTTGTTTCGAACGTCCCCCACTCAGCACTCGCCGTGACAGACCAAGTCCTGAGCTCTTTGTGTGTGTTGACAAGTGGCGCACAGCACCGCCGCTCGAGTCCGCGCCGTTATTGGTCAACAACACGACGTAAACAACAACAACAACAGCAGCAGCAGTCGAAATGTTAACAAGA…
>Cluster-7425.0	NoTrans:1,Whirls:0
GGGGGTTGGGCGCTGGTGGGGGCTGTTTCTCGTGATTCAGAAAGGGCTCCCAGGAAAGGCTCTGAGCAACGAGGTCGACGTTTCGCACGGCTCTCCGCTGCCAGAAGTGGGATAAAGAAGCTCCCGCGAATTCACCGTGTGGCAAACATGGTTTTTTTTCTTCATTGATATTTGTTTAACTTTGTTTACTCCAGGAAAGTCACGTGACTCTTCCTCGGGGGGGGTATCAAGTTTTTTTTTTGCAGTACTAGGGAGCAACGATTGCTTTTTGTAATCCCAGTGAATTAATTATCCCGGGTACATTTTTCAAATTTGGCACGCGATGGCACTGCTCATTGTTGCGAATTAGCGTCGAGGGATCTGTAATGTCCGCCGAGAAGCGGACGGCGTGCGTGCGGG…
>Cluster-2763.0	NoTrans:1,Whirls:0
CTTGTGCCTCGCAGCAAGAAGGCCATGGATTCAATTCCTAGCTCAGGTGTCTTTGTGTGTGGAGCTTGTATGTTTCTCCCCCTGTTGTTCTTGAGTTTCCTCCCCACTCTCCTGTTGCCTCTTGTAGCTAAAAACCTCTCATGCAATATAACTAACTGTTATTGGCCAAATATCCCAATGCTAAAATATTACCTTCAAATTACGGGATTGGAATATGCATAGCAACATCACCCTCTATTATAAAACTTATCACGGC
>Cluster-4041.7286	NoTrans:1,Whirls:0
TAGCCGTTTGCGACCCTGGTGCGGCCGGGTACGGGTAAGGAATCAAAACCCGTATGCGACCTCTGGTTGGTGGGTGAGTAAGTGCGTGAGTGGGTGAGTGAGTGGGTGGGTGAGTGAGTGGGTGGGTGAGTGAGTGGGAGGATGAGTTGGTGGGTGGGTGAGTGAGTGGGTTATTCGGTGAGTGGGTGGGTGTCACAGCTATCAACCGGTATGGTTTACCCCATATCCATGTACAGGCGAGTTGAGTTTGCAGGTCCATACGGCGTGCAGCCGTTCAATACGGTCAGCAAAATATACAAATAGAATTTGTGTCTATGTGTTCGTGTTTCTCTCCTTGTGATAGACTTTGTAGGATGAACGTTCAGATGTAAAATGGGCACGTGGTGATCAATAAGGTGT…
>Cluster-11019.0	NoTrans:1,Whirls:0
GACAGGCCATGCATCTGGCTTCTCGACCACCCTCAATGTGACATTTACAGCTGCTGCTGCTCCACGTCAACTTGAGGGTGGTCGAGAAGCCAGATGCATGGCCTGTCCCCCGATTCTCCGCGTACCTTTTAGGAACCGCTCAGCGCCAGAGGAATTGCATAGGGAGTTGAGCGGGGAGCTGGTACATCATCATCATCATTGCCGCTGCTTTGATGATGATGATGCCTCCTTTTGCGTTTGTGAAATCGGGGCCTTCCAAGTTGACGTCACACCACTCACCACACGGTTCTGTTTCCCGGGGTGGTGACTCGTCATCGCCACACCCAGAGAGTGTTTACATTTTTCCCTGTGTCTGTGTGTAGTTGTGTAGTGGTTAGCGCACTGCACTACCCGCTCATG…
>Cluster-4041.12419	NoTrans:2,Whirls:0
ATGTTGATGGTGGTGATGTTGATGGTGATGATGGTGATGATGGCGATGATGGCGATGATGCTGATGATGGTGATGGGGATGATCGCACCAACCAACTCATAGCGACTCCTAATCCACGAAGTGAGAAGTTCACATTTGAGCCCGGCCAATCTTGCAACCTCCGAAAAGTCATTTTCAACGTCTCTCTCTCTCAATAGAATCTTACAAAATATCAATATCTTAAGAGCAATAATAATCATCATCATCATCATACGAAAAGTTTTCTTCGTCCTGTTGCGTTGCAAACGTACAAAATATCGTCCGGAACATGTGCAAGCACGTGGTGTGTGTGTGTGTGGTGTGTGTGATGCCTGTGTGTGTGTGGTGCCTGTGTGTGTGTGGTGTGTGTGTGTGGTGCCT…
>Cluster-2181.0	NoTrans:1,Whirls:0
TTGTTCATCACGTGACAACTTTATTAATCGGTTGCCTCGGCTGGAGGAGGGGTTCACGACACACATCTTATTTACGTGATCTGACCCCCCCACCCCTTCCACCCAACGAAAAAAAATCTGAATTTTAAAATCGACTTTTCAAACAACTTTTATTCGAAGTCAAACGTAACTTTATTGGAACAGGCGACTCGAATCGGAAATCCGGTGCGGGTTTCGCGCCAGCGCCACGAGAACGCGATGCTGGAGTCGGCCGAGCTCGATTATCAGCCGCGGCCGTAGCGAAGAGGCATCCAGGATGTGGTGTGCCGGGTACAGAAATATTTCGTCTCGTGCCGAGTCGTGTGAATGAAGCCCTCGCCTCGACTGTGAACACACCTGGACCAAACGCAATTGCGTGGA…
>Cluster-3762.0	NoTrans:1,Whirls:0
CGCGTCGCCACGCTGCTGTCAGCGGAGACGCTCACGCCACCGCCCCGCCACTACCACTGCCGTCACAAATGAAAACGATTTCCAGCAGCAGCAGTAGTAGCAGCAGCAGCTACAGCGGCTACAACAGCAGCAGCAGACAAAAGAGATTCCACTCCCAGAGACCGCTCGCCCCGTTGCATTGTCCTCGTAGAAGCAGCAGCAGCGGCGGCGGCGGCAGCAGCAGAGGCAGCAGCAGTGGCAGCAGCGGCAGCAGGGGCAGCAGCAGCAGGGGCTACTGAGTCCGTGCAGAAGCGATGACGCCACCGGTGCACCTGCGGCCACTCCGCGGGTCACTGCGCCAGGCTCTGCCCGGCAGGTGACCCCTCCCCCCTCTCCGCACTGCCGCCTCCGAGCTCATCC…
>Cluster-4041.11490	NoTrans:3,Whirls:0
TTATTTTTATTATTTTATTACTTCCCTTCTACGTGATCGAAAGAACCAAGAAAACGCATAAACATTTTTATTTCGTGAGATAACGTCAAGCCAAGTCGTATGATTGATTGGAAATCCCAAAAATGAAACTTATAGTGGCAGTGAGAAAGGCAGCGATGTAATGCCGGAGTCGTTAGCTTTGCAATAAGATTACAAAGTAATCCAGAACTGTTTTGAAATTCCAAAGTTGATCGGTGAGTTTATCTGCAACGTTTTATAAATCGGCAGGCGACAAATTTCACGACGTTTTAATTAATTTATGTGCGGCCTTGTATTTATTTTACCTTCCGTAGTAAAAACGAACAAAAGCTATTTAAATGTGAAAAAAACTGATATTTTATATACTGTTTAAAAACAAAC…
>Cluster-16160.0	NoTrans:1,Whirls:0
TGTTGACGGTGTGAAGGCCGGTCTTAACTCACGTGGTGTCCCGGGCGAATACAAATTGTCGTGCCTGTAGGGGACCCCGGTGGAAGGGTGGTTTGGTGTGAGAAGTTTGTGGTGGGTTTTGTCCCTCTGTGCATCTCCGTGGCTGTATTCCTCTGTGTCTCTATTTGGTTCAACGGGTATCATCTCTCGTGTCTCTCGCCTCATGAATTTGCAGTACTCCTTGCGGCTTTATGCCAAAGGTGGCCACTCTTATCGCCCACCTGTAAGGCCAGGCATTGGAAGTAGTGGTGCACGGCAATAATCGATTAATTCATTTAAAATCGA
>Cluster-8837.0	NoTrans:1,Whirls:0
CAATACGTAAAATTATTGTACAAAGATAAATTTCAATAGACAATGTTTACATGTGTTAAGTCTCTGACCATCAGAGCTTACAATAGATTTCTTTAAAAACACCTTTAAGAACATAATCGCTTGCAGGAAAACTCAGGACATCTAAGCTGTCACAAAGCATGTTGTGGGCATTTTCAGTTTCTGGCCTGACAGCCATCAGACGGAGCTTTCTGGCATCCATTCAGGCTGATCCTGTGCATTTTTGATAGAATCCAGCTCCTGAAATAGCAAAACCAGGCCATTGATGGAGATGCTTCTCTTCGGTCGAGTGCCCGGTTTCCCAGTGTGAGCGAACATGCCGATATCCAGAGACAAGCTACGTTTAGGTCCAGAAATTGCCGGAGTGCGGGCCAGTTTGTT…
>Cluster-2941.0	NoTrans:1,Whirls:0
AATGTTTCCACGGATTGAGCTTTAGATTTAGAGCAGACAGCTGGCAATGCCTGTAGCTCCCTCAGAGCGATGCTGCCGATGGTTTTTTGTAAATTACTAACCTTAACATGAGAACGGATTGTTTTTTCATAATTACAAATGACAAATCCCAACTATTCCGTGCACAAGTTAAATGTTCCATGGCGCTCTTCAGAAAGATCAGGGGTGTTAAATGCAGCATCTTAAAAATCTTAACACCGGTCAATAACAGTGCCCAGCCTGGCCTATACGGAGGCCAAGTCTCAAAAACGAAGCCTTCCCC
>Cluster-14931.0	NoTrans:1,Whirls:0
CGCGCGTCACGGCCGTGATTCATCACCCGCCCGCCTCCTCCTCGGCAGCGGCAGCGGCCGCCGCTTTGTAACGAGGCTCCCGCGCCGCCACGCCGCCTTTCATCGGTGGCTCAAAGCCGCCTTCGATGAGCACCACAGAACGACGCAAACGCCTCCGCGTTGGCCCACAGTCGCCGCAGACCGCGCGGCGTTTTCGCAACCCCCCCCACCGACGGCGCTGAGCGAGCGAGCGATCGAGGCCGGGCTGCGTGAGTGTGAATGTCGCCACGTGAGTGTTCCACGTTCGCACCAGTGGCCCATTGTGGCGGTTGGGGGGGGACCGAAGCTGAAATAAAATGTGGG
>Cluster-4041.8458	NoTrans:1,Whirls:0
CTGATATGAGTGCTTTGGATTACAAACACGTTTCCGCGAAGAATAATGCTCGCAATCCAAGGTTTTACTGTATATATGTTGGATGCTTGAGATGAATTGACCGTAAAAGGGTGTTAGGGCAGCAGCAGCAGTAGGTCAATAACGGGCTGTCGAGTTATTTTGTTCGATGTACCAGCTGAAAGTCAAACGCACGCAGCAGTGAGGCAGGATCACACGTTGTCGTGCCGACTCTCCACCAAGACTGAAACTGATCTCAGCCGGAGTCAGCTTAGGTAAAGGTGCAGCCCTGCAATCGCGTACTTGCGCTACTGCTGGCGGGAGGGCCTCCAACAATTGTCATTACTCACGCGACGTACCGATTAACTGTGGTTGATCAGTTTTACACTGCCGCTTGGAAAG…
>Cluster-15006.3	NoTrans:11,Whirls:0
TTTTTTTAAGTTATTGACCCACAGCACTGGTTACTGTGTCAAATTGATTGGTTTATTATTTTTTTTAAAGAAAAGACAAAAACGCTATACAAACCAAATACACAAAATCAAAGGGAGTTGATGCAAACACTAAGTCAAAGCGGAACAGTAGCACTGGTCTAGATGTCTGGCAGTTACGGGTTCGCCAGGCGAATGGAGACACACGCACGCTTGCACAGCGAGGCCCGGGCACTGCTCACCGCTCACCGCGAGCCTGGATCACGTGTGCCCCGCCAAGACGCAGCGACCGCACGGGAATATCGCTCGCCAATGGCGCCTGGGTGCGCGCCTACAAAACATCCACACGCACAACTAAGGGCTTAAACAAACAAAAAAACAACAAGGCTTTAATGGCCCTAA…
>Cluster-13424.1	NoTrans:3,Whirls:0
GGATTCTTTTCATTTGCGTGGAGTTCCAGGTTGATTTATATTTAAGTCCACGTGGGTTTAAATTTGGTCTATCAAGCCAGCACATCACGACAAACATATGCAAAATGATGTAATGTTTCAGAATTTGTTTTACTGATAATAGCTCCTCGCCTGTCCACAAAAGCCCCTAAAGGAATTACTGGCAGCTACGAGACCTCATGTCAATTTGTGACAACTGACTCGATGCCCAGAATTCTGAACATGAGCCTAATCGGCGGTTATTGAAACCACTGTGAAACAATCAAACTCGTTTCCAACACTGCATTTACAACGGTTCAGCCTTCTCATGGAATAAATGATCCTCAGTTCACCCAGTACCTCTTCAGTGGACACAACCACCTTGTGATAAGGTAATGTTAT…
>Cluster-18318.0	NoTrans:1,Whirls:0
GGGAGCCAGAGTTTCTGCGGCTTTTCTTTTTCACACGTGTGCCACCGCTTCGGTGCCCTGGGCACACGTGTCTCTCCAGCGGTGAGGATGCCGGCTCAGAGGGGGCCGGTGTCCGGAGCTGAAGGGGCGGTCCCTCACACGCGCATCGCCGATGAAAACGCAGTGCAGAATTACTACCGACTGGGTCGACAGCTGGGCAGTGGAAGCTTTGGGACGGTGTACGAGGCCACTCATGTCGAGACCGGAGTCAAATGGGCCATCAAGACTGTCAACAAGGAGAGGGCTGGGAGCTCTGGGGTACGGCTCCTGGAGAGAGAGGTGGCCATTCTGAAGCGAGTTCAACATCAGAACATCATCCACCTAGAAGAAGTGCTGGAGACCCACAAGCGAGTCTACCTG…
>Cluster-866.0	NoTrans:1,Whirls:0
CACCCGCCCACCCCCACGACTCCCGCCTCAGTTGTGTGCGAGACGCCGGGCTGCGTGGTCGCCGTGCGGGTGACGCCGTCGCCCCCCCGACCCCCCGGGGCCTTCGATGCCGCGGGATTTGGGCCCTGGGCCCGCGGGCTGACGGAGAAGCCGACGCCGCCGCCGCCGCCGCCGCTGCTGCTACGCGGGGAAGTCCCGCGTCGATAATCAGCAGCAGCAGCAGGAGCAGGAGCTTTGCCTTCGTCAGGATCATCAGCAGCTTCGCCATCAGCAGCAGCAGCAGGAGGAGCTTTGCCTTCGTCAGGATCATCAGCAGCTTCGCCATCAGCAGCAGCAGCAGGAGGAG
>Cluster-16925.0	NoTrans:1,Whirls:0
CTTATTTTCAACTGAACAATCAATGTTGTATGAGGTCTGAATGAGTCTGTCGTTAGCTTCTGTAACATCATTTAAATAAATATCATCTTTAAACATACTTCTGCCCTTCTGAATTGCAGATTCAGACAGAACTATTGTTTGACCAGCAGCTGTCTGGAACCCTCCCTGGTTGGTAGAATTTGCAGCACTACTCTGCGCTCTGTCTCTCTTTTCTCTATTCTCCTGGCAGATTGTGGAGCTCAGCAGGTTTTGTCCTTGATCTTCTCTGGTACTTTGAATTCCCTTGTCTACTTGTTCTTTCAGCACATTGTCAGGGCAATTCTCAATTAATATATCTTCACAAGATGCACTAACAGCATTACACTCTTCTGCCTTTGAACGTGTATTTGATACGGAAGA…
>Cluster-1710.0	NoTrans:1,Whirls:0
CGCCACCACAAACAAAATGGCCACATCCGCCACCACCAAAATGGCGGGCGCGCCTTGTGGGCCCGGCCGATCGGGCCCCACGAGCCCGCGTAGGAGGCGGCGACGGAGGCTGGGCCGTACCGGCGCTGCCCGCTCGGCTGCCCTGTGGCGTGGGCAGCAGCGGGAGTTTGTAGGGAGAGATGTCGCGGGGGTGCACGCGGGCGACGGGGCCTTGGGGGGCCCAGGCGTGCTTCTGATGCCTCCTTCCATCGCTGCTGTCAGACATCACCGGGCCTTGCTTTGTGGTCGAGGGCCTGTACCCCTGCCCAGGCCTCAGGCTCGGGTCTGGCTCTGGGGCTGAGAGGGGCCGTGACATCAGGCTCCTCCTTGGGAAGCGGGCCGCACGCGGGCGCTGCCGCA…
>Cluster-8808.0	NoTrans:1,Whirls:0
CTAAGATTTAATCAGGGTTTGAGACTCTCATGAGACAGCTGAGAGGCATTACAAGGATGACCCATAGGTGTTACCACACAGCTGTTTATCAGAATTGAGGTCACCACGAATGATGGGCATTTGAAATTCTCATAATATAATGCCAAAACAATGATGACTCATACTGATCACCTTCCTCAACCACCACTCAACCTCTTCACAACACTCATAACCCACTGTGTAAACCCTAAGAGGCAGAACACAACCTCTATCAGAAGTCCTTTGGAATGCAGATGTGCATTTGGATTTATCAAATGTAAACAATGAGGACCTGGCTTGTGCACAATACTCATTTCCAGGTAGTGAAAACGGTCAGGGAAAGTTTCACAGCCAAGAAGCACCAAGATTTTTAAGTTAACT…
>Cluster-6201.0	NoTrans:1,Whirls:0
TCCAACACACCGGTGTTGCTGTACTAGTAACGAATTTGCACGTTCTGTTTACGTGACAACCCTTACTAATTGGTTGTGTCGGGTGGTGGCGGGTTTAATGACGCGATCCAACCCAACATAAACCTCTATTATGCATTTTGTATAATACTGCATATGCAAAATAATTGTGATTCATTTAACTGTAATTCATTTTGTATTGGCTCGGGAGGCCTAATAATTTCCCCGTATTAATCTCGAGTTATATTGATGAAGCATATAATAAATGCTAATTTCATACCGTATTGTGTTTGGATTGACTGCAGCACACAGCGGCGCTATAGTGATATCACAGTGTGTGTGTATACCGTCCAGTCAGCTTTACAGCACACGGTGCTTTGGTGTTTTACCTATAGATATAAT…
>Cluster-4041.6358	NoTrans:3,Whirls:0
CATGTATGGTAGAAACACGGTGCATGGAAATGTTTGTGTGGTTAATCGTAAACTACGATAAAAAAACGATGACGTATTTACCAATCACAACGACAGTGTGGGGGGTGGGTAAATGTACATAACCCAAAACAAAAAATTCCACGGGCGACTGCTTAAGTTTGTCTGGATTTTTTTGTTGTACTTTAATACAAACATACATCATGATCAGCCAATTTCATAGTACGCCTTCATCCCCCTCGTCCCCCCACCCGCAAAAACTCACCGTTATAAATAACAACAACAAATTAATCATCAATAATAATAATAAATCCTGAGCACAAACCATGGAAGAGGTAAACTTAACAAAAAGCAAACGTGAAGGAAAACAATCGTCGAGGAATGAAAGATACAAATTAATAG…
>Cluster-4041.9495	NoTrans:14,Whirls:0
cactgcgccaccgctccccctacacactcacacattctactgcagtagcaaatggaggtcaaaatgaagtcaagctcgaattgacatctactctgaccgtcttcaaaggcacaggaagagatctctttcctggctcttgactgatagccacagcagccgcggttagcgcaggttggctacgtttggtggtgcaacgtggttcaacaaacacacaatactatccacttcactattatatactacactttgatacaccactatacatcattaggactcaacactgccacccacagactcaacactgccacccacagactcagcactgacacccacagactcaacactgacacccacagactcaacactgacacccacagactcagcactgacacccacaga…
>Cluster-4041.12372	NoTrans:1,Whirls:0
GCTTATTTCACCCCATGACTGTGCAACTTATTTATAGCATCCAGAATGCTCTATTAACCCGGTATCTACCATATACGGCAATTACAATTCTTCCTTCACGTATCCGGAAAAATTGCGATGTCATCCGGTATCTTGCCGCGCAATTATCAAACATCTGTTGAATACGGAAGCTTCAGGACCGCTGCCCAGTGGTGGCGCTCGTGGCAATCTGTAAGTAGAGCACTGTACTTCTGTATACCGTATTTTCACCGCATACGCATATAACCCGCAGACGCATATACCCCGCAAAAATAGCGTTTTGTGTAAAAAAAATTCAGATAGCCCGCACCTCCATATACCCCGCAGAGTCTTGTTTTGTTTGTATAAAGTGGTACACCCCGCGGGTTATATGCGGGAAAA…
>Cluster-4041.2597	NoTrans:2,Whirls:0
TGGAGATGGTGGTGGTGGAAGTGGTGGAGGTAGGGGTGGAGGTGGTGGAGGTGGAGGTGGTGGTGGAATGCTGAGAGGTAGGGGTGGATACAGGGGCAGAGGTGGATTCATGGGGAGGTGATGGAGGTGATTGATGGTGGTGGTGATGATGATGATGATGATGGTGATAGTGATGATGGTGGTGATGGTGGTGATGATGGAGGTGATGGTGGTGATGATGATGATGATCAATTAAAGTGTTTAAACTCCCTTCACTAAACCTCGTTCTGGTGATGATCACACAGACAACTCCCCCTTGTAGCCTCACTCAGTCATCCACCCAACTCACCCACCCACTCACCCAACCACTCACCCAACCACTCACCCACCTACTCAGCCACTCACTCACCTACCTACTCA…
>Cluster-12133.0	NoTrans:2,Whirls:0
TGCGTGTTGGTGCGTGTTGGTGCGTGTTGGTGCGTGGTGGTGCGTGTTGGTGTGTGTTGGTGCGTGTTGGCGCGTGGTGTTGGTGCGTGTTGGTGCGTGTTGGTGCGTGTTGGTGCGTGTTGGTGCGTGTTGGCGCGTGTTGGTGCGTGCGTCCCCGCAGGACGTGCACGTGCTAGAGTACCGTGCGCCGTTCCTCGCGGCCGAGATGCTGGCGTCCCGCGTGCCGGCGGGCGAGCGGGCGAGCGCCTCCGTGCTGGACGTGGCGTGCGGGACCGGACTCGTGGCTCAGCAGCGGCTGGGCTTTCGACGGATCCGCGGAATTGACGGAAGCGCGGAGATGTTGGACGTGGCCGCGACGAAAGGCGTTTACGAGAGCACGCGGCGCTGCGTCTTGGGGGA…
>Cluster-4041.7758	NoTrans:2,Whirls:0
CGAGCGAGTTGATTGACAGCTTAATTATTTATTTGTAATTAATGATTTTGTGTGTGTGTGTGTGCACGGCTAGGAGCGAGAACCAAGTTCGATGTCACGGTCATCACCGCGGCCTCTCGCCGACCGGTAGCCTGGGCCTCCTCCTCTAGGTCGACTCAGCCTCGAAATGAGTAACCTGGTGTAGCCAAGTGTACGAAACGTCTCCACCGAGCTGCCAGTACTTGCCCCAACAGCCCTGCTAGAGGCTACCTGGGGGAGCTTTGTCTGTGCGTGGTGTGTGTAGTACATAGACACTGCTGCTGCTACTTGCTAGCTAACAGCACTTGCCCCTACAGCCCTGCTAGAGGCTACCTGGGGGAGCTTTGTCTGTTGTTGCCGGAAGGTGTGGTTGGGCAGTGC…
>Cluster-2948.0	NoTrans:3,Whirls:0
TAACACACACTCTCTACCACACTCTCTAACACACACTCTCTAACACACACTCTCTACCACACTCTCTAACACACACTCTCTAACACACACTCTCTAACACACTCTCTAACACACAATCTCTACCACACACTCTCTACCACACTCTCTAACACACCCTTTCTAACACACTCTCTAACATACTCTCTCTAGCACACACTCTCTGACACACACTCTCTACCACACACTCTCTAACACACACTCTCTACCACACACTCTCTAACACACTCTCTACCACACACTGTCTAACACACTCTCTAACACACACTCTAACACACTCTCTAACACACACTCTCTAACACACTCGCTATAACACACACTAACACACACTCTCTAACACACTCTCTCACCACACTCTCTCTA…
>Cluster-18626.1	NoTrans:1,Whirls:0
GCATGGCCTTGCCGTTTGCCCCCCCCCCCCATTGGCGGCTGTGGGGGTGTCTTATACATCTGGCAGTTGCGTGAGCGTGACCAGATATGCATAACTTTATTGACACAAGGCACAAGTTAGAGGTGCTTCTTACTTTCAAGAGCATCTTATAATCTGGAGAATGTGATATTTGTCTTAAGTCTGATGATGATAATAATACCAACGTGATTTCTTTACCGCTCCATCTTTGTGTTCGCGTCCTTTCTCTGTACGTGGCGGCATTCCTCCTCCTCCTCGCGATGAAGGATGAATTGTCGTAACACGATTGTCGCTTCGATGAACGCCGCGGCGTCCAATGCTGTAAATATACGTTTGAAAAAAGAAGTGTTCGCATCTCAACGAAACGGCCAAAACGCATCG…
>Cluster-11777.2	NoTrans:1,Whirls:0
GGGCGGGGGAGCCTGTGAGAAGGCTAACAATGCCAGAGTGAGCACCGGAGCAGCCGAGGCCCTCTCCCTGACACGCCCGGACTCGCCGTTCAGCGTCCAGGCTCGGCGAGCACCGTCCTGGGGCGTTTGAGACGCGTTGACAGAGGTGGTCCGCGTTGAGTAATGAACGGGGGGTGGGGGGTCACTGCAATAACGCGGCGTGTAATCATTCACCAACCCCCCACCAACCCTCACAAGTCGAGGAGTTTTAACGACTGGGGATCGTCATTCCACGACCCGTGAGTCAAAACGTGCGAGTGGGGATCAATGATTTGCTCTCGGCCGGTGTCGTAATTGTCTCGCAAGAAGCGACGCTTGAATCGCGATGGCGGGTCGTGATGATTCGAAGCATTCTGCGTC…
>Cluster-4041.5991	NoTrans:2,Whirls:0
TATTTGCGGAATACACCACGCCGCCGTTGACCCTGGCCATTGACCGGGCAACCCAACGTTCCTACCAGCTGCCTTTGCAGGAATGTGTTATGGGTATTTTACAGTTTCTTTGATGCTAGACAATATTCATCAATGGCAGGGAGCACCCAACTTTAAAGTGAGTATCCAGGCATTGTTTGCAAATATTACTGCCGTTTAAACCTTGATAGCCAAAACTTAACTCTATAACATCAAGAGTAAGTCAGCTAATGTTGGGGATTAAGAGAGTTTGGAGATTATGGTTGGCTTAGGTCCAGCCTGTGTTTATATGCAACTTTTTCCATAGGATATGATGAATAGTATATGAAAAGATTACAGTGCTTTTTTAATGTTTTTTGCTATGCGCTTGTATAACTACTC…
>Cluster-4041.3380	NoTrans:2,Whirls:0
GCCGAATCGACTACGCCGCCACTGTTAATAGACTCGTGCATCGATTCATCTCGCACGGCGGGTGAGGCGGAATCGATTCGGGGAGTTCCGAGCGGATTCAGATAAATTCCGGAGTTTGTGACGTGGGCAGGGCGCGGCACGGAGGGAGAGAGACGGAGAGAGCCGGCGTACAGAATTTTGTTGTCCACTCATCTGAAAACGAGCATCTATGGCGGCTAAGGGGTCACGTGGGACCATCCGGGACTTCCCGGGATTCAACGCAGATGCGGACGCGCAGACGCTGCGCAAGGCCATGAAGGGCTTCGGCACGGATGAGAAGGCCATCGTCGATGTCCTCACGCGGCGCAGCTTCGCCCAGAGACAGAAAATCATCGAGGCCTTCAAGACCGCTTTCGGCAG…
>Cluster-4041.12957	NoTrans:2,Whirls:0
TGACGATGGTGGTGACGGTGGTGGTGATGATGATGATGATGATGATGATGGTGGTGGTGATGGTGGTGGTGGTGATGGTGGTGGTTGTGATGGTGGTGGTTGTGATGATGATGATGTTGTTGATGTTGTTGATGTTGTTGTTGATGATGTTGATGATGATGTTGATGATGTTGGGCACCAGCTGGTGTCTGGATAGATGGCACAGTGGACACTCTTCAGCCTGGTGGGGTCCTGGGCCAATGAGAAGGGGCCGCGGATGGTGACGACGTTTCTCCTGTTGCCGAACATCCCGTAGCTGAGTGTGACCTGGCTGGTGAGTGAGTCAGTGGGCAGCTGAGCCAGCCCCTCCAGGTGCGAATGGAAGAGTGGTGAGTGGGTGAGTGGAACCCGCAGGAGCCA…
>Cluster-1854.0	NoTrans:1,Whirls:0
AAAACTTTTATTGAAGTAAACAACCCTGGCGTTGTCATTGAAAATCAACCGGAATCTTCCAAAATGTGAGTTTCACTGCAAGGCAACTGGAAACTCAAGTGATTGGATCCTGCGAACGCTACAAATCTAGGAAATATTAAACAATCAGAATGACAACAGATAGCAACCCGTGCCCTTGTAGTGATAATTGGTTTTTTACCCTTCCATCTGGCAACAAAACTGACACCCCCCCTACAAGGAGTCATGTTTGCACAGACCACAACACC
>Cluster-954.0	NoTrans:2,Whirls:0
AGGCAACACTTTCTGCAGTGGAGGTTGAAGAGGAGAGGCGGCAGGGAGAGACGGAAGATGGCGTCGGGCGATCGACCCCGCTCGCTCGCTTCTCCCGGCACCGACAAGAGTGCAAAGTCAGACAATCAGCCAGAAGCAATGATTGAAGAGGAGACTGTGACATCCCAACCAGACACAGAGGAGGTGAGTGTGGTGGAGGCAACACTTTCTGCAGTGGAGGTTGAAGAGGAGAGGCGGCAGGGCCATGTAGAACTGCAGTGCGGCATCTGTATGAAGTGGTTCACGGCCGAGAGCTTCAGCATTGACACCAGCACGTGTGTTCCATTTATCACCAACTATGTCTTTCATTGCAACATTTGCCATCATAGTGGCAACACCTACTTCTTACGAAAACCTGCA…
>Cluster-17590.1	NoTrans:3,Whirls:0
CTCCCTCACTCATCCACTCAACCACACACCGACCCACTCACCCACCCACCTCTTTCTGGATGAGTCTTCCACGTTCAATGGCTTTGTGTTCCTTTTCCTGGGAATGCAGAGAGCTTAGAGATGAGATTCCACCCACCACACGGTTTCTCCCCACTACCCACACGGTCCCTCCCCACTACCCAAAGGGTCCATCACCACTACCCACATAGTTCCCGTGTCTCCCGTGTGTCTCCATGTGTCTCCGTGTGTCCCCCGTGTCTCGCCCATTTCTCCCCGTGTGTCCTTGTTTCTTGCTCGTGTCTCCCCCGTGTCTCCTCGTGTCTCCCCCGTGTCTCTGCAATGTCTCCCCCGTGTCTCCCCGTGTGTCTCCGTGTATCCCCGTGTCTCCCCTGTGTCTCC…
>Cluster-4041.981	NoTrans:2,Whirls:0
GGTGGTGGTGGCGGTGGTGGTGGCGGTGGTGGTGGCGGTGGTGGTGACGTGGTCCGGGCATCGTCGTTTAACCGCGCTGTGCGTGGGGCGTCCGTGGAGGAAGGGGTGGACGCGGCACCCCCAGAGTCACCCCCTTCCCCAACCCTTCCAGAAAGCTCCGGTGACTCCAGCCGCACTCCGTCTCCCGAACCGGATCCGACTCCCGGCCGACAATCTCGCTACCTCCTCTCAGAGCCACTGTACCAGCGCTACCGCGAGACCACCGCCAGCCGCGAGATCGGGCGCCAGCGCCGCGCCCCGTCCTTCAACAAGCGCGACTCGGCGCGGCCCGGCGCCGGCTCCGCCCAGCCGCCGGAACCGCCGCGACCCCTGCCGGAACCGCCCACGGGCCCACCGCCG…
>Cluster-5958.0	NoTrans:1,Whirls:0
GAAACATTATGTGGCTGCCGAGGGAAGCGTAGCCGGGCGGTGGTGGCTCTACACGCGGCCTGTAATCCCGCACTGTGTGGAGGCAGCGAGGGTTGCTGAATCTTGGGGAGTTCCTTTAGCGTGGCTGTCGAGGTGCCATACACGGAGAAGGCAGCGCAGCACAGCGCAGCGCAGCGCGGACGAATATCGTCTGTCCCATTTGTATGGGACAGTGCTGCTCCCTCACGTGTTTGGGTTTTCTCTGAGGGCTCCGGTTTCCTCCCACATGTAGAAACAATTGGCTGATAGCATCTGCATATAGAGAGGACCGCAGAGCTTGGGCGATTGTTGGCGCCGGCTCACCACCTGGCTGCCTTACAGCTTGGCTGTGGGTCATCAGCGATTTTGAGATGCGGTTTG…
>Cluster-16074.0	NoTrans:1,Whirls:0
CCCACCGCCTCCCCCCTCCCCACCAAAAGTTAAACAAGGAAGAAAAATCACACGTACGCATGGATTCTGTAACATATCCAATGTGCATTTGTCTTCGGAAATGTTCAATTTAGCAGTACGGAAGCCGGCACGGGGGTCCAAGCTGTCGAGGCAAACACGGTTTGCTTCTTTGGAAATTGTCCAAATTTCTTTGCCCCGGATTGCCTTGGGCGGCAACACTTTGATGAATGAGGAAGCGTCGTTTTAAATTGGATTTATTTGCTCATAGCAACACGTCTTTACACTGCACACACTGGGGTTGGTTGCATTGGAGCGTCTCCGCAAGCGTTATTGTGC
>Cluster-4177.1	NoTrans:1,Whirls:0
AGTGACCGCTGGGGCGTTGCTGCTGTCTGCGGTGAGATCGGCCCGTAACTGCCTCCGTGTTTGTTTCCACAAAGTGCCCTTCGCTCGCACCACCGTCACTCTTCCCCATCGGCTCGCTGGGGTCAGCCAGCGTCTGGCACTCACCGTGAACATCGCACCGCGCTACGGGCAGCGGAGCACGGCGGCAGCGGGGGGGAAGGCATTGACTGCATCGTCGGAGCGAGTGGCACGGAGCGTGGACTCTCACAGCGGCCGTGCAGTCTCGGCAGAAGACCCAGGACTCGGACATCCCAGGGGCAAGATTTACGCGGAGCATCAGCCTCCACAACATCCCCCTGCACAGCCAAATGGAGTACAGACAGTCTTCGAGCTGGGGGAGTTCCAACTCCATCAGCCCTG…
>Cluster-4041.12050	NoTrans:1,Whirls:0
GTAGTCTGTGAGTGGTTGTTGTTGTAGTGGTTGTAGTCTGTGTAGTGGTTGTAGTCTGTGTGGTTGTAGTCTGAATGGTGGTTGTAGTCTGAGTGTGGTTGTTGTAGTCTGTGTGATTGTAGTCTGTGTGGTTGTAGTCTGAGTGGTGGTTGTAGTCTGTGTGGTTGTTGTAGTGGTTGTAGTCTGAGTGGTTGTTGTAGTGGTTGTAGTCTGTGGTTGTGGTCTGTGTGGTTGTAGTCTGTGTGGTTGTTGTAGTGGTTGTAGTCTGAGTGG
>Cluster-2644.0	NoTrans:2,Whirls:0
ATGGCTCTTCTTGTTATTTTGGTTGCCGACCCCTGAGTTAGGCGAATGGTTACATTTATTGGGCATTACGGATAGGGAGCAGAAAACACATTTGACCGACTTCCCTTAGCAAGCACATCGAGATAAGTTTTCTCTGAATGATACACAAAAACCATGTCGTTTAAAAGCCAAGAAGCCGCGGTGTGCGTCTTATGAAAGCCGTCACCGACACTACCCACGGATGATACACAAGTGCTGATATGCTTAACACAAGGCACTTTTGTTCCATATTGAGCGCGCCGCTAACAATGCGAAGAAACCGCGCCAAGTCGTTTGTTCCTAGACGGGAGGCGGAGCGATATCGCTCCTAAAACAAAATCCAGCAAACAGAGCATCGCACAGCAAAGCAAAAACAGCCTA…
>Cluster-4041.13408	NoTrans:2,Whirls:0
TGGTGGTGGTGGTGGTGACGATGGTGGTGGTGATGGAGGAAGCGGTGACGTCACGAGTGGAGGCCGAGGAATCTGCGAGAGCTCTGAACAGCGAGCGTCACGGCTGCCCCCACTGCCCCTACGGCACGGACCACCGCGGCGACCTCACGAAGCACGAGCGCACCCACACGGGCGAGCGCCCCTACGTCTGCCCCGACTGCGGCAAACGCTTCTCCGTGTCGGGCTCGCTTCGCAAGCACCGCCGCACCCACTCCGGCGAGAGACCTTTCCCCTGCCCGGCGTGCGGCAAACGCTTTGCCGACTCGGGCACGCTGCACAAGCATCGGCGCACCCACACCGGGGAGCGCCCCTTCGAGTGCCCCGAGTGCCGACGGGCTTTCTCCGTGCCGGGCTCGCTGC…
>Cluster-3826.0	NoTrans:1,Whirls:0
AATACTTTGCATGTTACAAGGTGAAATAATTATTACATGGACGTTGTTGGCACGGAGGTGGAGGTCTCTGAACCTGTATTGACCATGTATGAACGTGGCATTGTCAGATGCAGTCCAACATTTGCCATCTTAGTGTCTTATGGAAAGTTAACAGTACTGTACTGCAGCACTACAGCAATCGGAGACGTACACATTTACCGTAATTGCCAAAGAGCAACACTTGAAGCAAAGCTGCGTATGCTAATGTTCCTTTAGGTATGTTTCTAGAAATAGTCTGGTTTATTGCCCTGCGTGGCCTTTTCTATACCATTGGGTAGGTAGAGAGTTCAGTTGATGTGGGCCTATGATCCAAGCCAAAACTTGGCAAGTGAGCATTGATGGAATGCACGGTTACTGGGC…
>Cluster-17479.0	NoTrans:1,Whirls:0
TGTTTTTTTTATTCCCAGGGCTGAAGCACTCGGTTTGATTAGCAAACTTACAAGATCATCAACATTACTTTGTTATAGCCATACTTTTAAGAATCACACTTAAACAGTAGTTTGTGTACATGAAGGCACATGCTAGTCGCACATGCTAAATTTAATAATATAAGGTAGTTTACAATTGTTTAATATATAATATTAATATATTTTTTAATTGCAATTTAGTCGTACAATTATGGTGTGTGTATGAATACTTTCATGTGGCAGTCAAGTTGCATGTGTACAGTATTAGTATTGCCTTTTTCTTAACACTTGGAAAAAAAATTAACTTAATACTTTTTCCATAACCTGTATATTCAAAGGTCCATGTGATGGCTAAAAATTCACGCCACGCACCAACTGTAA…
>Cluster-18484.0	NoTrans:1,Whirls:0
CGCCATCTGCGCACGCCTAAAGGTCAGAAATCCAATCAAGGAAAAGGCTAAAAGCAGATGGCGATATGGTAAGCCAGGGCTTTGAAGGGGTGCCGTTGGCTGCAACAGCTAAGAAATCATGCAGAGAGTAGTGCTGACAAGGAGAAGTGACTGCTGTTATCAGTAACAGGCCCATTCTTCCTTTACGTTAACCATGCATCGGGTTAATACGAGGCCCTGCAATGTTCACGTCATACACTCGCAATTAACTATTAGTGGCCCACCGCCTCTCCCAACTATTGCCACTCGGTCCGATCTGTTTCCCTCCCGTCCTCCATCGGTCCACGTGTATTTCCCTGCACATTCACAGGCAAGCAGAGAGTCTCTTGCTAAATGTGGAGTGGAGCTCTCCCACCACAT…
>Cluster-5196.0	NoTrans:3,Whirls:0
CGCACACGTGTGTACACACAAGTACACACACACACAGGTACACACACAGGGTACACACACACAGGGTGCGTACACACACACACAGGTACACACACACAGGTGCGTACACACACACAGAGTGTACACGATTGTGTACAAATGACACGCGCACACACGCACGCACAGTGTTACCTATGTAATCATAATATACAGATCATCGTCACCAGCACCACCACCACAAACAACCACCACCATCACCATCATCGTCACCACCACCACCACAAACAACCACCACCACCACCATCATCGTCACCAGCACCACCACAAACAACCACCAACGTCCCAGCCACGGAGGCTGCAAAGACGTGCGCCTAAGATGGCAGACAGCACATTTCATTATAAACCCACCATCATCACCAC…
>Cluster-11915.0	NoTrans:1,Whirls:0
CTCAGCTGGCTGTGACATCACCACCATTGACAACCACCATCATCATCAACAATCACCATCACCACCACTACCGTGACAACCACCATCTAAAGCTGGTCCATCATTGCTCAGCTGGCTGTGACATCACCACTGCTACCGTCACTGCGGCTACCATCATCTCCACAACCATAATCGCCATGCAAACCGCCACCCCCCATTATCGCTCGGCTGTTTGGAACATCACTACCATCACCATCAACACAATCATCAACATCACCAAGACCACCACCAACACGAACCCATCAATGCAAATACTCACCTATATAGGAGCTCCATATGAACACACAAATAC
>Cluster-4041.8554	NoTrans:2,Whirls:0
CCGACATCACCACCGACATCACCACCTCCACCACTGACACCACCACCTCGACCACCACCTCGACCACCGACACCTCCACCACCACCTTGACCACCACCGAAACCACCAACACCACCGACACCACCACCACCACCTCGACCACCACCGACACCACCACCACCACCGACACCACCACCGACACCACCGACACCACCACCATCTCCGGCCGCTAGCACCGCCGCTGCTGCCGCTGCCGCCGCCGCCGCGGCGACCTCTCCCCGGGCGACGGCGGCTTTCCTGAGCACCTCCTCGCCCGACACGGCCGCCTGCCGCAGGCGCTCGGCAATCTCCTCCTCATCGTCGTCGTCGTCGTCGTCGCTCTTCTTCTTCGTCTTCCTCTTCGCCGTGGGGAGTGTGCGG…
>Cluster-5106.0	NoTrans:1,Whirls:0
CTGGTCTGCATGGGCAGTCTCTGGATACTCTGGTTTCCTCCCACGAGAAACGACTCTCTCATTCATGGAATTTCTCAAACATCTCAACGCAGGGACCCTCCTTAGGAGCAGGTGTGGAAACTCGTTGAGGTTGTCTTGGGTAAATAAAAGACGCTTGTGTATAAAACCCCACACACATAGACAAGTACACACAAATAATCACACCCATGCAAATATATACAGC
>Cluster-12261.0	NoTrans:1,Whirls:0
GGTGGCGGCTGCGTCCGCCCGCGAAACTAAGTTGAGCTGATGCTGGTCGGTGTGTGCGTGGGTCGAACCCACGGCTCTCTCGCCGGCGCTCTCCTCTTCCTCACGGGCGGCTGGTCAGGCTCTTTCTCCTGCTGGATGATGAGAAAATGGTGACTTCGGACCACGAGAATGTAAAAACCAAGAGACAGGAGGAAGGTGTTAAGGAGAACGCGGTGAGCGAAAGCGAGCTGCCGGCGCCGATGCCACCAACGCCGAGCACGGAGGAGAAGTGTGATGCAAGCATGGAGGGGAAGGGCGACGCGGCGCGAGCGCTGGCGAGGAGGAATCACGCCCAGTCGAGGGACACCGGCGGCGGCATGGCCGGTGACGGCCTTGTTCGGGGCGCGGGCTCGGAGGCTC…
>Cluster-3153.0	NoTrans:1,Whirls:0
ACTTAACCGAAAGAAACAAATAATAATTCCTGCAGTCACGAAAGTTCTAAAAAATTAAGACAAATTAACACATTATTAGGATCACGAAAAATCCACCATCTCAAGCAAGTGAGAATAAATCATTTACGATTCATGCAAATCACGTGCAAATGTTGCTCGTGTGACGAATCAGACGGAACGACACCGGTGACATAATCAAGACAGCTTGAACCGGGGTGCAGAATCGAGTTACTGAATAGAATCATCATCCCGAAACCGTGACAATTTTGCCAAGCCGAGGTGACGACGGGGTGAGTCGCTATCCTGGTTCCCATTCTGCCAGTCCAATTTAAACTAAACTATTTTATTTTACCAGGTAAGGCCCCATTGAGCTACATAGTTCTTGTTCAGAAGCGACCT…
>Cluster-4041.1089	NoTrans:2,Whirls:0
CTTACGAGTACACGGAAATTGTCATGTTTTATTTGAAGTCCAAACTACAGGCAGAAATAAACATGGGCAGAGGGAAGAGAGATGCGCTTGAGTGGCACACGTCACGGTGCCAGTGTGCCACAGTTGTGCTGTCACAACCAATTCCCTGGACTTAAAAGCTATGCTTACTTTCATTGAACACAATCTAATATCTAGATCTTAAGTTTCCGTGACTGCAATGATCCATACTCTTTAGTTATTTCGGTAAAGTCACTTAGGTATAAAAGAAAAATTAATTACAAATAAAAAAGTAAAAAACACAAAACAGATGTATTTAGAGTGTTTAAAATAAGAATCGTTTATTTATTTTATTTTTATTTTATACCGACGTCACTTTACCGAAACAATCTAATATTTCCA…
>Cluster-4041.5042	NoTrans:2,Whirls:0
GCCTTACTAGTTGGCTGAGTCGGGTGATGGCTGGTTTAACGACACATTTGTATATTTGCGCGATCTAACCCAAACACCTCTATTATGAATACAATGTTGTTTGCAGTCAGCCCATTTTGGAGAGGCTCTCTCCCACCAATGTAGAAGTGGAATTTTCCACCATTGGCTCAAGGCAATAAAATGAGAAGACTGCCAGTTTGAATGCTCATGTAAGAAGGGATATCGACTCATTTTATTCTGTATGACAAACCAGTCTCTCCTTCTGGCAGTGTTCTTCATTGCAAGGCCCGCAGGCCACTGACGTACCCCATTGTGCTGTCAAACCCCAATGGTTTTGAATGTGTGGCGGCCCGCACACTGATGCCTTATCAGCGGAAGTGGCCCCCATCTGAAAATTAG…
>Cluster-4041.9174	NoTrans:3,Whirls:0
GCATGGCGCTGTCTCCGAGCGAGCCCGGCCCGCGAGCGCACGACCACAACCACGACCACGACGACGACAATGCCGCCGCCGACTCGGCAGCGGCGTTGCCCGGTGCAGCCGAGGCGGCTGGAGACGGCGAGGGGACGGCCGAGACGCCGGAGGGTGCCGAGCAGAAGGGAATCGGTGATGGTGGTGATGGTGGTGATGGTGATGGTGGTGCCGCCGCGCTTGAGGAGGCTTGGGGCTTCCCTGTCGCTGAGCTCTACAGACTCGCGCTCAAGTTCTACCGCGAAAAGGATGGCAAGGCATTTCACCTGAGCTACGCGGACAAGCTGAAGCTTGTGGCTCTGTCGCGCCAGGTCTCCGCTGGGCCCTTCAGCCCCGACTCCAGTCCTGACGTGGGATACC…
>Cluster-4041.616	NoTrans:3,Whirls:0
GTATATGGAGGTGCGGGCTATCTGAAATTTGTTTTACACAAAACGCTATTTTTGCGGGATATATGCGTCTGCGGGTTATATGGGGGAAAATACGGTCGTCATCTCAGTCAACCCATGACACCTGGTTCTGTCTCATGACCTTCTGTCAGTTGAGCCTTTGCCAGTTCACGTGGCCTCAAAATGCATCTAGCCTGGCACAAGCTCTGTGGTGATGTCATTGCCACTTTGTGGTGAATGGTGGCTGTTGTTGTGTATCTGATTGTGTGTGTGTTTATAACCGTGTGCGTTACTCTGCGTTGGCGTGTGCAGAGGACCGAGAGGAACTCATTCAGCCAGACAACGAAGGACTCGCGACCGCTCTTCAACAGAGTCAGAAACTCTTCCGTAGTGTGAAGGAGA…
>Cluster-4041.12190	NoTrans:1,Whirls:0
GCGTCGCACAAACCCCTTTTCTTTACTCAACGCAATCCATAAATATCACGTGAAAAACATTAGGTTTTAACAAGCACTTGGCATATTCTTAAAAAAAATTACGTTTCTGAACAAAATGTGAAAAAGTATAGAACAAAACATTTGGTAATACGCGTATAACAATGCTTCTGAAAATAGTTTAGCCAATTGATGCAAACACCATATTTTATATCTCGAGCTCCATAACATTGTTCTCATATTGTTTTTCAACAGAGTAAATGTCATTTAAATAACTATACCGTCACACACTTAAAAAAATGCTTACATTATTTAGTAATGTGCAGCATGTTTTGACTTATTTTTATCATCATAAAAAATGACCGTCGTAAATGTTCAATACATTTTACTCAAGACATGTTG…
>Cluster-16173.0	NoTrans:2,Whirls:0
gtgtccgtgtgtgtgtctgtactgtgtctcgggcagtgctgtcctcacgtctgctgggagttgcgtccctgcgtaatgatgccagtgaagttggtgatgcgacgcgcgtccacctccatccactgctgcgcgtcgtggcgacccgcgcaccaagccccatcatactgatcatcctccagcatgccggcctggatattgagcctgcctctgtgagcccccaggccgtaacgactgatagttgacgcgtggatctggaaatcatcaatccgcatggactccatcccgagcggcgggcacgaggtgggtggtgcaggtttcgaagtcgtttgcctcttagccgcatcttttcccttcttgatggctttcacaacctccactccctgggcgcccgcgcgccgc…
>Cluster-4041.24	NoTrans:1,Whirls:0
AGCAACACAGCTGCTACTACTACAGCAGCACACAACTACTACAACAACAGCTGCAACACAGCTGCTACTACTACAGCAGCACACAGCTACTACAACAACAGCAGCAACACAGCTGCTACTACTACAGCAGCAGCTGCGACAGCTTCCAAGCAGCTACAGGAGACGGATACAGCACCAACAGCAGCCGCTCCTGCAACAAACACAGCTGTAAGAGAACAGTTGCTACAGCAACGGTGACAACAACAGCAGCAGCGGCAACAAGAACAGCAACAACAGCAGCAGCAACAACCACAACAGCAGCAACCACAACCACACCAACAACAACA
>Cluster-4041.9178	NoTrans:4,Whirls:0
GTTGCTGTTGCTGCTGTTGTTGTTGCTGCTGCTGCTGCTGTTGCTGAATGGGCTGCATGCCCATGGGGGGCTGCTGTGCCGGCTGAGGAGCCTGCTGTTGCGGAAGCTGTATGATCCTCTGTTGTTGCTGTTGCTGCTGTTGTTGTTGCTGCTGCTGCTGCTGTTGCTGCTGCTGTTGCTGCTGCTGTTGCATCCTGTGCCGCATCTCCGGTGTCATCTGCGCCATGCCAGAATGCATTGGGCCGGTCGGCACCTGCTCTATGCTCGACAGCATTCCACCCTGCTGCATGGGCTGGTGTGAAAGTCGGGGTGTGTTCTGTAGGTTGCGGGGGTAAGCAGCCGGGGCCTGCTGGTGTACATAGCCACTCGGCTGCTGCTGTTGCTGCTGCTGCTGTTGTT…
>Cluster-12459.0	NoTrans:5,Whirls:0
GTGTCTCTCGTAAGTTGCCTCGCATCTCAACTTTGCTTCGGAGGCACGAAGCGCTCGTCTGTAAGTGCGCAGAGAGCGACGGGGGGACGCTGACCCGTCCCCGCCGCTCGGACTCGCCAAAATCATTGTGGCCGTCGAACCGCGCGCCATTCCTGGCAAAGCCGTGCATGCGTGCGGTCGTTCCGTCGGTGGCTCCAGACCGAACGCATCCCTCGCCGTGCCCCATCTTCGTTCGTCGTCGTCGTCTTCGCCCGCGATCGTCACTTGGACCAGGCACTCGCGGCGGCGGCCGCCTCGCCGCTGATGTAGGCGAATCCCGGGAAGTGCTGCCCGGGGTCGTAGTCGGAGGCGCGTCGAGCCATGCCGAGCGGCGCGAACATGTCCGAGGTCGGCGGCGCG…
>Cluster-18646.0	NoTrans:4,Whirls:0
ATTTCATTCAAACAGGAGCATTTATGGTGAGAGGCATCTTAAGATTATTCAAAAAAACATAATAGGTCTTATGGCATAAACACTGACATTCTACCGGATAAAATGCAGATTTCCAGCAAGTAAAATGCGGGTACTTAACTTTAAGCTTGACAGCAACATCGCCAGTGTCTCGAATTTAAGGGTGGGATGATACATCGATTCATGGGATACATTTTGAAGCACACGTAAAAATCAATGTCACTCCTGCAGCCGCTGGAGGTGGCAGTTCACGAGAAGTCATTGAATTGCCAGCGGCGGGTAAATCATTCCACCCCTTCTTGAAACACATCCACAGCATATAGAGCAATGAAAATATTCCAATTTGGATATAGTTTTAACTCCAAGGGACTTAACCAATTT…
>Cluster-4041.8909	NoTrans:2,Whirls:0
TTTATAGACGAGCGAGTGATGTTTGGGTGCGTACCGCTAACGGTGGGCATACATCACCATGTGTTTGATTATACGACTGTTGCTTGTGTAGCCTGTGAATACATTTGTGCGATTGGTACAGTACAATATTTCTTTAAAGTTTGGATGCTTGTAGTATTGTATTATGTTGCAAGTGTTAGGACTTTGGTGCTGTAACAGCTGTGAACTGGTTGTATTGTTATGCTTGTCACCTAGTTTGTCTCTCACTCAGTAGCCACACTTGCATAATAGACCATGTGATACATGGGTAACAAATGTGGTGCTATGAGCCATGTTTCTATTGCCGTCCAATGATGAGACCCTCGTCCATTAAATCTTCACATCCCAACTCGTGCATTGCCACTGTCTTCTCTACGGCTT…
>Cluster-5359.0	NoTrans:2,Whirls:0
TCGCGAGTGTGTGTTGCTGGTCCGCCTGCATGTGTGCGTGTGGAGCCGCGTGACTGGGGCGTGTGTGTTCGCGAGTGTGTGTTGCTGGTCCGCCTGCATGTGTGTGTGTGAATCTGTGGCAGTGTGCTAAAACCACTATTGCGTCTAATTCTGTCCGGTTTAAGAAGGTTAAAACATTGCGCACGGGGAAGTTAAAATGTTTATATAAAAGGCAGGGGACGTGGGGAGAGCGACGCAGCCACTATTGAAAGCGCGGTTGTCACCGTGACGATGGAGTCGGCCAGGCTGGAGGAGCGCCGGCACCGGGAGAGCAACGATGGCTCGTACCGGGATGACGAGGCGCACAAGCAGCAGCAGCAGCGTCGGCGGTGGGCTGCCGCCGACGCGGAGAAGGATTCT…
>Cluster-4041.12925	NoTrans:2,Whirls:0
TGCAGCAGCAGCACGGGGCCCCTCCAACTCCTCCACTGGGCTCAGGCCGAGGGGCCGCGGGTCGGGGAGCGGCGTGCACAGCAGCGCCTGTAGCCTGGCCACGCCCCCCTCAGCCTGAGCCCAGTGGAGGAGTTGGAGGGCCCCGTGCTGCTGCTGCAGGCCGTGATGTTCGACTGCTCCCCGACGTTGGACGTGGCCACCGTCTCCCCGCCGCTCTCCGTGTCGCCCGACCTCCGCCGCCTCACCCACAACACCACCACCACCACCCACAACACCACCACCACCCACAACACCACCACTACCGCCACCACTGCCACTGCCGCTGTGCCGGCGGCGCTCTGCTCCCAGCGCCTCTCGTCGGAGCTCAGCTGCTGGCTGGTGGACATCTCGGGCAGCGAG…
>Cluster-5316.0	NoTrans:1,Whirls:0
TTTTTTTAGAAGATAGATTTGTATTTATTTCAGCTTGCAAGTTTCTTCCCCAGCAAAGGAACACGTAAAACGATGATGAGATTGAAGACACAAGCAGTATTATGTAATTAAAAAATAAAAGACGAAAACACCTAACACCCATCCATTACTCCTTAGTGCAAACACAGGCTTTTTATTTTCTCTTAATGCAGTGGATGTTTAGCCTCATGTCGTGACTTCCCCATCCAACATGAATAAATAGAGCAATAGTTTACATCTAAACCACTGTTTCTACAAATCTTGACACTGCACGCACTGCTGTTGAGAACAGTGAATTACTACACACTACGAGACGACCAATCCCAGCCTACCCAGTGGTAAGTGATGGTGAAACTATATACGTAGTCTGCAATACAGTGA…
>Cluster-4372.0	NoTrans:1,Whirls:0
GGCACATGCCAGCCGTGCTTCGCCATTCACCACCGTGTTTGTACGGCAAATCTCTAAGCCGAATCTCAAAGTACGTCGTTTGTGCGTGTGTGTTGTGTCCTGTGTGTGGGCTGTGTGCTTTGCGTGTGTTTGCTCACCGTGTACCGATCATCAGTGGCACGCCCTCTCACGAGAGGAGCAGGCCAAGTACTACGAGCTGGCGCGCAAGGAGAGGCAGCTCCACAGCCAGCTGTACCCT
>Cluster-4041.564	NoTrans:6,Whirls:0
CCCTGGTGCGGCCGGGTACGGGTAAGGAATCAAAACCCGTTTGCGACCTCTGGCACTGGGGGGGGAGACCAACGTGGTGTTCCAGCCTTCACGGTCTGGTCAAAGTCTTGCCCTCGGTAGGGGTAAGGGGGGGATTGGTCATTCGTCCTCGGTTTCGTTTCTGTTATTTTGCGAGTGGCTGTTGACTTTTCTGGGCCGGCCTCCGATTGGCTACGAATTGCTTCAGTGCTATTCTCCGATTGGCTACGAACCGCCGCCGCCGCCTCTTCTTCGCCCTGTGATTGGCTACGAATGCGGGCCACTACTTTTGCCCCTCCGATTGGCTACGAAACCACCGGTTCATCGCCCTCCGATTAGACACGAACATCCACAACGCCACGCTCCGATTGGCTACAAACA…
>Cluster-4041.3307	NoTrans:2,Whirls:0
TTCGGTACCAAAACGGACATTTACCAACATGATCACCGGGCAAGATGGCGGAAGGGGCCACCACCCACGACACCCCGAAATACTGCGTCGCGAATAACGAGAACAACACGCGACACGTGACGACGACAACGACGACGACGACGACGTCACCGGCACAGCCAATGACAAGTTCCACACCCGAGCCGGAGAGCGCTCGCTCGACACTTAGGGTCGCGCCGAGTTGCGTGCAACTCGGCACACCCCACCAGCGCAACTTGTTGCTCATCCGCACCTTGAACTGCGTGTCCCACAGCTGCCGCCTGCGACCTGGTTGCTACTCAGGCAACCGGTTGCAACCTGGTTGCGTGCAACTGATTAGCTCGCACAACCGCTTGCAATCAACCTGGTTATAATCAAGCG…
>Cluster-8939.0	NoTrans:1,Whirls:0
CTCCTCCTCCTTTCTCCCAGATCCCTTCCCAGGTCCCCACACTAACCCTCGCGCTCACATCTCCGCCCCCACCTCCGCCGCCTCCCTCACCCCCTCCCCTCGTCTCCTTCTCCCCTCCCCTCCCCCCAGGTCCCTCTCAATTCTCGACCCCTCTCCCAACCTCCGTGGCAACACGTCCCGGCACTCTCTCTCCGTCTCTCAGTCTCTCCCTGCCGCTCTCTCCATCTCCCTCTTCTCTAGCCCCCCGCTCTCTTGCTCTTCATAATTCTTCCTCTGTCGCTCTCTCAGTCTCTCTCTCGCTATCCCGATCGCTCTGATTTCCTCTCCCACGCTCTCTCCCCGCTCTCTCCACGCCGCCTGTTCCTACACTCGCGGCGCCATCGGAAGGAGCGCAGCGCC…
>Cluster-16012.0	NoTrans:1,Whirls:0
CGTATGACCAAAGTGACAATGCGTGGGGACCCACCGACATGACAGTTGTACATCCATATCCTGTGTCCGTCATACTTGCAGTTGCACTTCATTGCATTGTTGGTGAAGTCCGTCTCGGCCACTTCGTAGTTGGGGTTAAGAACAACCTGGAAAATGTAGTTTCCAGGCTTGAGGTCGGTGACATCCACCCACTGACAATCGATGTCGTGCCGGTAGGTGTCGTGGCAGTTCACCGTGATGCCTTGCTCACCAAAGTTGGCACACTCGTACACCTTCTGTCCTCCTTCTTGGCAGTCGGTATCCTCCAAACAGAAGCTGGCCTTGTGCCCCTCTGCAACCTTGGTGCCGTTTGTACTCAGAATGTCATAGTGGGTGAACACCTCCATGCTGTGGTAGTGG…
>Cluster-4041.6561	NoTrans:1,Whirls:0
GTATTAAACATCTCGTAACGACCGTGATGATGATGATGATGAGAGAGAGACACGCAAACGCCAAATATACAGCAGCAGGCTTCGTCAGGGTCGGGATCGAACCCACGACCTCCTGTACACCAGGCGAGGTAGTCAACATCTCCTAGCCGCTTTGTCTAAAGCGCTTAAACGAATGTGCCGCAACCCGCGGAGTCTTCAAGCGGCGAGGCAGAACGGCGCCACCACCACCATCATCACCACCACCACCACCATCATCACCACCACCACCACCATCATCA
>Cluster-18725.0	NoTrans:3,Whirls:0
CAATTATACTCTCATTGTAATACCGGCATCCTGCCATTAGACAAAGACGGTTCTATCCAGAAATGATTGCAGCTAAACTTGCATCAACCTGTGGTAGATATCCACTGAAGATGACATCACAGAACTACTTCTGAAGTAATTTCAATTGATATCGTTGCCCACCTTCGACACATACCTTTTAATGTCAGCAAATCAAAAAACGCTTATTTCGGAGATGAAGCGTGGGCGATTTAGGTGGAAAAGCAACTTTAAAGCGATGGTTTTGTTGTACAGACACTGGGGACCAGGCTGAAATCATCAACTCGCTACACATGGTAATTTAGTTTAATGGCAGGTGGCCGAAACCTGGATTTGAACCCAGGAACTCCGTGCCCTGGGCCACAAGACAACCACATCGAC…
>Cluster-11409.0	NoTrans:1,Whirls:0
GGGGGGGCCGCCCCTCCCCTCACTTCCGGTGGGGGAGGGGGAGGGGCGGGGGGAGGGGGAGCCCATCCCCGGGGCCGCCCGGAGACTCGTGGTGACACCGGTGCGCTCCACGCGGGGTGTGCTGCTGCTGACGCGTCTGGGATGGAGGGAGGGGCAAGGGGTGGGCCCCCGCCTCAAGAGACGCACACTGAGACAGAGACCAGCTGGGGCGGCGATCGTGGGAGGCACCGCCGGCAGCACTCCTGGGGGGTCCACTGCCAAAGTCACGCAGCAGCAGCAGCAGGGCAGTGCTGACGACGACGACGACGACGACGGCGAAGAGTTCGCTCCGGCCGGCGTGACCTTCGCCCCCCGCGACCTCGTCCCGGTGACCTTCGAACCCAAGGACGACCGCCACGG…
>Cluster-4041.7504	NoTrans:2,Whirls:0
TCTGTGCCTGCTCTGTTTCAGCCTGACATCTGTCTGAGAGGGGCTGCCTCTGTCTGTGCCTGCTCCGTCTCAGCCTGACATCTGTCTGAGAGGGGCTGAACTCTGTCTGTGCCTGCTCCGTCTCAGCCTGACATCTGTCTGAGAGGGGCTGCCTCTGTCTGTGCCTGCTCCGTCTCAGCCTGACATCTGCATGTCGGCAAAGTTGTAGAATGAGTCGACATCCTGGGAGGCCGTGTCCACACTCGCTGAGACAAACACCGGCGTGGTGGGAGTGAAGAGAGTTTTCACGACGCTGTTGGTGCTCTCCACAGCTCCGTCCCCATTCAGCTCCAGGCCAATCACAGGGCCCTTCTGTAGGTGAGTGGTGAGGTGAGCGGCGCGCTCCCTGAACACGCGTTC…
>Cluster-2608.0	NoTrans:1,Whirls:0
ACCAAGAAGATGAATCCCTGCAGTCTCGAAAGCTTTAAATCGAAATTTAGCATTTTGGATCGTCAAGGACAATTCCCGATAATCGACATCGCGTGAGTTGTGCGTCTTGGCGATGACGACTTCACCCGAATCTACGACTACGGCGGCGCGTGTTGGAAAAATCCGCAGACGTCGTTTCGGCGGCATCAGTTGCGGGGGGGGGGAGCCGCGCGATTTCCGATCATCTGAAAATTCACACGGACACGGCCTTCGGATAATTCTCAACTTCAGTCATCTGAAACTCTCGAAGCATTCCCCGCAGATCCTAGAAAAGTGATTGACACCGTATAGACACCTCGCCGATTTCGAATTACCCTCTTCTCAACAGCAGATTGGATTTTGTGAAAGCGATGGCTCCTC…
>Cluster-15867.1	NoTrans:2,Whirls:0
GCGAAAGAGATGAGGAGCTCCTTAAGGCCTCGCACCAGCTCCGGCTCACTGCTGCAAGTAGCGAGCGTGCGGACCGCTGCGAGCACGCGGGTCAGGGCCGAGTCCCAGAGCTCGAGAAGGTGCAGCCGCTCCACCAGTCCCCGCGTGCTGCACAGCACTCGCTCCTCCACCACGAAGAACCTGCTCGGTCCCACGTCTCCTGCTCCCAGGTCTTCCCCTTGCTCGCTGGACTCGTGTAGACCATTCTCACGCCTGTCTCCGTAACTGGCCCTTCTCCATCCTGCGTACGTGTCCCCA
>Cluster-4041.6525	NoTrans:1,Whirls:0
AAAAAACACACTCTGATAATATATGCATTGTCCTTGACGCTGATTGGTCCACACCAAAGACAGCTTTCTCTTGAGCCTCGTCTCAAAACGGTGTTAGACCAGAGGACGCCAAAAGGCATACGGCAAAGGAGGTCCCGTGATGTAATTTAAATTATTACTAATCTATTATGTAATTACAATAACCCCCCTCCCCTTCTGATTTCTGCCCCTGATGGGTGCAGTGATCTTGCTCTATCTAAGACCAGAAGCAGGTGGATGGCTTCACTATTCTGACAAATCGCCCGATGATGCTGGTTGATGTAATCACCAGCGATACGTCGTGCGACTCAAATTGTAAACGTTGTGGATTTACTCTCCAACACACCGGTGGGCTGAAGTGGTAACTAATCGGCACGTCTT…
>Cluster-11521.0	NoTrans:2,Whirls:0
ccccagagctgctacgtgccaacgccgccgccgccgccgccgttgtgctccaaacttgtaaaaaaaaaaaacattctttgctcgcagatcaccgatttggggaaacgctcggtgagcatcgccccccccccaccagacgattaaaaacaaaacctgagcggggaccccctcctgagagatccctgcaactcgacgagggctctcctgggtgaacaggcgcagttacaaaacagcaatggcacagagcaggggacaccctcgtccacaacccccagctgtacacgagcatcgcgacggggcctcctcctcctccacctgtgctttgttccacacgtgggccatcccccccccctcctcctccatgatcctgggtagtcggacgctgctgccggtacaaac…
>Cluster-6496.0	NoTrans:1,Whirls:0
GGGTGAGTGGATGGGTGGGTGAGTGGATGGGTGGGTGAGTGGATGGGTGGGTTAGTGGATGGGTGGGTCAGTGGCTTCAAAGAGCCTCAGCGGTACACAGAGGGACCCTTGAGAGAAGGTGGGTGGGTTGGTGAGTGGATTAGTCAATAAATGGGTGAGTCGGTGGGTGAGTGAGTGAGTAGGGTATGTGGATGATGGCTGAGCGAGCGAGTCATTTGGTGGGTTATTGATGAAGTGAGTGGATGGTTAAGTTGCTTGAGATGTAAGACGGATGAGTGAGTGCTGTGTGTGTGAGAGTGAGAATTGTGTTTGTGTGTGTGGGTTTGCGAGTGTCGGGGTTAGTGAGTGAGATTGTTGGCATGTGGGTGAATGTACGAGTAAATGAGTCGTTTGGGTGAG…
>Cluster-6887.1	NoTrans:1,Whirls:0
ATTTTTGCACGTGTTTATTTCGTACAAAGATTACAAAGAAATGATGAACAAAGCACTGGTTAGAGAAACAATAGCAATAATACATTGTCTATATCTGAACACAGTCTACACGCGTTTTACACTCGCACACATCGGAAGCCTGTGACTACAAACATTAACAATGATGGAATGTATTGTACCAAGTAATGCACACTCAAGCCATAATGCCTAAGCTTGAAGTTGATGCTTGCTGGCACCCGTGGAAAGCACACGCGTGGGTTGAGTCCGTGGGAGGGCCCGATATTCATGAATTGTGTAAAAAAAAGTAGAGGGTGTTTTTTGCCGATTTTTTTTTGTTTGCTGCAAAACCTTAGCGAAAATATGCCAAAGCATAAAGCGCATTTCCACGTAAACCTTTCA…
>Cluster-4041.12473	NoTrans:4,Whirls:0
cggttcggatagtcgtcaccggtgtcggccgtgagcggggaatcgttgccgggttcgtagcgcagcgcagcgctaaaccgctgcgccaccgctccccacgtacacaaacactcgcacacagacgcacacggggggacgcggggggacgcgtcgcgctatcaacaagcgaccgcgtctcaactcccccagccacatggctttagtggcagattgcagtacagaaagtaggctcgtgaagccacctatatttgtaaagccgaatttagatgagcaggcaaaatgtttcctccacaaactcagctctgcacgtgtaatatttttttaaaaaaatatttcctgactgattggctgtgtcgggtggtggcgggtttagcgacacagttatatttctgcgatcta…
>Cluster-4041.2264	NoTrans:5,Whirls:0
AAAAATTCTAAGATGCATAAGGTCATTATCTTAATTTAACCTTGATGTAAACCAATTTCTCAGAGTATGGTCAGTTTATTCCAAAGGCAGAATACACCAAGACTGAGCAACTCAATGCAAGCTCCTTTGAGTCATGTTTGTCTTTCTACTTCCACCACCGAGACACTTTTTCAAAGTATAAACATTAACAGCAAAGTCACTAAAATGTTTATTAGTAAATCAAATACAGAACAAAAAGCACAATAAAACATGCAGCTCACGAGTACTGTATTAATGTACTAGAATAATCATTTGGCAGTTTTTTTACGACTGCAATTATTTTTTGTACAAAAAAAAAGCCTGAACTAGAAAAGGCAAGCAACAATGAAGCGCCAAATGAAATGTTTTCACTTTCCACTT…
>Cluster-4041.12565	NoTrans:1,Whirls:0
CCCGTATTCTTGAACAGGGAGATTGGGTTTTCAGGTCCACAAGGCTCCATTGTGATGGGACTTTGTAGGATGAACGTTAAGATTTATAAGGGTGACCAATAAGGTCTGAATTGATCTGTAATAAAGTAGGCAATGACAAGGGATTGACAGGTATGGATGAAATATGCTGGTGAAAAACGATGCGGAGAGGACTCCTTATATCCGCAACTCTCTTATCCGTGCCGCCTGTTGCGTGCGAGGTCAGAACATTCGCAAATCATCCGGCGAATTCGCACTTTCATAGAAAAAGCAGATGGTGTAAAAAAGCAATCCTGCTATCAGGAATGTCACAAACGGGTCACGGATAAAAGAGTTATTGCGGATACCGAAATAAAAACCTCCGCTTGCTTATCCGACGTG…
>Cluster-6872.0	NoTrans:2,Whirls:0
GGGTGAGTGAACAGAAGACTGGGTACGGCGCTCGTCCTAGTCGCTCGCTCACTCACCCAATCACTCGCTCGCTCACCCAGTCGCTCGTTCACCCAGTCTTCTGTTCACTCACCCAGTCGCTCGCTCACTCACCCAGTCACTTGCTCACTCACCCAGTCACTCACAGTCACTCGCTCACCCAGTCTTCTGTTCACTCACCCAGTCACTTGTTCACTCACCCAGTCACTCACACAGTCACTCGCTCACTCAGTCTTCTGTTCACTCACCCAGTCACTCGCTCACTCACCCAGTCACTTACTCACTCACCCAGTCACTCGCTCACCCAGTCTTCTGCTCACTCACCCAGTCGCTCGCTCACTCACCCAGTCACTTGCTCACTCGCCCAGTGGTTCGCTCGCT…
>Cluster-619.0	NoTrans:1,Whirls:0
CGGATGATGCATCTCGCTGGAGGTCAGTCCTGCTGGCAAGTGCCTATGAACGGAATTACCCGTGGAAAATTGCTCGTAAAGGGATCGATCGCGTGCGTCACCGTAAGCCCTCGGAGTCGTTAGCGGGGCAAATGGAACGTGCGTGGGAGTGTGCGCGTGTGTGTGCGTGCGTGTGTGTGCGCGTGCTTGTGTGTGTGCGTGTGTTCGCGTGCGTGTGTTCGCGTGCGTGCGTGTGTGTGGAGGGGAGTAACGGCGCCGCTTTACAGGCCTAGCAATCTTCGTCCGAATCCCAGCCACAGATGACGTCATTGGGCAAGTGATATCAGCACCGGTTCTGGGCCTTCCCTAGGTCGACTAGGCCTTAAACGATTGTGGCAAACATCAGCACTGGGGAGACAA…
>Cluster-4041.5817	NoTrans:3,Whirls:0
GGAGCCCAAGGCGGACACGGCGGCCGTCACCAACGCCACGGCGCCGCCCAAGAACCTGAGCGAGCACGCCAAGAAAGTGGGCGAGGGCAACTCGGCCTTCGCCATCGACCTCTACCAAAGCGTGGCGAAGGCCGTGCCGGCCACGGAGAACGTGGTCCTCTCACCCGTGCTGGTCGCATCGGCGCTGGGGGCGGCTCAGCTCGGAGCCTCCTCGGCCACGGCGTCGCGGCTGCTGAAGGCCATCAACCCGTCGGGCCTGCCCGGCGAGGGCTTCCACTCGGGCCTGGCCGAGGTCCTGGGGGACTTGGCCTCGCAGGAGGAGGAGGCCGCCGTCGCGGCCACCTGGAGGAACCACACGTGGAAGGCGGCGTCGCGCGTCTACGCGCCGAGCGGCGTGAC…
>Cluster-4041.5334	NoTrans:1,Whirls:0
TATATGTGTGTTGAACGTCTTTCGCACCGTACGTAGCCAAACGTGCTAATCGGGGGTTGCGGTTGGGGGTTGTTGGTTGGGGTTGATGGTTCACGCTGGCGTTGTGGCACGCACCGTATCGGCTCACGGAGGGGCGCGGCAGCACCGTGGGGTTGGCGATGTACGACGTTTGCTTGGGAACCAGCGCCACAATGGAGCCGTCGGCGACCTGCACAGCCGCGTCAAACGCACAGTCACACACAGTCACACACAGTCACACACAGTCACACACGCAGTCAGGCGCAGTCACACACACAGTCACACACGCAGTCAGGCGCAGTCACACACACAGTCACACACGCAGT
>Cluster-16390.0	NoTrans:1,Whirls:0
GTTAAACTTCTTTCACACCGTACGTAGCCAACCATGCAAATCGGAGGTGCGGGGAAATAACAACAAACTAAACACAAAAATCAGTTCTAAAGAAATTAGTTTGCAATCTAGATGTAAAAGTGCATACCTCCAGTGGCTTCCTAATAAAAAAAAATTAATTGCCACATACACAAATTACTAAATGTTTATTCCTGCACGCGTAATTGGACGGCATCGTGCGTGAGAGAATCAAAGGATCGGGGCTTCCATTTTGCATGCCCAATAACAATGCCGTGTGATTGGTTGCGATGATTTTTCCGTTGACTGGAGTTTATTCTAAACACAACTGCGCGCATGATTTTGAAAACCTGTGCAAAGCCAGTGGACGTTGTTTATTTAATGATTTCATGTTTGTGAGTC…
>Cluster-13782.0	NoTrans:1,Whirls:0
AACAAGTATCTGTAAAGGTGGAGAAATGCCAGTTTAATAGCTTCTGTAAATATTGTCAACGATGTGTTGATATTTTGCCTGTTGGGAGTAATGAATAAGCTCATTTCAAACTGATTTTAGTTGCAATAATGTCACATTGTTCCAATTAAGTTAATGATTTAAATAATATAAACAAAGTTCTTGCACATTTACAATTGTTAAAAATGACCACATTTGTCATGAACACCGCTGCTTGTAATGGATTAATGTACAGTAGACTCATTTTTTGTAATAGTCATCAGAGCTAAGTATACATGACTGACAATTGGAAACTCCACTTATGGGGCAATGTAAACATTGCATGGTGCGGTTTCTAATTGCAAGTCGGTATTTCTGCCAGAAAAGATTAATGCTTGCCAT…
>Cluster-4041.2846	NoTrans:2,Whirls:0
GTGTAGTGTATAGTGTAGTGTATAGTGTAGTATACTAGTACAGCACACTGGCGTGTTGGAGAGCCAAGCCACAACATTAACAATCCGAGTACGACGTTTCGCCAGTAATTACAACCAGCTTCATCAGGCGACAGCCAGGTTTGTGGAAAAGTCCACCTGTTTCGTTCCTTATGTAGAGACGCAGGGAGTCGTGGTACTGGACGGCAAGTCCTCGTTTTAACGCGGTAGTTACAGTAGAACCTCTCTTAACGATCACCCCTGTTAACTAATCGCTTAACGACAGGCCTCCATAGAGCCCAATACGTAGTGTATAGTGTAGTGTATAGTAGTGTAGTGCCTCCATAGAGCCCAACGTGTTTGCTTACCGACCAATTCAGTAAATATGAATTGATTAACCGC…
>Cluster-12625.0	NoTrans:1,Whirls:0
CACAGCTGGTGCTGCTATCACAGCTGGTGCGATCACTGCTGGTGCTATCTCAGCTAGTGCTGTTGTTGTTGCTGCTGCTGCCGCGTCTGGCCACCACCGTTCGCTAGCGGGCCGCGGGGCAGGTTGCTCGGCCCCACGCCGCTGCCGCCACCACCGCCGCCACCACCGCCACCGGCGTGCCTCGGCGCCTCCTCGTCGCGGAAGTCGCCGTCGCTGAGGTCGATGCCTCTGAAGAGGACGTAGCGGAGCACCGTGGGGGGCAGCGGCAGCTCCCCGAGGCGAGGCAGCGCCCCCGCGCGCCACGCCGCCCGCCGCACCGCCGCACGGCTGCACTCGAGCAGCGAGCGCGGTCGGCATGCCGCTTGTCGCAGGAACTGCAGGCAGGGGCTGCCGGACCGC…
>Cluster-4041.6181	NoTrans:1,Whirls:0
CTGGAACGGGGGGGGGGGGGGGGGGTGACGTCTGCTTTGTTACCGAGGCATTGCCCTGGAATCTCAAGGAGCATTTCTAACCAGAACTGGTCGCACGATAACCCTCACGAGAGTTGGGTCGTATTCGCCGGGTTTCACAGCGTAGGGCCCAAAACTTGCGGTGTGAACTTCACCAGCAGCGCTGGATTCTCACGCACCGCTACCGTTACTTTCGTTGGTTTCTCGACCCTTTTGGCACGTATGCCGGCAGGCCAAGTGACATCGCCACGGCCTCTTTACGTCACGTGGGTTTTGTGACGTCGTTAGAAGTCTGCGCACGTGACCGCTTTTCCATGCCTCCGCACCCCGGATCTCCTTACCTCGCTTTTTCTCGCTAGCCTCAATCCCTTTTTCAACGGC…
>Cluster-4041.12936	NoTrans:24,Whirls:0
CGACCCTGTTGGTCGCACTCGTGATGAGTTGACTCCTGGTCGNNNNNNNNCCGACCCTTCCGGTCGAGCTCGCTCATGAGTCGACCCGTTGGTCGCACTCGTGATGAGTTGACTCTCCTGGTCCAACTCGGCTGATGAGTCGAGCCGACCCTTCCGGTCGAGCTCGCTCATGAGTCGACCCGTTGGTCGCCCTCGTGATGAGTTGACTCTCCTGGTCCAACTGGTTTCCAATGCTCAGAGTCCTTTCTTTTATGCCGAAAAATCCCTTTGGGTCCTGCCCACAAGGCGGGGTTTTCTTTTGATTTACTGTGTCAGGATCTGTCCGTGTGTAGGTGTGTTCATGTGTGTGTCCGTACGTCCGTGTGTCCTTGTGTGCATCACCCACGATATATCCCGTGG…
>Cluster-2447.0	NoTrans:2,Whirls:0
CCCCCCACCACCACCACCACCACCCCCCCACCACCACCCCAACGCCAACCCTGACACCGCGCCGGTATTCAGTCCCACGCAGTTTGACGAGTGCCGGTAACGACTTAGGGCTTGAATATCTCGATTTGACGCTTCCGTGACTGCAATTCGTGACTGCAAGGATTCATATTCTTAGGTTTTTTTTTTTTACGTGACTTTACCGAAAAAAACCTTGAATATCTCACCGAACGTTGTTGTTGTTTGTCGTCGTCGTCTTTAACGGGGGCCTCTGCCGTGTGACCGGAGCGAGTAGGCACGCGACGAGTGGCCGCGGCCACAGCGAAAGGTTTACTGGACGCGGGGTCCCGGCGGGCGTAATTGTTGTTCGTGTCGCTGACCCTCCTGGCATGAAGGACGAGG…
>Cluster-17081.0	NoTrans:1,Whirls:0
GGTTAAGTCAAAGTGATCTCCTGCTCACATGAGCCTTGAGCATCGGGGGCGGTGTTCATCTCCCGTTTACAGCCCTGAGCCAGCGGTGGACGCTTCACATCTCCACGGCGGCGGAATATCGACCCATGGTATATGACCGTTGTTGACGTCCCGCGCAAAAGTGCCACTCAAGTTTTGATCCCAGAAGGAACGACGGGGGGTTGAGTCAAACCCCAAACAGGATTTGAACTCGCAGATCCTGTCGATTGCCCGCCGCTCGCTCTGCCACCGAGCCACCTGGCCCGGTTCAGGGTCGAGAGAGAAAATATGTTGGTGGAGAAGAATTAGCACTTAGCGAAGAGGGTTGTAGCAGTGCGTAATGCCAGGGGGAGTGGATCTCCTATGGTGAGGGGGGGGGGC…
>Cluster-15475.0	NoTrans:1,Whirls:0
CGGGTGGTGGCGGGTTTTAACGACACATTTATATATTTACGCGATCTAACCAAAAAACCTCTATCATGCTGATTTCTACTCGCCCGTACCGTGCATGCACCCACCCACCCACGCGCAATAAATAATATATTCTCACCGAAGACTTGGCCAAAGCTTGCCAATAAAGAATCTCACGAGTTTAATCGATTACAGCGCTGTCCTCCAATAACGCCGCGTGTCGTTGGATGTGCACAGGACGACAGCGCGATGAATGTGTTCGGGAACGCGATCTTTTACGTAACGCGATCGAGCAGAGCGGAAAACCCCCTGACGGTCGCGCGAGTCAGCAACGAGTGGTGGTTGTGACGGCTGCCCGCTAGCGTAGCAGTCGCGCGAAGCATCGGGATGCTGCTGGATCCT…
>Cluster-3469.0	NoTrans:1,Whirls:0
TTTACCGAAAGAACCAAGAGGATGAATCCCTGCAGTCACGAAAGCTTTAAATCGAAATTTAGTGTGTCTTGTTTTGCGCTACCTGTATGGTTTCGTTTTGTATTCGTTCATTTTTATCGGCTGCCTCATTTGTTTGTCTGTACAGTAGAGCTGCGACGATCGGGTAATTACATTAATTAATCATTATCTAAAAATTTCAAATCGACGATTTTTTTGTGATCGATTTCTCAGGCCCCTTTTGACATTTTCCCTCCTGAAGGTAGAAAACCCCCAACAAGCTACGCCCAACATGATGCGGCTGACACACTGATGGTGTCATGAGCCCCACCCATCACCTCCCATCCAGCGACATGCTTTGGAACATTATTGAGACTTTTCCTACTTATTTTGCATTATCCC…
>Cluster-6550.0	NoTrans:1,Whirls:0
GGACAAATAAAAATCTTGAATAATCGATTCTCACACAAGATATGATGTGTCACGAGCTCAAAATATATTTTCACCAACGCAATGCAGTGGTACATGCTAATTGAAAATCAACGGTTTGAAACCTTAGCTTCTTAGGGTTCCATGTACAGGATAAGGAAGGCTCGCGCAGACAAACCAAGGGTACGGCACAGCAAGGAGAGGGCCCTACACAATCACTTTCCTGGGACTTGGCATGCCTCCCTGCGAGTGCATTTGCTGGCGTCAATATATCCACGAGGCGCGTAACGCTCGCCGAGTCTTCTATCTGCAACTCCTGCTCAGCAGCCTAGGGGCAGGCCCCATCCATTCTGCTGCCCCGTGCTTCGCGTACCGCCACCACCCCGCACACTCCGAGTGACA…
>Cluster-6328.0	NoTrans:3,Whirls:0
AACATCGCCACCGGGGAGACAAAGGCGGCCGGGCGTCGTGCTGGCCACCCGCCCCCCTCGTGCGCCGTACCGGCCTTCGTCGGGGCTCGCTCACAGCACTTGTCTTTGTGTAATACAACAGTGGCATTCTTAGAGCCAGCCTGCAAAGTGGGAATTATTCTGCCAGTAGGGGCCAATGTTGCGCTCGGTAATCCAACTCGGTAATTTGTCGCTCGTTTTTTTTCTTCTTCTACAAATTTGCACAGTGTAATAGGATACCATTGGCGGTTTTACGAGACGTGGTATAGACAATGTTGTTGTTATTATACTCACGTAAATCACCACGCTAGCTTGGAAGCGATTAAACGAGTGGGGAAGGTGAGAGTCTGTGCAGCACAATGCCACGTTGGGTATTTTCAC…
>Cluster-4041.5135	NoTrans:3,Whirls:0
GCCGCCTGGCGCCCATTGGAGATGCAGCATCCATCGGTGAAGACGACCGGGACGCCGCCCACGTAAGTGTAGCGCGGTGGTTGATCCCCGCGCCCCGCGGGCTGCTCCTCGTCTTCCCACCGCCGCCGTCGCGACCGCGGCGGCCTCTCGGCGGCTGCGCCGTCGTCCCCGCGCCCCTGGGCGAGGTAGGCGTGGGCGGTTCCCTCGCACAGAAACTTGCGGAAGTCGGCTCCCGGGAACCCCTCCACTTGGGTCCTGCATTCGTCCCTGACAGGACACGAGAGGGTCCTTAGCGGGTGTGGTACAGGTCCCAGTGGCCGGCGTCCGCGGTGCGATGAGGGGCCTCACCACGTCGCGTAGAGCCCGGGGCTCCTGCCGATGCGTACCGCGTAGTAGCCG…
>Cluster-18699.0	NoTrans:2,Whirls:0
AGGATGTAGAGTGGAGTTTGTCTGGTGCCAGGATGTAGAGTGGAGTTTGTCTGGTGCCAGGATGTAGAGTGGAGTTTGTCTGGTGCCAGGATGTAGAGTGGAGTTTGTCTGGTGCCAGGATGTAGAGTAAAGGTTGTCTGGTGCCAGGATGTTGAGTGGAGTTTGTCTGGTGTCAGGATGTAGAGTAGAGTTTGTCTGGTGCCAGGATGTTGAGTGGAGTTTGTCTGGTGCCAGGATGTAGAGTGGAGTTTGTCTGGTGCCAGGATGTAGAGTGGAATTTGTCTGGTGCCAGGATGTAGAGTGGAGTTTGTCTGGTGCCAGGATGTAGAGTGGAGTTTGTCTGGTGCCAGGATGTAGTGTGGAGTTTGTCTGGTGCCAGGATGTAGAGTGGAGTTTGTCT
>Cluster-17205.0	NoTrans:1,Whirls:0
CCCAGGCTTGGAGCGTATATTTAAGCTGGGTTGGAGGGGGAAGAGCGCCTTGACAAAAGATTGTCCTATGGAGAGGACATGTCCCCGCCACATGATTGTGAAACTTCCAACGCTGGCCCTGGGCTGTAGACGGGAGATGCACACGGCCTTGATGCCCATTGTAGCAGGACATCACTTCGACTTGAGAGCGATTACACTACCAATGACATTCATATTACTTTCCCGCACCTCCGATTAGCACGGTTGGCTGTGTACGGTGCAAAAGAAGTTCAGCATACATCCGGAATCGAGACTGAGGATTTCACGATGTGTTTGCCATATAATTGTTTGCACTTTCATTATGAGGTCTAAAATGTATGTTTTGAATTGTCCCTCCCCCTCTACCCAACCACTCCCAAA…
>Cluster-4041.12139	NoTrans:1,Whirls:0
GCGTGGGTGAGTGAGTGAGTGGGTGTGTGATTGGGTGGGTGAGTGGGTGAATGAGTGAGTGGGTGAGTGGATGGGTTGGTGAGTGGAGTGGGTGGGTGAGTGAATGGGTGAGTGAGTGGTTGGTTGAGTGAGTGGATGGGTTGGTGAGTGGAGTGGGTGATTGAGTGAGTGAGTGGGTGTGTGATTGGGTGGGTGAGTGGGTGAGTGGGTGATTGAGTGAGTGGGTGAGTGGATGGGTTGGTGAGTGGAGTGAGTGGGTGAGTGAATGGGTGAGTGAGTGGATGATTGAGTGTGTGGATGAGTGGGT
>Cluster-10324.0	NoTrans:2,Whirls:0
cccgggtgactgtgtctgacccccggctgactgacccccgggtgactgtgtctgacccccggctgactgacccccgggtgacgagctctggctacgagccgctgccatccccgtgggttacgtggcgggccggtgggctggggggggggggggtgtttatgtgctgtagcaaatctgatggcagcaatacttttacatttcatagcgtgcataggtaacatttggcatctccctccacctctgcggtggtgtcgtgtctctctcgctcgctgtgtctctcattcgtcttgcgctgtctctgtgtgtgtcagggagcctttgggcgacgctgacgctcgactcttcaacaccctgaactccgcctccaactcctgcaggtgctggaggttcctctggatg…
>Cluster-4041.13639	NoTrans:1,Whirls:0
GCACTGATGAGGGTTTGACAGATGTGGGTCATCACGCCACGAAGGTGAGGGAACCGGCCGGATCGCTGGCAGAGTGGTGACAACCCTTCATGTTTGCGGACGATATTTGATTCAAGGGTCAAATAAATATCGTATGTAATGAACACTATAAGCAGACTACGCAAACTTTACACACCTGTTACTCCACGTAAATTATTTTTTTACCCGTCCTATCAGCAGCATGGGCTATGGGGTGCATTATTTAAGCAGCATCGATTCAAGACAAGCAAAACTCTGCACTTATTGGATGTCAAAAAAAAAGTTTTTAGTGGACGGACAGATATGTGAAGAATGCAGATATAATAGTTCAGTCAGAGTCAAGGACTTGTCTTTCCAGCATAGTTGTCTATACAATTATCA…
>Cluster-19137.1	NoTrans:7,Whirls:0
CGGTCAGAGAGCGCCGGCACCACCCCGGGAAAAAGAGTTTATTGAGCGAGGCCCTCGTCAGCCGCTTGCCATCTCCACCCACCACCACGACGACCACCACCGAAGCGAGTCACAGGCGCCGCTCGCAACCACGCCCATGCAGTCAGCGTTGCACGCGGCGATCGGTCAGAGAGCGCCGGCACCACGAGAAGGCTCCGTGTTCGTTGTGAATTAAAAACCTGTCGCGCCAATCTTGCCACTCGTTCGTTCGCGGGCAATCGTGGCGGCTCGGTGTGGAGCATCGGTGACGACGTTGGTGGCACGCCGGGGAGGCCGAATCGGCATGGCCGACGCACCACCAGCTCCCCAATCCCACTCCCTTGTGGCCGCCACCGCTGCCGTGTCCGGAGCTACTCACGG…
>Cluster-4348.0	NoTrans:1,Whirls:0
GGCGGCCGGGAGACTGAAACCTGAGCAGAGAGGACTAATTGCAAAGTTGAAAACGCGGTGAGCTTTGGCAAGCTCCCGTTAGCTTCTGTACTACTAATCAAAGATTCCTACGGGGACAGACGCATGCTGGAGAGCCTACGTAACTCCGCGCGTGTCTTGACATTCCCGAACCTGTTGACAATTGCCACAATATTTGTTAAATATCAACGGAGCAGAGAGGCCTTTGGGTTAGTGGCATACATCAGGGCAGTTGTTACAAGAGCTGGGATTTGCCACCAGCAGCAATCCCATCCACCCATCTACCACCCCCCCCCCATTCCAGCACTCCCTGACCAACCGGGTCCATCCAGACCTCCTTGGCATTCGGGGGGGGGCATGACGCGAACGCACTGGCCTGCC…
>Cluster-4041.6549	NoTrans:1,Whirls:0
ANCGGGAAGTGGGTTAAAAAAACGACCGAAAGATTTGCACGGTCCTAAGCGAGCGAGCGAGCGAGCGAGCTAACTCAATATAAAAGATTTAAAAAGAAAATTACTTTTCGAGCTGAGTGACTTTACCGAAAGAAACACAGAGTATAACACGGGGGGGGCGGTTGACATTAAGATGTGTTTAAACACATCGTGGATAACCGTAGCCTTTTTGCCAAGGAATCGCTGGGTGAACCACGCACGTACGCACGCACGCACGCACGACAACTTGTGGTGATCACACAAACTCTGGTAAACGTGGTGGTGGGGGGCAGTGGTGGGGGGCAGTGGTGGGGGGTAGTGGAGAGTAAAGTTGGGGGTCGGTGGTGGGGGGCGGTGGTGGTTCTGGTTCAGCATTTATCC…
>Cluster-11304.0	NoTrans:3,Whirls:0
GGGGTCAGGGGTCACGGTGTATGTCATCGTCACGTGATCCTCCGCTCCCGGTGTCATGGCGTCACCTTCGCTCTGAGTCGCGCAAGCGGCGGGGTTCATTCTCGCCCACAACCAAAACGACGACAACAACAACAACAGCAGCAACAACAACAACAGCAGCAGCAATAACAACAAGCGCGACAACCCTCGCAACAACAAACGCCATCACGAACAGCAGCAGCAGCCACAACAGCGAGCGCACCGCCACCGCCTCGGAGCCCGCGCCATGGCGCAGTCTCTGTCCGATGAGGAGTTCAATCGCATGCAGGCTCAGCTGCTCGAGTTGAGAAAAGACAACTACCAGCTCACAGATGAGGTCAAGAAAAATCAGACAGAATTGAATGTCTGTCGAAACAAGGT…
>Cluster-4619.0	NoTrans:1,Whirls:0
GCTGGGTAGTCGAGGCCAGCCGCGTTGAATGCGCTGGACACAAGCGTCACGCAGGTGCCTATGTGCGTGGTTCAGTGTGATGTAATGTAGTGTTCTCCAAAACCGTGCTGCTGTAAAGTTTCACGTTGAGTATTATTATTCTGCTGATGCTGCTGCTGCACCATGAGCTACTACGCCACGTAACACGTTGCAGTTTGGTTTCAGAATTTGGAAAGAAGAGTGACTCACTGATGGCGACCGCTGGCGGCGACGGCCGCAAGACGGAGATCCCGGGGGGGCCGCAGATCCCCCGTGCCGCCGC
>Cluster-4041.1673	NoTrans:1,Whirls:0
GATATACAGGATTTTACTCCATTATAGCACATGTTTAATCAATTCTGTAACGGACGGAATGGCAGCACAAATGTATTGCCTTAAAATGTGCGTATGCATGTGATGGTTTATGCATTGTCAATGTCAGCACCATCATTTTTTTAAGTCACCAAAACAGCAATACTCTCAGAGCACTATTTCCATTAAGCACAGTATGGGTAAAAAACCCCACAGCTTTTAAAGCAAAAAAAATATAGAATGTACCCGAGATAACGTCTACCAAGACAATCATGCAAACTCCGGTCATCCTCGCAGGGGCTTTTGGCTCACCATCGAACAAAGACGGTCACCACATAGCACGCTTTCAGATGCGCTTCAGCGGCCGTCTGGAACGCTCTTCCCATATTAGGAAGCCACTGG…
>Cluster-4041.9998	NoTrans:2,Whirls:0
tataaaaaaaacagttaacattaatacatacaaaaaagtaatataagccaaaactatacgtgaagagatgtggtgctttagatctttaacatctatcgtgactttgctgctaagtggagagcgttacaaagtgtgtacagcgttgtggaaaatgcgagcgatttgcatagaacttgggacagggtcttttgattgatgtctgaaccgaataaaggtttaatagaattggtgtgaagaaggcatagcctgctgacgagtttgccagggtgtggttctggcttgccttgtaaaatgcgtgcacgagtgatgggatgtggcccacatgctggctggtgtcttgatttgaaagtgtctgtgttgatggaaacaagtgttttattgcgttagtgtgggccatgg…
>Cluster-12004.0	NoTrans:2,Whirls:0
CTCCCTGCCCGGGAAGCTGTAGTGGCCCCTGCAGGCCAGGGTGATGTAGCCGGGGCTGGCGCTCTCACGGCCGGGCGCCTCGGACACCTCGCTGCCTTCGCTGTTCAGGGAGCTGGCCTTGGCCGGGCGAGGGGTCAGGGCCTTCACCAACTCGGGCAGCTGGAAGAACTCAGCCTCGCGGCGCAGGCGGGCCCGCTCGGGGAAGTGGTCGGGCAGCACCAGCTGCTGGTCGCGCAGGAAGTCCAGCACGTATCGGAAGAGGAACCCGTCCCGGTCGATGAAATAGCGGCCGCGCGCGTCGCGCACCACATCCGCGGTCGCCCCCGACGCGGCCGCCGCTGTCGGCCCCGCGGGGGCCGCTCCCGTGGCGGCCCCCGCGGCTGAGAAGCTCCGCCACAG…
>Cluster-1523.0	NoTrans:1,Whirls:0
GGAGGTGGTCATCAAACGACCGACTGAACACGATGACGTCGTCCAGATAAATGAGACAAGTCTTCTATTGGAGACCAGCCAGGACAAGTTCCATGAGTGTCCGGAACATGGCAGGAGCGGCATTCAATCTCATGGGCAAACAGTTAAATTAAAAAAAACCCTGCGGGGTACGGAACGTGGTTTTCTGCCTCGAAGACTCATCGAGGGGCAATTGCCAAAAGCCGGAAGAGAGGTCCAGGGTAAAGAAGAACCGTGCTCCGGACAAATCATCCAAGGCAAAGGATACGCGTCTGCCACAGAGACCTTATTAAGGTGGCGAAAATCCATGCAAAACCGGAGGTTGCCATCCTTTTTCTTAACCAAAACTACCGGGGCGCCCCATGGGCTAATGGATGGCGA…
>Cluster-2920.0	NoTrans:1,Whirls:0
GCGTGCTCTAATAAAATTGAAAAGCTGCAGGGAGAGAAAAGGGAAACATCAAATTCACCTTCAGGAATTGTGGCAGACATGGCACAATGGGCTGTATTACCAAATAGTAAAACTACTGCCTCTTGGGAATTTGTGCAAGCTTTGTGTAACCCTACCTGGAGGGGGTCTCATGAATCGGTCTGATTACACACCACAGTCGGTTCATTTGTTCACAATGCAATCTCAAGTTACAGAAGCAAATCATGTAACCGTACAAAGCGAGTGGACAAACACTGCATTATCTCGC
>Cluster-19231.0	NoTrans:1,Whirls:0
CTCATCACATTCTCTCGTCACTTTACCTCATCGCTTTACCTCATCACTTTACCTCATCGCTTTACCTCATCGCTTTACCTCATCACTCTATCTCATCACATTCTCTCGTCACTTTACCTCATCACTCTATCTCCTCACATTCACTCGTCACCTTACCTCATCGCTTTACCTCATCACTCTATCTCATCACTCTATCTCATCACATTCTCTCGTCACTTTACCTCATCGCTTTACCTCATCATTTTACCTCATCGCTTTACCTCATCACTCTATCTCATCACATTCTATCGTCATTTTACCTCATCACTCTATCTCGTCACTTTCTCTCTCTCTCGATGCAGTCG
>Cluster-16138.0	NoTrans:1,Whirls:0
GTCACAATGAGTGGGGTCATGAGGAGGGGGGTCACGAGGGGGGTCACAATGAGTGGGGTCATGAGGGGGGTCACGATGAGGGGGTCACGATGAGCGGGGTCACGATGAGTGGGGTCATGAGGGGGGTCACGATAAGGAGGGTCATGATGAGCGGGGTCATGATGAGCGGGGTCACGATGAGGGGGGTCACGATGAGTGGGCTCGGCACGACGTCAAGCTTGCGGCCCACTGAGGTGAGGGAGTGCCGCTCGTCTGGGTTTGCTTATCGCCAGTCTCGGCCGCCACCGGCTCTCGACCAGCGACGCATTCGGCGTCCACGACGGCGACACCGGGGAGCAGCGGCGAGCACGGCGAGCACGATGAGGGTGGCGAGCGTGGTGAGCACAATGAGGGTAGCGA…
>Cluster-2370.0	NoTrans:1,Whirls:0
GAATGACATTGGTGGTGCGTCGCCCAATCGCCCTAATGAAGAAACCGCCCCTGTCCAAAACCCCCCATCACTCACCCTCCATCACTCACCCTCCAAACTCGGGAATCTCTTTAATCACCGAGCGGGGAGGGACAAACACGACTTCCAAACACATTGCGAGTGGACACCGAGACTCGGATCGCGCTTCAATGCCTGCACACATTATACACCAAAGCGGTCCACAGTCACCTGCGTGCCTATACAATATACACCAAAGCGGTCACCTGGTGTCTTCACCTGCGTGCCTATACAATATACACCAAAGCGGTCACCTGGTGTCT
>Cluster-4041.9162	NoTrans:6,Whirls:0
ATGAAATGTACCGTACGAGTAATGGCAGAACTCCACGACTCCAGGAAGTGGCCCCTTGGCTTGCCATGACGTAAGGGGGCCGTGGTGATTTACAGCCAACGTCATTTGAGCGTGGACAGTTAGACCCAAGCCGAAACATAACATGTAACAAAGATTGTTGAAAAATATTTATTTTTAATGATAGAATATAGTATTGTCATCAGTAAGACATAAGTATACCAAGTTTGCAGTCGATACCACATTGGGAAATGGGTTAAAATTTAGTTACAAGATTTGAGAATACAACAACAACAGACTGAGTTAATAAAAAGCGCGTAAAAAAAATGTGGCGATTAGTTACCGAGTTCAGAACTTGTGTATCTGTGTTGGGGAGTAAACCCACTACAACATTTACAGTTA…
>Cluster-4041.5503	NoTrans:3,Whirls:0
ATCACCATCATCACCACCATCATCACCACCATCATCATCATCATCACCACCATCGAGGAGGAGTTCCACCCACGAAGGCCAACACTGTGGCAACACGAGGGGGTGAGTGGCCAGCACCATGCCCCGCCTTGCCACTCACCAAGTAGCTCGGCTAACCACTCACTCACCCAGCCACTCACTCACTCACCCAGCCACTAATTCAATCCCTCAGCTAGTCACTCACCAAGTCACTCACCAACCCAGCCACTCACTAACCCACTCACCAACCCAGCCACTAACCAAGTCACTCACTCACCAGCCACTCACCAAGTCACTCACCAACCCAGCCACTCACTAACCCACTCACCAACCCAGCCACTCACTAACCCACTCACTAACCCAGCCACTCACTCGCCCAAC…
>Cluster-17820.0	NoTrans:2,Whirls:0
GGCGGGGGGAGGCTGGGGGGGAGGCGGGGGGGGGGCCCATCAGTTGTTTGTTTCTGGGAGCCCCAAAATGCCCGAGTCCGCTCTCCAGCTCCGATCCAGTTCATCTGAAACCTGAATCCCCCCACCCCTCCCCTTCACCCTGGCTCTTTTTTACTCCTTGGTGCAGGTCCAAGCCTCCTTTTCACTCCCATTCCTAAACTCCCCAGGGTCCTCGCGGTCCTATCCATCGGGGGGGGGGGGGCCCTGCAATGCCGGTCAGTTACGATTTTTTTTCTTCAAAGCGTGTGCGCGGCCCGCAACGCGTCGGCACAATGTAAGATAATTAGCGAGCGGGCGACGCACTCGCATGCCGAGCCCTGCGGATTGAGCAATAGTGGCCGCTTTCTCTTGGAGCCTGAG…
>Cluster-7846.0	NoTrans:1,Whirls:0
CGATACGTGGAGACGCGGTGGCTCGGCTAGGTTCGTCGTGGCCATCGTGTCAAAGACCTGGGTTCGAATCCCGGTTTCAGCCACCCGTGAAAAGGGCCCTGAGACTGAGCGAGACATTCCGGGGTGATACTGCACGGTGTGCCTTTATTCTCTCGTTGGACGGGGTCGCGTGGTCTACCTGGAGTGCAAACCTCCTCTTGCGATTGCTCAACGAGCCTGAATTCTCTGCCAATGAGACCCAGACGGTCGAAACCAGTCCAG
>Cluster-4041.9390	NoTrans:5,Whirls:0
CCGTGTCTCCGTGTCTCCGCGTCTCCGTGTCTCCGTGTCTCCGCGTCTCCGTGTCTCCGTGTCTCCGCGTCTCCGTGTCTCTGCGTCTCCGTGAAGCCAGCGGCTCTGAGGAGAAGCTGCTCGGACAAACGCCCTGAGCTCAGAGACCTGCCAAACATGGCTTGCCTCTCCTCTCCCGGTGACCCGGCCACACCACCACCGCAACCACCACCACCACCGCCGCTGCCACCACCACCACCGACAGTCGTGTCAAAGACTCCTCCACCTCCCATGCGCAGTGCGGCAGCAGCAGAAGAACCAGCAGCAGCAGCGTGCTGGCGCATGTTGGGCACGGTGGCGGTGCGTGGCGGAACGCACCGCCCGACCCCCGGCACGCCGGCGTGCCCGGGGGGTAGAGCC…
>Cluster-4041.1665	NoTrans:1,Whirls:0
CTCACAGTCGGCCATATTTGCGGAATACACCACGCCGCCATTGACCGAGCAACCCGACGTTCCTACCAGCTCCCTCCGCAGGAATGTGTTTAAAAAAGCAAAACATTTTCGCAGTAATTATTTATTTTGCCGCGATTCGCAATCCCGGTCACAAAATCTTGCGGGGTGGTGGTGCTGGTGGTGGTGCTGGTGGTAGTGCGTTAAAAGCCGTTCTCATGATGTCGAAGTAGTCGGAGGATGAATGTCAGTTAGACAAACATTTATTTTAGACTGTTTAATCAGAACCGTTGTGCTATGCTGCACCGGTGTACCGCCAGCACGTCCGTCGGTATGGCCATATTCAGAACGACGTTTCGGGGTGTTAACCCCTGCACGCAAAGTCGCATCAAGGGATGGGAA…
>Cluster-4041.6282	NoTrans:2,Whirls:0
aggcagatccatggccaaattgcggtagaaaacctggccaaaaaatcggtggccacacagacaaactctgactggatgtggccctgctaaggcaatgggaggatgcagtgtggagcaagatgcgtggccagtggacgcgactaacagaggcgcagaggagcagaccctccctgccaccatccctcccccccccatgccatgttaaatgggacttctggcttcagaagagtgatttaagaacactgatttgacgcgacttcagaaccgagaaggggtcttggggaggaggggggagacaatttggggcgatcagaattaagtcaggttcatttcggcgattcgacaagacacctcaccgtggacaggaaggaaaacaattggaagaaaagacgaacattg…
>Cluster-12968.2	NoTrans:4,Whirls:0
ATTTTTTTTAGCAACTTTTTTTTTGCAAGTTAAAAATAAAACGATTTTTTTCAAAAAACAAAAAAAATCAACAAGTAACACATTTTACGGGCAGTAGCCTGGTGGTGGTGGTGCTGGTGCTGGTGGTTGGTGGCAGTTGCTACTGCTGTCGAGCTGACGAAGACATTTTACGATCGGGGGCGAACGCCGTCGCCCGGGAGAGCTTCGCTGGGTCTCGACACTCCTTCCAGGGGCGTCCTGTCAGAGGGACGGTGTTCGCCGTCCGTATATCCATCCGAAGCAATTCGCCCTTGCAGAGATTTTTTCTTCTTCACGTTTTGGCAAAAATTTGAACCGCGACACCGCCTCGCGAGCGGGCTTGCTCTCTTCCGAACGACGTCACGGCGAGATCTTGAACAT…
>Cluster-4041.7332	NoTrans:1,Whirls:0
GCCGTACGTAGCCACCTCGTGCTATTCGGAGGCGCGTCTTGCATCGCCACGAATTCCCCAGCACGGCTAGGGAGCTCCATCTCATGTGACCGTGCGATTATATGGACTTTACTCCCCTAATACTTAGGCAAAGTTTCGCATAGTTATCGTCACTACGTTGCTTAAAAATCCCCATATGTTTCTAATCGTAGCCAGTGTCCAATTTAGCCTGGGCCTAATTTAGCACCGATAGTAGGACAGCATTGGGGCGGAGTACTCTTAACACAGCCACGCGTGTGTTTTTGTGTGTGCGTCTGCTTACGTGCGCCCACACTAATGTAGAGTATCTGAACTCCTGGGCCTCCCCTAGGTCGACTCAGCCTCAAATGACTTACCTGGTGTAGCGGTGTAGTATAAACA…
>Cluster-4350.0	NoTrans:1,Whirls:0
TGTTAACATCTCTCCACCGTGGCGCCCTCTTTGTATCGATACATCATAACGTGCCCAATCCAGACAACCTGACCCGGTCCGTCCATCTGTGTCTCTTCACGTGTGACCCCTGTGCCAGGTTCTCAGCGCCCTGACCCAGTCCCGGCTGCCCCCCAAGAATCGACGAATCATCGCGTTCCTGATCGTGACACTCTTTCTCTGGGTGCCGACCTTCCGACACATTGACCCACTGACCGTGACCTCCTCCCCCCTGCCCTCCCTCCCTTCCGACCCCTGTGCCGCACGCGCCCTGTGGACGTGCG
>Cluster-14974.0	NoTrans:2,Whirls:0
CGTGCGTTGATTGGTCCGGCATAAGCGATGGGTGTGGGGGAAAAAACCCTCTCGGAACGTGCGTTGATTGGTCCGCTTCAGGGAAAGGGGAGGGAACCTCTTGGACGAATCACGACGCGGTTTATTGTCGCCTGAGGCCCGCGCGTGCGTTCCGTGGTGCGTGAGTTCTCCCATAATCCGCGTGCCGCCGTTCCCATCCCAGGCGCACGCGCAGTGACTCCCATCAAAAATGGATTTCCAGCACCGGGCGGGCGGGAAGACCGGCGGAGGCGGCGTCGCCTCCTCCTCCGAGTCGAACCGCGACCGACGCGAGAGGTTGAAGCAGCTCGCACTGGAGACGATTGACATCAACAAGGACCCGTACTTCATGAAAAATCACCTGGGCTCATACGAGTGCAA…
>Cluster-4041.8370	NoTrans:2,Whirls:0
GCAGGGGCAAGTGCTGTTAGCGAGTAGCAGCACCTATGAAGGCCGGCACGGCACACGAGAGGGGGTGTGTGGGTGACCACCATCACGACAAACTCCCGGCCGCTTTGTCTCCCCGTAGTGGGAAATGTTTTGACTACTCACTACACCGCTACTACACCGCTACTCATTTGAGGCTGAGTCGACCGTGGTGGTGGTGGTGGTGGTGGCCATCGAACTCGGGTCTCCTGCCCTGTCTCTAACAACAACAACGACGACAACTGCTGGGTTAAGTGTTTGGCTGAGGCTTGAATGGGGGTTAATATAGACCTGCGGTTTAGGGTGAGGGATCACTGTGTGGGTTTTGGCGGTCAGGGTTGAGGGTTTAGTGGGCAGGGTTTAGGGGGCAGGGTTTAGGGGTCA…
>Cluster-4041.8324	NoTrans:1,Whirls:0
GGACGTTCAGGCAACGTTCAGGCGACGTTCAGGGGACGTTCAGGCAACGTTCAGGCAACGTTCAGGGGACGTTCAGGCAACGTTCAGGCAACGTTCAGGGGACGTTCAGGCGACGTTCAGGCGACGTTCAGGCAACGTTCAGGCGACGTTCAGGCAACGTTCGACAGAGTGCAGTGGATCGGCAGCTGACGTGACGAGTCAACCATGGGCAGCGTGCGGGTGGATGTTTTGGATGCGAAGAGCGGGAGGAAGTTGGTGACTGTCGACAAGTTGGATCCGACCACTCCAGTCTCATCCCTCAAACATCTCATCCAACGGCAGATCCCGAAGCTCTACCCTTCCCGCCAGAGCTTGCGCCTCGAACCACGGGGTCGCGTGTTGGCGGATGAGGAGATGTTG…
>Cluster-4041.6499	NoTrans:1,Whirls:0
AGTGAAGTCATGAACAGCCACGGCCATCATCGGATGGAAAAGACAAAGAACCAAAGAGTCGTAGGAGAAGAAGTGCTCTGCCCGTCGTATACCAGCAACCCGGCATGAGGTGGCTGACCACAGCAGCGTCCTAGTGAAGTCATGAACAGCCACGGCCATCATCGGATGGAAAAGACAACATTACTTTGCCGCTGTGCAAGGCGCTAACTCTTTGCATTACAACTGAAACAATCTTAATCTGGACGCAAGTGTGTGCAGTGGGATTTCTCGGGGAACTCTTGCATTGGCTTTGATATCCATACATAAAACAAATGCTAAACATCGTAAGCAAGCAATGTTTCTTGATAT
>Cluster-4041.3326	NoTrans:1,Whirls:0
GACTGCAGGTATTGTGGTCTATGCAAACATGACTCCTTGTAAAAAAAGGTGTTAGTTTTGTTGCCAGATAGAAGGGTAAAAAAAATAATTATCAATTCGTTTTTAATTATTTTAGCAGGTAAAGCCCCACTGAACAGCTCTTTGTTCAGGATCGTCCTGGCCATCGCACACGATCGCCCGACGAGAGGCGGCTGATGATCGTGTGGAAATTCACAGCGGCCGAATACTCCGAACGCACGTTTCATTGCGATCCCGAATCGGTGTCGCGGAAAGTACGACATCGTTGATTCATTGACGAGTGCGCATAGCACACCGCCGGTGTGCCGCGTCGCATTTGTCGTGGTTGAGCCGTTTGCGCTGTCGCTGCAGGGGCCCGGCACTTCGAGCGATGCGATCTCC…
>Cluster-4715.0	NoTrans:1,Whirls:0
GAACGACCGCTTGTGTTGCGATCGAAACGTCGTGATTTATTTTATGTTTCTACCCACGTGACTTTACCGAAAGAAGCAAAGAATTTGGACCCCTGCAGTCACGAAAGCTTCAAATCAAGATTGAACGAAGGGGCACATTAAACGGCCCGCGCGCGGCCATCAAGGCCTCTCTCGACAAGAGATGTGGCCACAATTCCAAGTGGCGTTATATTCGCAGCGCGGCGCGACAGCTGCGGGACTTATGGTGATGGATGGTAAATGAATGCGGACAGCGCTTTCTCGTCTCGTTACATAAAGGACATCAAACTGGCGGCCTCGGACCCGGCTTCAATGCCTCCCCCGCACTCACCCCGTTAGCCCCCCCCCTCTCCCCCCTCCCCTACCATCCGCGCCATCTGA…
>Cluster-4041.3328	NoTrans:1,Whirls:0
CTAAAATGTATTTTAACTCTGTGGATTTCCTAGGTAATTATTAGGATTATTATATGAGATTGATATGATTATTTGAGTGGAGGGAACCTTAGCTCATCTATCACGACACCACTGGTCACCCACAATGAGGGTTCTGACTACGCCATCCCTATGGACAGCACAATGTGCTTTGCAACATTCCACCACAGCACGTGAAGACACACGCACTAGTACACACTGATGCACACTCATACAACCGCCATTCGCCACTAAGTGGTGGTGATGTCACCACGGCACATGTGCCAGGCATGTGCACTTTAAGGCTACGTGAAGTGTCGAACGCCTGCTGGCAGGTCACGGGACAGACCCAGGTGGCATGGGTTGACTGATTGAGATGGCTGTCACTCATACACACACTCT…
>Cluster-18102.1	NoTrans:1,Whirls:0
TGGTCACGTTTGCTCAGAAAGGTACCTCCATTTCCTCCGAGTTGCCGTGCGGACTCGGCTTGTTCCGTTTCTTCTTCCCCCGCTGGGCGGTGAGTGGCAGAGGCCCCTCAAGGGCTCCGAGTCGGTGGGGCCGGGCACTCGGGGGCGGCTCAAGGGGTCCCGGCTGGGGATAGAGCCCCAGTGGCCCAGAGAGTGGGGATACTGGGATGCTTGGAGCACTGTGCCCATGCACAGCTGTGTGTGTGCGGGCGTGTCGGAGTTTACACAAACAATAGTGTATTAGAGAAACGTTTTAATATTTAAATTTGGATTTAAG
>Cluster-4041.9820	NoTrans:2,Whirls:0
AAATAAATATCACCATGCGTCCGTACAGCGAACGCTCCCATACGCAGCTTCCAACCGCCCCGCACCCAAAATCACCCGGCACAGCAGAACCAGCACTTAGCTCGCCACACTTCAACCCGCACTGACCAGCGTGAAGTACCATCAAATACCACCCCGCCCATGATCCGTGTGGCGTTGGAAGGTGCTTATCTAGCAGCGGACTGACAAAACTGCTGTACGTGTACAGCAAGCAGCCAGAGAGTTGCCCAGCTTCCAAATGCCCCCACCTTAAATGAGACTCCGAATGCTAGTTTCAAACGACAACAATGCACAAACGCGCATTTTCCAAAGTTGCCAAAATCCCTGCGAGTGGCTCAGGGCGCACCCGGTCATCGCTCTCCCGGCGTCCGTTCACGGCCG…
>Cluster-8322.0	NoTrans:1,Whirls:0
TTTTAAGAAAACGAAACAAAAAAAAACCTTTATTGGCAGAAAATCGTGTAAACTAGAGTCCATGATCACGAAGCATAAACCAGAGGCGCGCGCGCACAAATGGAGCAAAATCGACGGCGGCGAAGCGAGACGCCTCATGCACAGCGGGGGCGCGCGCGGGGGGGGGGGGAACGGCGACAACCACAACTTGGGATGCCGCGAGAAAGCGAGGGCGACTCGCAAAGCACGGAGTTGCGACAGACGACGACGACGAACGAACGGCAACACGCGCGGCCTCCTGCCCGCGCCAGCCACATTCAGCGGATGGATTGTGTGTGTGTGTTAAGATGAAGGGCGTCGCCTCAAAAGCTACTCCCCCCCCCCCCACTAAATATAAAGCGCATACAATCTAGTTCATAA…
>Cluster-4041.4065	NoTrans:5,Whirls:0
TTATAAGCAAGTTGAAGGGGGGAGGAGAGGGGGGGGAGCTCATCAGAATGTGGCTACCAAAAACCTAAGAATACGGCAGAACCAATACCCCTACCGTGGCTGATCATTGTTATAACGCAGTGGGCTTGCACAATATTGTTTTTTTCCGAGACCAAGGTACTCTGCAAACCTTCGGGCTACCATCAAAGATTTGTTCATGAAGCCATCCAGATATATAAACACAGACAATTTCAACCAAGAAGATGGGTACAAACTGAGCAATCATTGGAGGGATGTTATCAACCAATGTAAGTCATAACTGGATGTGATCCCGTCCTACCTTCCGATTAGTTATTTTTTAGGCTCTGATTTTACATTAACTGGTTAAAATGTCTCCGCCACCTTCACGCACCGACCAAG…
>Cluster-4129.0	NoTrans:1,Whirls:0
CGGGTAAGGAATCAAAACCCGTTGCGACCTCTGGGTGGCGGCTATCGCTGCTGCACGTGGCCGCGTGGTGATCCAGCGCTGTGGAGGCAGCAGCACCGACGGCGGGCGGATCACGGCCACGAATGTTGTGACGCTCTCCTTCCCGTGGGCGTAGAGGAGCCGCCGTACCCTGGCTCGCCAGGTGCGGCAAATGGGACTGAATGCCAGCGGGTTCCATCTGTACGGGGAGAGTTGCCCCCTCGGGAAGCGTGGGCTTTCTCCAACTTGTATAATGAACGCTCAGTCGTTGGCTGAGGGCATCTTCAAATAAAAG
>Cluster-4041.1323	NoTrans:3,Whirls:0
CGGCGTTCATATGACGTCAGAGCATGTAAGGAACCCGGTGGCCGAGGGTAAATAGTCTTAGTGACTCGGCGCTAATTTTGATTTGGGTTGTTTTTAAATTACAGTTGTTGTTTTTAAAAAAAGTCATCCTGTCACGCGAATGCCGTCGCCGTTACTTCTGCTGTTGCCGTTGTGCGACCGGTAACGGTACAAGCCTCACGGGGCCGGCCGCCTCGACTGGAGATCAGACAGCAGCCCGCGCCGCTGCCACCACCGCAGCCACCGCCGGCGTCACCACCATGCTGCGCCTGCGCTGCAAGAGCAAGAGCGGCACGCACGCCGTGGCGGGCCTGTCGGAGCGCTCGAGCCTCCGTGAGCTCCAGGCGCGACTCTCCGAGGCCACGGGCATCGCGCCTGCCG…
>Cluster-4041.13259	NoTrans:1,Whirls:0
TGTCTTTGTTGTCGTCTTGGCACGGCTGGGGTCAGAAGGTTACAACAACAACATACACACGATACTACAACAACAACACACGATACAACAACAACACACGATACAACAACAACACACGATACAACAACAACATGCGACAGCCCATGGGCCGGTTGTGCCTTGCAACTTCATCTCACGCGGCCCGCGACCCCCATGCACACGAGTTGCTGCCCCTGGGGCGTGAGCCACGGTGGCTCGGAGATGTTAACCACCTCGCCTGGTCTACAGGAGGTCGTGGGTTCCATCCCGACCCCTGACGACGCCTGCTGCTGTATATTTGGAGTCTGCGTGTCTCCCTGTGGTGAGATGTTAACCACCTCGCCTGGTGTACAGGAGG
>Cluster-13692.0	NoTrans:2,Whirls:0
TGTGACTCTGTGTGTGTGTGCGCGACTCTCTGTGTGGGTGGCTGTGTGTGTGTCTGTGTGCGAGTCTCAGGCGTTGAGGGCTTTTTTATTTTTTGATGTTTCTCGGCTCAGGGGTTGTCCTTCGGGATTCGCATTCTCAACCACCTCCTCCTCCTCCATCTCTCCCTCCTCCTCCTCCTCCTCATCCTCGTCGTGGAGGTTGATCGAGGGCGTTCGAGGATTGCTGCGAAGAACGAGGCCCCGCTCAGGACATCACCAGCATCTGCAGCAGCTACAGCAGCAGCTGCAGCAGCAGCTGCAGCAGCAGCA
>Cluster-16283.0	NoTrans:1,Whirls:0
ACCAAGGAGTAATTATAATAGATATTGCACACAGAAAAAAAAACCCAATTTGGATGCTTTTATCAAAATGCACAATGGTGTTTTGAGTACAGCTTTTCGCTCTTATTCGCGACGAAGGATACGCTCCGGAGATGCTTGTGAATAGCAAATTCCGCGGTAAACGATATTGGCCTATGGTTATCGTACACGCAACGTCTGCAGACGCTTCTAAAACTTTGAGAAGTTCTCTCTCGCTCTCTCATCACTTTATCTCTTTCTCTTGATGCAGTTGCCGTGTAGAGTTCCAGATGCAATTCACGGATAGCCAAAATCGTGGATAGCGAGTTCGCGAATAACGAGGGAATACTGTACACATCACAACATAAATGACGACGTGCAAAACAAGCATTAACTATATGC…
>Cluster-13388.0	NoTrans:1,Whirls:0
GGCAGAATGACGGATGGCTTGTTACATAAACAATATTCATGTTTAGTTGTATCTAATATTTCGTTGTATCTATCATCGTCATTCGTGCAAACATTGGATGTCAGAATATTTGAGGAACCACACGACGAGCTGGAATGCAGCCAGCGCATGAGCTGGCGCTGCCAACAATTAGCTCAGCTCAGCAATCACCTATATACGGGAGGTCGCCCAGAAAGTAATGCCCCAC
>Cluster-8136.0	NoTrans:1,Whirls:0
GTGTTAAATTCCTTTTAATTTGTTTTATATAAAACAATATTTCTACAGTACGTATAATGTTCACAAATGTTCACAAATATTCACACGTAACCAACCGATTAGCACGGCCGGCTACATACGCTGCGAAAGAAGTTAAACATACATACATAGTGAAGAATATTTGTGGATTGAGCATGCCCCGTGTGTGACTTAAGTTGGTGTAAACATTCAAAGCGGTGTGCAGCAAACGTCAGTGCTTGCGTGTGTGCGAAAGCGTGTGCGATGCATCGCTCAGCCCACGCTCGATCGTTTTCAGGTCGTCCATGTCGTCCCGAATGATGGAAATCAGATGGCTCAGTCCTTCCTGCTGTTGCCTCAAGTGTTGTTTGATTTCCATGAGCAGGCCAGGCTCCACGCTGT…
>Cluster-4041.4661	NoTrans:3,Whirls:0
TAGTAGTAGTGGTGGTTAGTAGTAGTGGTGGGTAGTAGTAGTAGTGGTGGTAGTAGTAGTAGTGGTGGTTAGTAGTAGTGGTGGGTAGTAGTAGTGGTGGTGGTTAGTAGTAGTGGTTAGTAGTGGTGGTAGTAGTAGTAGTGGTGGTTAGTAGTAGTGGTTGGTGGTAGTGGTTGTGAGTAGTAGTAGTGGTGGTTCGAGTGAGTGAGTAGTCGGCGCTTCCCCTGGATTCACAGCGCACCTAGCCTGGCACAAGCGCGGCGTGTGGCTATTGGCGGCGGCTGCTTGCTGCTGTAGCTGTTGTTGTTGTAGCTGTTGGTGTCGGTGATGTCCCCGTGGTCCCGCCGTGAGAACTGAATTCCTCTCCAGAGGAGACTCGTCCACCGATTACTTTTGAGA…
>Cluster-14601.0	NoTrans:2,Whirls:0
GGAACAGGGTGACTGTGGTGCTTAAAACACAGTAGAATGCTACGCATGCCAACGTTGGCATACATTTGTGAAAGTGAATGACAGCCGGACCACGGACGCCAAAATTCATGGTGGCTTTGCAGATTTTCGTCTCACGGTGTGCGCGTTGGCTGTGTGTGTGCGGGCGCGCGTGTCCAGCGCAAATGTCGGAGCGCTGTGAGCACTGCGTGACACCGCTCGCCGGTAAGGAGTACGTGCTTAGGGAGTGCAAGCCGTACTGCACCGAGTGCTTTACAAAGCTCTTCTCATTCCTGTGCGTGGGCTGTGGCAAAACCATCGGTGCAGGCACCCGGAAGCTGAGCCTCGACAACCTGCACTGGCACGAAGGCTGCTTCAAGTGCAGTGAGTGCGCGACGCCCA…
>Cluster-9796.0	NoTrans:1,Whirls:0
TTGACCATGGGTCTGGGTCATGGTGGCCTGTTTCTTTAAAACAATGGCATGGGATCCTTTACGCGGACACATGTTAGCAGACAGTGCTCTGTGTGCTTGTATTTCCACGGCAGGAACAGATCTCAGAGTCAAAGCCATTGAAAATGAGATGCAGAGGGAGGTGCAGTTGTCTCAATGCCTCCCATCCACTCCATATGACAAAACATAAAAAAATCATCAAAATACATCTAAATGTTTATTTATTTTACGTGTCTAAACCCAAAATGTTCACTCCATTTAAAGGTGTGCACTTATTGTACGTTTGCCATTGCTACAAAATTACAATTGCTCTGCTATCACTTGGCCGGCATTGCTCACTTGCACGAGCACTGAGCAGTTGTGAGTGAGCAATTGAAATTT…
>Cluster-10901.1	NoTrans:1,Whirls:0
AAAAAAGCCCCCCCCCCCCAACTCAACCGCATTTCTACAAACCCACTAAGATTGGGCCCAAAAGTAGCAGAAAATGACAGCGACGAGTCCACCGCACCGCTCACGCGCTGACGCAGAGCGTCACGCGAGCGCTGCCGTCTCCCCACTGGGGTGCCCTAGGAAGTCTCGACGGCGGAGAGGGAGACGTCGCCGGAGATGTGGACGCCGGTGATGCTGGAGGCCTCGGCGCGGTGGTGGAAGTCGCACAGCGGGATCACGTCGTTCACCTCCACGCGCCACACGTCCTCACAGCACCGCAGCCTCACCTCGAACGGCTCACCAGGAGAGAACGGGAACTCTCCGGGCCGCTCCTCGGAGCCCCAGCTGTCGCCGAGCTGCGAGTTGAGGACAACGACGCGG…
>Cluster-18066.0	NoTrans:1,Whirls:0
GAAGATATAAGCTAGTTCGTTTATTTGTATTAACACGTCAAACATTACTCAAATGAGCATGAACTTGATGAGTGTAAGATAGGTACATATAATGATTAGTTTTTCAGGAGCTTAATGGATTTAAAAAATATATATATATCAGGCATGTGAGAATTTAGTTGTAGATATAATGGAGTTCAAATGTCAGAAGTATTTTATTGTATTTAACGGCTCCACGAGTTCTCTGGCCTGTTGTCTGTGTGTATTTCCATATACGTCTGAAATAACACTGAAAGTATTGTACAGAATAATTGAAATACAATATCGACATATAATGGTAGCAACGGCAGAAGAATACGTACGGCAAGCTGCATAATCTGCAAAGTCCCTGTGACTCACGGATTACCTCTGGCTCGCAAC…
>Cluster-1216.0	NoTrans:1,Whirls:0
CGACACGCGCACATGCGCGCAGCGCTACCCCAAATAACATCGCAACCATAGCAGCACAGGTAGGGGGTGTTCAGCACGGGAGACGCGAGAAGGCGGCGTCACGCACACTGACATCGCCACAGCGAGACACGGGGCAGCGAGACACGAACAAGCAACAGCGAAACACGGGACGTGGAGACACGGGACAGCACGGGACCCCCGGCGCTGACCCCCCCCCACCCCCCAC
>Cluster-8567.0	NoTrans:3,Whirls:0
TTGCTTCGTGTGGCGGGGGGGGGTTGTTTTATTTACGAAGGCGACGTTGTGCAAAGCAAGCCAATACACTAGCAATAGTCATAATCGAACGCGATTGTTGCAGCCCGCTGCTGCTGCTGGTGGTGGTCGGTAAATAATTAAATAATCGCAGCCCACGAAGCGGTTTCGACTGAAATTTGTTGAACATTTTTGTTTGTTTTTGCTCGCAATCAGTCGTAGTTTTTATTGTTTTAATTCCCTTGTTATGGTCATCGGTTCAGTTTTAAACGGCGATTATTCTAAATCGGCAGCGTTTGCAGGAGTCGTTCGCCCCCGTTAGTTACAACGATGTAATTATTTATATTAATAACAACACGATTAAAACGTGTTGTTATGTTCTTTAAGCGCTGATAAGTTCAC…
>Cluster-10655.0	NoTrans:1,Whirls:0
CAGCAGTAGACTCGCCACCAGCAGAAGTGATCGTTCACTGTGGTGGTGAAAGCTGTTGGTATTGATGCTGCTGCTGCTGCTGCCGCTTGTTGACAGCAAATTCTCAAGTCGAGAAGAGCCAGCAGTGGCGCTGCGTGGCTCCGCGACACGAAAGTTCGCATGCGACGATGATGATTGCTGGCGTTGCCGACACGCTGATAAGGAAGATCTACGGCCGATGTGAAGCTTCCCTACTCGTCGTTGACCCTCGTCACCGCGAGCTGTCGGACAATGTTGAGTGGCTATGGTGGGAAGAAGAGGAGGAGGAGGGCGAGAAGAAACGCCACCGCTACGATTTGATCACGAGCCGCTGTGTTGGATGGAGGTGATGCCGCCCGCTATATTGAGGGCATCTCGCCT…
>Cluster-17031.0	NoTrans:1,Whirls:0
ACGACGGCGCAAATTCTTGAATTACCCCCCCCCCCCACCACCAACCAAACTCAACCAAGCCCAACCAAAAAGGGAAGCGGTGTAAAAACCGGAGCCGGTTCGCCGCAGTTGAGTCAATCGATTGCGGCGCGCATTCTCGTAGCAACGGTGGAGTAAAGTGTGGGAACTCCCACCGCTTCTTCGAAGACGGTCTGGCTGGCGTTGGATGCGTTAGGCCGCCGTGTACCCTACCCCCCAGAGCTTCCAGCGAGGTGGTTGGGGGAAGCCTCCTTCCGCCAGCAGCAGAACTTGCAGGGGCTGCACCTCTTAAAGCGTCGACGAATGAAATAAAAACTCCGATCGAACTCTGAGCGGCGCGCTCATCTCTACTGGCCCTGCCCTGTGAAAGTGTAAAGAGTG…
>Cluster-6005.0	NoTrans:1,Whirls:0
ATTTAATACCAAGTTGGCAATAGTTCCTATGTAGCTTTCCTAATTAAGTAATTTTGCGAGCATTTGATGATATTTGCAAAATTTGGACCATTAGGCCAGCAGATCTGGCGTACCCTTTTTCAAATAACGTGTCACTGTGAAATAGACACATTTATGGTTAATACACCTGCAGTATTAACCAGGGTGGCCGTTTGGATCGAACTGCAAGCCTCTGCAACAAGTGGCAAATGCGCAACCGCAGAGCTATGTCACCAACCCAATGATCTGTGCAACCTATGACGTAGCTGTAGTTCCAACTCCCAGAACGCACGGCATGTGGTCATATTAGAAGGCACAGTGCAGTGACTTAACTAGGATGTGCTTATAGCAGCATTCCAAACTTTAAATCTTTTAGCACAT…
>Cluster-6220.0	NoTrans:2,Whirls:0
CGCGACTTTACCTAAAAAAACTAAGAGTATGAATCATTGCAGTCACGAAAGCTTCAAATCTAGAGTTAGCGCATCACTTGAATTGTGCAAGGTTACGCAGTCGTAGCCGCCTCCACCCCCGACTATGCCCGCAGCAACGCAGCCACAGCCGCTCAATAAACACGACTCGTCAACAAACATCTGAGGCGTAAACAAAAAACAACACGAAGCGTTACGATCATTCACAACAACAACAAACCACACCAGCGCACCACCCACACTCGCGTTTCTTCGGTTTCAAACCCGGGCCGCAAAGCCTCTTTAAAACACGGGGCAATTTCGATTTGCTTTTTAAGTTTATTTTTGCCGCTTGACGAATTCACGACGCCGGCCCGCTTGAGAGCGACACCGTGGGCTGTA…
>Cluster-4041.13157	NoTrans:10,Whirls:0
GTGCAGGCAGGCTTTGGACACCTGCACGAGATGGCGGCTAAGTCGGGTGAGTGGATCTCGTCTTGTGCAATCGCCTACCTCGTTAAACTGCACGCTTGCTTTTTAAATTTATTTTAAATTGGACATCCTCCTCGTCGTTTTACTGAGGCGACCAGAGCCGCTGTGGTTCGGGCTCTCCGCGTCTGGTGCGAGGAGAGACGCAGGGCCGGCGTCTGCGGCCTAGGCTAGGCGTGACCCCCAACGAGTCACCTTGTGCTGCCCGCACCGGTGGCCACATCGGCGGCCACAGTCACCCCCCTCAAACCATCACGGGGTTTTAGAAAGTCCACCACGGTGTGTCTCGTCTACCCTGGGCGGCTCCGAGTCCGTCGTGTTAATTCCACATTGCTACGGTGGGTG…
>Cluster-4041.526	NoTrans:1,Whirls:0
CCCGTGATCCAATCGAGCTGACATTTTGCACACAGACTCGTTGTGCGTGACAATTTATTTTGTCCAAAAAAATTATATTTAATTGCCAATTGCTTAATGGTGGCAGGCAATCATCTGACCCAGAGGACGAGAGGACTCTAGCCGTCACGCATATAAAGGATTTAGAGTGAAAAACTTTGTTTTTACGGGTTAATTTTTTCAGAAGCGACTTGGCCACAAATGACAGCCCAACGAAGTGGCCCATCACGTTGAGATGTATAGCAGCCAAATACTCTAAACGCGTGAAGTTGATTCGAAGTGTGAAGGGACACACCGGAGGACCCGGAGAAAAATCCACGCAACCACGTGGAGACAGACACCGCAAACCCCAAATATACAGCAGCAGGCGTCAGGGCCGGG…
>Cluster-4041.13567	NoTrans:1,Whirls:0
GTCGGAGGGCGAATGACGCTGCCCTCACACTGCGCGAGTCCCTGCGGCGATAGACGGAGCGGGGACCTGTGGACGCACCGACCCCTTCCCCCACACTACGAGCGCACACACCTGCACAGACGCGACACCCACTCTCGCGCCGCTCTGCGCAGCGCTCCCACGAGGCAAGCCGCTGTATACGCAGCACTACATGCGTTCACAGTGCTCAACGAGATCACACGAGGCCACGATTCGCTATTAATGATTTATTGTTTGCTACCTGGAACTGGTTGTTGAGTCAGTATGAATCGACGAGGCTGGCCTATTCTACTACCCCTGGACCTATTCCCTACTTATCAGCTATGATCCTAATTCGCCTTCTTACTCACTGTTAGGTGCCCACGGCGGTCCGTTGATCCC…
>Cluster-4041.3247	NoTrans:5,Whirls:0
cagggcagaagccgtggatgactcgctgtggaggaaaaaaagagaaaaattggtcaacacagaaacaattctttcttcaattgcaaatacgtggtgtaattttaatgtactactttaaactatataaactgttagtaatgtacttcgatacttgtgtacctaacctatttttattttaccaggtaaggcccactgagctatattcaactctttttcagaagcgatctggccacaaatgatagttcaacaaagtagcttatcacggtggaaatttatagcagccaaatactctaaacgtgtgtttctaaaagtggagggaaaaaccggaggacctggagaaaaatccatttgaccacgggggagaacattcaaacttcaaatatacaggcgctagggtca…
>Cluster-11754.0	NoTrans:1,Whirls:0
GAATTTTTGTTTTATATCAATATTATTTTATTATTTCCCTTCTACGTGATTTTACCGAAAGAACCATACATATTATTGAGATAGTTTTCATAGCACGGTAATAATGCAGTCGCGTTTAAAAGTATCGACAAAGCTTGTCATTATTGACTTGAGCACTTCCAGCGCTGCCAACGCAATTTGTTTCTGCACAACCCTGAAATAAAACATAAGTTTAGTGAAATCCTTTATAGACTAAAGGGGTCAACAAAAGCACCACACCAACAGAATTGCAGAACAAAACCCCAGTTTCAAAACACTCGTACGTTTAAACACTATACAAGCACGTATGAGGTCACTGCAGACCTGTTCAAATAAATGCAAGTCATACTCTGGAGTACAGATGTTTTACATCAACCGCAC…
>Cluster-4041.4399	NoTrans:3,Whirls:0
CACCCCCCCGCCCAGCCCCTTATCCCCCCTCCCCTTGCCCTTCTCCCCCCTCCCCACAAAAACCGAATCCAACCAATCAGACGATAAGGGGGAACAATTCGCCGCAAAAGTGCAAAAGTTTGTCGCTTGAAAGTTGTGTCCGGACAAAAATAAAAACCATGCAAGAGGAGGAGGTTAGTGCGAGGGCTACGCGAGCATTCGTAGCCCCCCCCCTGGCAGAGGGCAAGGTGCTGTTTCTAACCACGAGTGCATTAAGGCGGCCACTGCTACTGCTGTCAATCATTCGCTTCTCCACGAACGAAAAGCCAAATCGTTATTATTATTATTTTATACATAGATATTTCCTTTCGACAAGTCGATCGTCGACCGGCGCGTGCGAGGGGCGGTCTACGCTCCGCC…
>Cluster-8224.0	NoTrans:1,Whirls:0
TGATGATGATGACGATGCCGTGTGGTGACGCTTGGGTTGTGGTGATGACGATGCCGTGCCCCCACTCCCTCCCCCCCCAGGCCTCTGTGTCACCTGCACTTCATCGACCACATCGTGGGGAACATGCCCGAGGATAACATGGAGTCCGTGGTCGAGTGGTGAGGATGGGAATAGCCGAGTGAGATGGAAGCTAAGCGACCGGCTCTCAGACCCACGACTCGAACCTATCCCTAAACTAATCCCCAGCTACACACCTAAGCCTATCCCCTAACCCTCACCTCTACCTATACAATATCGGTTTATATGCAGGGTGCTTCAATTTTTCTTTCCCC
>Cluster-15964.0	NoTrans:1,Whirls:0
CACGTGGCCTGTGCCAGGACTGAGCTCGGAGCGAAGTCGAGCGCAGAGGGCGAGTGATCACCGGTTGGAGACCGGGTAGGTTTGGAGGGCAGTTCAATTTGGGATTGGCGTAGTGTAAAGGATATAGTCAGGGGTAGGGTTACGGATTGGGTTATGACTAGGGATATGGGTGACGTTATGGTCAGAGGAAGCTTTCATGGTTACAGATTTGGTTACAGGTCGTGTTAGGTCTAGGGGGTTAGGGTTTAGGGGTAGGCGATCGGTAACGGGGGTATGTCTAGGGTGTAATCCTTTTTATGACTTCACTCCCAAAACCATTGTCACGCTGAGCTCCAATCGCACAGCGGATCATTTGTTTCCGGTCTTCGCTTTCGATGTGGCGCCACGTGACAGCCACTG…
>Cluster-9877.0	NoTrans:1,Whirls:0
GAGGAAGATAAAATATTAAGGGCCATGGAGACTAAAGATCGATAGGCTCACACAGACTCATACGTTAGACAGGTTATGCACATGCCAGGGCAGAAGGAGAGGGAGACTGAGGGTGAGATGGAAGGATGCATTGATACAAGATTTGAGGACAGTGGATGTGATGAGAGAAGAGGCATGGAATAGAAGCTTGTGTAGAAAAAATATATGAGCAGTTGACCTCATGCGATAATTTGACTTTTGGCTGAGAAAAATATGTAAGCCTATGGATCTTGTAGGAGTATGTTAAGTCTATAGATCTCTATGCAAGTGTAATGAGTGGCTTCGACATGGTAGAAACTTGAAGTTGTTCATGAATAAATCTTCGGTACAGACTTGTTCTCGCGCTCTCTCTCTGCGGAT…
>Cluster-4041.10037	NoTrans:1,Whirls:0
CCGGAGCCTTCATAGGTGCTCGCTAACAGCACTTGCCCCCTGCAGTTTGTTAAGGCTACACGGGGGGGGGGGGGGCTTTGTCTTTGTATGTATGCATCTCTTGACATATTCGTACGCACATGTGTGTAGAGCTGCACACACGCATCACTCGGTGTGTTATGTTGTCCGTGTCATGCAGGCGGTCAATAGGTCAACGGTTCGGGAGTGGATGCGGTTCGCGCCGAGACTTTTTGCGAGGTCTTTTCCGAAGTTGCATTGTTATCTCCCGTCCGTGTGTACCACAACCAAAAGGCATGAACACCACGGCCAAAACACATCTCAGCAACGTGTTCTTGCAACCGTTGACCGCACTTTGTACGCATCTAATTGCGTGCTATACCCGTGCACACAAACCACACA…
>Cluster-8480.2	NoTrans:2,Whirls:0
CTCAGCCGGTTGGCCGGTCAGGTGGCAGTTCGGTCGGTGGTCTGGTCGGTGGGCCGGTAGGGCTGTAACACGCCTGCCTGCCCCGGTGTCCGCCCGGCATGCGGTTGTGCCATTGGCGCGGGGAGGGATGCAGTCTCTGCTCTGTTCGTCCGTGCCGTGCAGTGCCTCCGAGGTGCAGGCGTGCGGGAGCGAAGGAGCTGCCCTCCTACTAGGGGTGTGTGGGTGTTTCGGGGCGTTTCGCCCGCGCTACAAGGTCCTTGTGGACAGCATCTACCCTATAAACCCACAGGATGGCCTGGTGAAGCCGAGCATGGAGAGGCTGACGTTCTACGCCGTGTCGGCGCCCGAGAAGCTGGACCGCATCGGCTCGTACCTGTCTGCCAGGCTCAGCCGCGACGT…
>Cluster-4142.1	NoTrans:4,Whirls:0
GTGGCTGTAGCCGGACCCAAGCTGCAGCTGCTGGTGCTGGTGTTGATGCTGCGCGGCGACACGCCGGGTCCGGCGCGGCACAGTGAAGGAGGCGGGCGCCTCGTCGCTGCTCGCCGCGTCCATGTCCTCCGTGGCCGAGTAGTAGGCCTCGCTCTCCGCCACGGAGATGTTCGACTCAAGCGAGTGGTAGTGCCGGAAGGAGCCGTTGGAACCGACGGAAGTCGGGAAGGAACCCACGCTGTGCCGCAGCGGTGGCGAATCGGGCGGCGGTGGAGGCGGCAGAGATGGAGGCGGTGGCGGAGGCGGCGGCGGCGGAGGAGGCAGCGGTGGCGGCGATGGCGGCACAGCGAACGGATAAGCCGGCTGGAAGGACGAAGTTTCGCTAGCCGGGCAGAAGAG…
>Cluster-10058.0	NoTrans:2,Whirls:0
CCTGGCCGTCCGCTACAACCGCCGCTAACATCGCCACCGCCGCGTCCCCCTCCCCTCGCCTCTCCCCCCTCCTCCTCCTGTAGAGGAGTCATTGCGCCGACTGTGCTGTTGATTATTGCTCCGTAGCACAGAGCGAGTCCGCCCAGCGCCTCCGTCCCTCTCCTCCTCCTGCCCTGTCCCCTCCACCCTGCTGCTCCCTCCTCTCTCTCTGCACGATTCTGGGTGTCCTACTTGCTTCTCTGCTCTTCCCCCTGTTCCATCGCTATCCCTCTGCCCCCCGTGCCATCATCTGACCCGGTCACCTTTGCCCTGCGTCTTACTCCCTGCCGTTCATCTCCCACCCCTCCCCCCACACCACCCCCACTAATCCCTCCATCTGCCTCCTCATCCAGCGCCCCC…
>Cluster-18784.0	NoTrans:1,Whirls:0
GTCCGCCTCCTCCCATTGGCCCGCCCCCACCCATGCCTCCTCCAGGGCCAGTCATGTGCATGGCCATCCGTGGTCCATCGGACATGGGACCTGGCCCCATGGCTCCGGGCCCCGCTGCGTGCAGCAGCTGCTGGGGAGGCCCGTTCATGTGCATCTCATCCTGCATGTGCCCCAGCGGGACGATGGAGCTCTGGCGGTGCAGCATTCTCGACGCGGCGTCGCGGTCCAGGGCCTGCAGGGCGACGAGAGCGTGCAGCAGGGCATAGGCCAGCTGCGGGTTCTGCAGCAGCAGCGTGCGGCCCTCTTGCGGACACGTCACCACACACGCCTTCATCTGCTTGACGAGGCAGTAGAGCTGCTCGGGGGGTAGAGAGGCGACCGCCTGCGTCACAGCGTGCG…
>Cluster-10737.0	NoTrans:1,Whirls:0
GAGAGAATGAGGCGTGGGAGACCACGGACGAGACCCAGAAGGCAGCCAGAAACGGCAACAACTATTGACCGAGTTGAGCTGCCACAAAAGCAACCCGACTTAACTTTGAAATCCAATCAACAGGAACAATATTTAACGTGTAAATGCAATCACACCTCAAGACGCGTTACAAACTAGAAGGAAAAAACACACTGACATGAGGGTAGAAGGGGTCTGGGGGAGGCCGGGCAGGGAAACACGGGCAAGAGGAGAGAGAGCAACAGCGCTACCCAGAACACATTTTTACGACCTCGTCAGATCCCAAAAGCTGAGCGGTGTTGAGCCTGGATTCTGCTGGGCTGGGTGACCACCATAATAGGAGACGCGGGGCTTAGTGCTGAGCAGCAGGACACACATGCA…
>Cluster-11290.0	NoTrans:1,Whirls:0
CAGATAATCGTCACTGGTGTTGGCCGTGAGCAGCATCAATAACCGCAACCGCTCCCCTCGCTAGCCTCTACGATAGCGGTTAACAAAAAACACACGCGCACATGCACGCACGCACGCGCACGCCACCTTCAAAAGAACACAAAACCACCAGGAGGCCTTTCAATTTAAATATGCTTTCACAATGAATGTTCTTGTTTGCGAGCGAACTCTTTTCGTTTCGTCTCCTGGAGTTGCTGAGCATAAAAATAGGCGACGACGTCGTGTCGTAATTCTATCCAACGGAGAGAGACGAAGATTGAAAGCTTTTTCTTTCACGTGCGTACACCGGCTTAAATCCCAAGTCTCCTTTAAACAAAAAGAAAAAAAGATGATTACGATTTCTATGGGCACTTTTAATGT…
>Cluster-7889.1	NoTrans:3,Whirls:0
GCGGGGTGTTACGGCCAATGCCGAGGCGCGTTGAGTCGCGTTTCACGTGGCGGGGGGGCTGCGTCTCCCGCACTGCGCGGCGCCTCCACGCGGCTCGGCATTGGCCGTAACACCCCGCTTGGTCTGCTGGTGGAGGAGCCCGCGCCCCCCCGCCACGTGAAACGCGACTCAACGCGCCGCTCGTCCGCGCAGCAGCAGCAGCTGCTGCTGCTCGAGTCCTCGGAGCGCCGGCGAACGTCAGACTCGTAGGCCTCGTGGCCCGCTCAGCGACCGTCGCCTCGGCTCCCACGCGCAGCTCTCGCGATGGCGTCTCCGCTGTCGGCTCTGCTGCTCCTCGCCCTGCTGGCTCTGCCGGCCGCTCGCGACGCCGCGCGGGACCGCATCGACGACGGCGGCGGC…
>Cluster-13638.0	NoTrans:2,Whirls:0
GAAACAACATGAACATTTATTCCTCTGCGTAGTAGACAAAGGGCACATTTACATTTAAACGTCGTCACGCACAGCAGCTCCGAACACGTGGAGCGAGCGAAGCTGAACGAGGCGCCCCACCGCCCGGTTGACCCGAGAGGCCCCCGACTCGCGTCGAAGGGTTGAGCGCGGCAGGGATCCCCACGATCGATTTCAACTCTGAACCGCGTGGCCTCGTGAAGCCATCGAAACAGGGCAGCCACTGCAGGAGCGCGTTCGCTGATTGCGCTCTTGGATACGAGACCGCAGATTTCTCACG
>Cluster-870.0	NoTrans:1,Whirls:0
GGGGATTGTATGACCTCACTTCACGCTGGGCAGTGCATGTTTTTATTCTCAGTTCCTTGTGCAGTGCACTAACCACTGCCACCGATCCACCCAAGGTTATCTTTAAGCAGAGTTGAGCTTGGATATTTATAGGATGGGTGACCACCATGTATTAAACAGATGTTACAGGTTGCTGCAGGGTTGCGTTGTCGGCAGATGACAGTGCAGCAAAATCCACTATTGTACTGTACTATGCTGCAATGTCTATTCTCCCCTCCACTCTACACTGACCAGCGTGGTGAAGTATCGTGTAATAACCCCCACAACCCGCACCATGTGGGGAGGCCCATATCCTTCAGTGGATTAACAAAAGAGTTGTATATATTAGCAAC
>Cluster-484.0	NoTrans:1,Whirls:0
CTTAAAGGGCCCTACTGGAGATGATTCATTTCTCGGCACCGTCGGTGACACCGCTGTCGCGCATTACATGAGTTTAACATAATTTAATTTAAGCGGCACAATGACCGAGCGGAGCGAGAATGGAAGCAGAGTGGGAATTATATTTTCGGCAACTGTCACGTTTGTGAAAATGGATGTCTTGGTAATGGGCCATTTCTGAAGAAGGCAGCGGAGAGCTTGGAGACGGGACCATGTGCCCGGATCTTTAGCTGGCGGCAAAATGCGCCGCACGATACGGCGTCCAGACAAAGCAGTGCCTCCCACGCAGAGCGTAT
>Cluster-15018.1	NoTrans:3,Whirls:0
CCCTTCGACATGACGACGGACGGAGCGAGCATGCGGAGAGACAGACAGAGAGAGACAGAGAGGGAGACGTGCCAGCTGTGTGTTAGTTAGTTCGCTCCCCTCCCTCCCCCTCCTCGTCTCCCGGCTCGTTCCGTGGGCGATGACCCTTCGACATGACGACGGACGGAGCGAGCAAGCGGCAGTTCTGGAGGCGCGGCGGCAGTAGGCTGCCTGGCAGCATACAGCAAGTGTATGGGGCACAGCATCCTCCCTTCAATCCACAGCTGCTCAACAGCGCTGGCAAGGGGGCCGTGGGGATGCCGGCCGTGGGGCTAGCAGGGGGCCCCGTGCCCGGCGCGGTCGGGGGCAGTGCCCCCCTCTTCCCGGCCGTCTCCATGTCGGTGGGGGTCACGGTGGGAG…
>Cluster-4041.86	NoTrans:2,Whirls:0
GGAGGATGTGGAACCAGAGAAGGGTACTTCCAACCACTAGAGAAGCAGCAGATGAAATGCGTCAACAAAGTCAAGTGTAATACACACATCAAATTACTCCAGTGGCTTAATGTTTAAGTGTTTAGTTATCTTCCTCCAGCAGAGCATGCTGTCAACTCCCTGCTCCTGTTCAAGCCCACACTCAAGACTCCATTTTTACTTTGCCTATGAATGACCGTCTCTCTCTCATTATAAAACATGCCAAATGTGTCTACATTCAACTGGAGTATAATAAGCTGGCTGGGGGGGCTTTGCCGAATGGAGTTCAAGCATAAGCACGGGTGGAGCTGCTGCCTCGGTACAAAGGGGAGAATTCCCTTGGTGAATGATGCAGATGTAGCCACATGGGGGGCCTTCAGC…
>Cluster-4041.1686	NoTrans:1,Whirls:0
AGGGCGCCGAGCAGCAAGACGAGACAGAAGCAGAGTTCACCACCACCAAATTCCCTCTCTCCCGTACGAGGGCGCCGAGCAGCAAGACGAGACAGAAGCAGAGTTCACCACCACGCCCACCGCTCATTCACAACAGCAGCAGCAGCAGCAGCAAAGAAGCCAACTAATACATCGTGTTCATAATAAAGGTTTTTGGGTCAGATAGCGCCATTTATAAATGTGTCGCAACCCTCCACCACCCGACACGGCC
>Cluster-4041.850	NoTrans:1,Whirls:0
CAAGTTGATGCTTTATTTACACATTTAAATATATATATGCTGTCATGAAGATACATTTTAGAGGGACATTAGACAGTATAGCACTACAACTTTCTACAGAAGAAATTGACAATACAATAAAAATTACAGCGTTCCGAAAGGGCATTTAAAATTGATCTGTTTTGTTTTAAAAATACATACTCAATATTAGTTTTTTTTATATATAATCTGTTTGCAAAACAAAAAAAGATAACTCATTCTTTAGAGCGCTTCCTGGAGTATTATACTATAACGCACAGACCTCTCTAAGTGTTGAGAATTATCAACACCACCACCCTCAGAACACAAAGGATTGTACACACACACACAACACACTCGCACGCATAACAATATTTTTTATATAGCGCCTTTCACAGTAAT…
>Cluster-3685.0	NoTrans:3,Whirls:0
CTCGCATCGTGAGGTGGGGGCGGATTTGAAGCGAGCAAAGTTCGTTTTGCCGCGTTAATTAAAATCTTAAATTGTTTAGAATTTGTTAATTAGCTATTGTTACGAGTGATGAAGTCCAGCCTCAAGCCTTCCTTTGTCTCCTACGTCAGGCCGCAGGAGACCCAAGAATGCACCAATCAGCTTCCAACGCTTCTCCCTGGGGAGCTGGTGATTGGCTCTGCTCGCCGCGTGGCGATGATGTCGGTGAGGTCGGGGGATGAGGGTGGGGGCCACCCCTCCTCCCCCCCCTCCTCCTCCACCTCCACCACCTCCACCACCACCTCCACGTCCACCACCTCCACCTCCTCCACCTCGTCGCTGGGTCTCCTCCTCTGCACCAACTTCAGGGTCTCGTTCACG…
>Cluster-4041.4092	NoTrans:1,Whirls:0
CCCCCCCCCCAGTTGTGTGGCTAGTGGTACAACCCACACACACACATCACTACCAACCCTACCACCCCCCCGTGGTTGTGTGGCTAGTGGTACAGCCACACACATATCACTACCAACCCCACCCCCACCCCAGTTGTGTGGCTAGTGGTACAACCCACACACACACACGTCACTCCCAACCCTACTACCACCCCCCTGTGTTTGTGGCGAGTGGTACAGCCCATTCAGGGATATCACTGCCACTCATACTACCCCGTGTGTGTGTGTCTATCAGTGTGTGTGTGTTTGTGTGTGTATTTGTGTGTGTATCTATCTGCGTGTGTGTCTATCTGCGTGTGTCTATCTGCGTGTGTATCTGCGTGTGTGTCTGCGTGTGTGTCTGCGTGTGTGCGTGTCTGC…
>Cluster-12950.0	NoTrans:1,Whirls:0
GACCCACAGCATGGCAATAAACGGCTCTCTCCACTTGTGCAAAAACTGACCAAGTCTTGTTTTGAAAAAAAGGAAGCGGTTCGGGAAAATACCTTACAAACTTCCAATTCATCAAGACTCGCCAGTTTTAGCTGCAATTTTAAACATTCTGGAGAACCTGTGGGGAATCTTAAAATACGCACCATTTATTTATCAAAGATTTCCAATTTGATCACTCAGCACTGCTTTTAAGTATTCTATCAGATTTTTATGCTAAGGTTAAAACAGAAAGACGCTATCTACTGCATCACTCCTGAGTCAAAGTAATCAAGAATGAAGCTGGCACTAGTGTTGGGTCCCGAGCACCCAATAAATCAACGCTTGACTTTGGGTGCCTCTAGTGGTATCTCACTAGCAACG…
>Cluster-7848.0	NoTrans:1,Whirls:0
TTGCGGAGGACACTTTGTGAGGTCGAGGAGGAGGAGAGGGGAGGGAGAGGCGAGGACGTGGCGCATATCGGCCACACTTCTCCGAGCCGAACTTCCATTGCAAGCCCCCCCCCAGCTCGCAGAGAGTACGCGGGAGCTGTCCCTCCTCCTCCTTCTCCTCCTCCTCGACCTCACAAAGTGTCCTCCGCAACCCACCACCGTCAATCCGCCCCTCCTCGCCATGGCCGCGTTGAGACAAAGAGGAGGTCCCGGGGCTGGCAGTGGAGCAGCAGCAGCAGCAAGAGTCGGGTCCGCCGCCGCTGCCTCTGCGGGCCACGTGGCCAAGCCGACCGGCGGCCGCGTGGCCTGGCAGCTGGTGCTGCTGCTGCTGGTCGTGGTGGTGGTGGTGCTCGTGGTGCT…
>Cluster-4041.2298	NoTrans:3,Whirls:0
GTCTTGATGAGAGTCGCTCTTTCGATGCTCCAGGCGCCACCACGATGGCGGAGGGCGGCTCTCCGGACGTGGAGGCGCAAAAGAACGAGATCGCGACTCTCATCAAGACCCCGCTCAAGAAGGGCGACACCTGGTACCTGATCGACAGCCGATGGTTCAAACTATGGAAGAAGTTTGTGAGGTTCGACAGCTGGGACATGCACCAGATGGGGCAACAGAGCCTGCCCGGACCAGTAGACAACTCTGGCCTTTTAAAAGAGACCGAGGAGCAGACCCTGAAAGAGAACCTCATTGACGAGCTGGACTATGTGCTGGTGCCCACCGAAGCATGGAACAAGCTGGTCAGTTGGTACGGCTGCATGGAGGGACAAAAGCCCATTGCACGCAAGGTGGTGGAGC…
>Cluster-7817.0	NoTrans:1,Whirls:0
AAACAAGTGAAAATATTTGCAGTTTATGGTTAGCATATACGTTTTTATTGACAAGCCTTAAAATATCCATTCCAAACCATTATCAGTTTGTACAATTGCCGTATAAAAATGGAATTCTGCATCATGTTTTTGATATAAGACAACAATAGATGTACGTTACTACAGGTAAAACGCTCACCCACGCAATTTCACCCAAAATTAAATGTACAGCATTTACAAGTACAGTATGTAACCAGGTTTGATTTGGCACACAGCACTCTAAAGAATGCAAGGGTCGTGTTTCAATCCAGGCGCCAAAATCTCAACCACCAACTCGTCATCTGTTCCCAACGTTTTTCATAAAAAAAACAGCTTGTTCCTCAGAATTCCAACAAGACGTAATCCCAGAAGCTTTTGAAA…
>Cluster-4041.11893	NoTrans:8,Whirls:0
ttttagcaatacacagtgtttattttgcaggtacaggactattacaccaacacggggtgacattctaaaggtattgaatgactttgtttgaagaacactatcgaagcacattgttttgtggcgagcagtgaaattccctttttaaaacaattcaatccgcggaacattcttgccatttgcgcaaagcatattaggcaaacaaaccggacaatttcttcaaccttagaatcaaaactagaattaaaatatcccttatttctatgtatagctttgttcaccggtaacatttagcacagcagttgtcagtaaactaaagtaaacattacgtattacaatattacgttactgtatcaggttaaacaattatctaaaaacatggcacaaacaaaattaagacaa…
>Cluster-4041.12011	NoTrans:2,Whirls:0
GCGGCGAGGTCATCGTCAAAAATAATAATAAATCGGCGGGGCAAAAGTTCGAACGGTTGCCCGCCAAGGGGAGCGTGACCCCATCGGGGTGTGTTTTGGGGGCCACCCACCCTTCTCCTCCTGCTCCTCACCGCCTGAAACATCTGTCGTAGAAAAAGATGCCGTGTTATCACTGCCGCTTCCATCGGCCACCCCGCCGCCCCCCCACCTCCCCCGTTCACACCGTGACTTCCGATTAGCACCGGGAATTGGCTACCTAGGCGGGGCACAGGTGCAAACACTTCCCCCGCCAAAGGACTTCAGCGTCTCCCGACACTCGAGACGCCACCGTGAGATGGAGACTCCCGACGTGCTAAAAGTGGGGGAGAAAGCCCCTCCTCTCCGGTGACACGCGCCGGT…
>Cluster-4041.6682	NoTrans:1,Whirls:0
GGCACGGCGCACGAGGGGGTGGGTGGCCAGCACTACGCCCGGCCGCATTGTCTCCCCAAGTGGCGAAACTTCAAGCGCAACCCCCGACCCCCCATCACCGAAGAAGGGGGAATGGTCGCCTTGACACTGGGGGCTGAGTGTATCTAGGAGTCGGCCAAACACTCTCAACGTCCGGGTGCCGTGAACACCCAGAGTGCAGTTTGAAGGATGAATGAAAACGCCGTGGATGGTTACGGGGGAGGGGAATCGGGTATTTTTTTAGGTGGCGAAACACACTGGCCAATCAGGCACGAGCATTGACTCTTACCCTAACACTCACCACGCTCACCACGCTCGCCCTAACACTAACCACGTCAGCCCTAACTCTCACCACGCCAGCCCTAACACTAGCCAAGCTAA…
>Cluster-4041.3519	NoTrans:1,Whirls:0
catacacctacacacacacccatacacctacacacacacccatacacctacacacacacgcacgtgttgccacatttgaccccaccggacgcgacctgcccatcgatggatcgaccgcccgaccgtgccggaccaattcactccgctgggtggacggaggcggtggcagtggtggtggcggagatggagtcggtaattgtggcggtgttggcggtggtggcggtggtggcggcggtggcggtggtggcggttgcggtggtggcgatgttggcggtagcggtggtggtggcgatggtggtggtggcgatagagtcggtgattgtggcggtggtggtggtgttggcggttgcggtggtggcggcggcggtggtggtgggggtggctggcggagaattcaag…
>Cluster-4041.10571	NoTrans:3,Whirls:0
ATCCGGTTAATCCGTTCTGACCTTTTTTTTTGGTTTTTGAAGCACAAAAATATGAAACAAATTACAATACACATTAGTACTGTACAGTATAGTAATGTATAAAGAGAGAACACTAACCTTGCTTGAGATGACTTCAGTAAGCACTCAAACGGGTGAACTGTACAATACAATAAATACAGTATTGTACAGTATAGTACTGTACAGTACAGTATGTGCTAAAAAGCACACCAAAAAGCAAAAAGTCACTGAAAGTGTCTTCACAGTACTCACAGTACTTCTTTCTGCGTCTCTTCTTCTCTCCACGATCTTCCTACAGGAAGTCACGACCACGTGACAGCCTGGAAATAGCATTAAAAGGCCGCGGCTCCTGTTTGTGAACCGAAGCGGAGTTCGTGAACC…
>Cluster-4041.5025	NoTrans:3,Whirls:0
CTTGTGTGTTCATTTATTAGCTTTATTATGTTTTCTACAGCAAGACCTCAAGTATATTACAACAGAAACATCTCACAATTTTGTTCTTTTATTACAGAAATGTACAGGAGGGGGCAGGAGTTTATACACACAACGGGACAAGGTGGAGGAGGGGACTGCATAGGGGGGGGGAGGGAGGAGGGGTAAAAAAGGAGGAAGAAATTAAAGTTAAAATAAAGCACTTGTGCCAAGTGATGAAATGGAGGCTGGGAAGGTGCTGGGCCAGAAGGGATTGGTGTGCACACAGGTCAGGAGAAAATAAAATAAAAAAACCAAACCAAAACAAAATAAAACCGAGCGGCAAAAAGCAGAACAGACGTATAAAACGGAGCACCAGGTTTCCCCTCCGCTGTGTCACAT…
>Cluster-7804.0	NoTrans:1,Whirls:0
GTCGGGTGGTGGAGGGTTGCGACACATTTATAAATGGCGCGATCTAAACCCAAAAACGTTGATTACGAGCTCTTTATTTATCATGGCACTGTGGTACAACAACAACAACATGAACAACAACAAAATAAACAAACCCCGCATCGTTTCATCTCACGTGATCTTGGCGTCGATTGGTCTCTACGAATGGGCTATGGTCAGCACAAGAACGCCTTCAAGTACACGTTCGTAGTATTGTTACAGTGCGCGTGGCAATTGTGTAAAAAGAAGAAGAGTATTTGGTAGTGATGTTCTAAGTGACGTGAAGAAACATCAAAGCAGAGGGTACCAAATGTAAATATCGTTTTGCCTCGGTGCGCCGTGGTATATGTGAATGCATCAGTGTTGAAACCACAATCACGA…
>Cluster-4041.11559	NoTrans:3,Whirls:0
GATCGCCACCACCACCATCACCATCGTCACCACCACCACCTTCACCACCACCACCATCACCACCATCACCACCATCACCACCACCACATCACCATCACCATCACTACCATCACCTTCACTACCATCACCACTCCACACTCCATCTTCACCACCATCCTCCACTCCTCCTGCTGGTGATGGTGGACTTGCGGGCAAGCCATTGTCCACCCAGAACGGTCGACTTGTATGAAGGACACTTTGTGAAGTCTTGTAGGTAGTAGCGGTGGTGGAGGTGGTGGAGGTGGCGGTTGAGGTGGACACCACAGGGCATCTGCTGGTGATGGTGGACTTGCGGGCGAGCCATTGTCCACCCAGAACGGTCGACTTGTATCAAGGGCACTTTGTGTAGTCTTGTAGGCA…
>Cluster-3794.0	NoTrans:2,Whirls:0
aacgacgctattgtcgctcatgtgacttctttgggggcttgcttcggcacgtgaaagctctctcgtcttcactgtctatcttttgtcctctctccgtgctcggcacaaccaatattgtcactgcacgtgacacgctattcactctcgacacatcaatctacgacttctatcgccattctcccttcgcaccctgtgtttgacacactcgcacgcacgcgcgcgcagcactgcacgtgccacgtgcagtctcccttgatccagtactgccactacacgtgacacgctattgtctcgactcgccaacctattgtttctctccgccctattgtctctctcgcttatcgcgcgtggcacaacaccgccgtgtctgcgcgtgacggcgactcttcgtcagcccgc…
>Cluster-469.0	NoTrans:1,Whirls:0
GGAGGAGGACGACGAGGAGGAGGACGACGACGTCGAGCTGGACGAGGACGACGAGGTGGACGACGACGACGAGGTCGGGGGGGACGGCGCGGCGGTCGCGGCGGCCGCACCGGCGCCGGCGGCGGCAGCGCCGGCCGCGGAGGGGCGGAGCCTTCACCTCCTCGAGACGCGGGGAGCGGCGCTGCGAGGCCGGGCTGTAGAGGTCCTCCTCGTCGTCGTCGTCGT
>Cluster-4041.10251	NoTrans:1,Whirls:0
GCAGCAGCAGCAGCAGCAGCGGTATTAGTAGTAGTAGGAGGAGGCTTTCGTGACCAATATCCACAAGAGGCTTTTGGGTTATATTGCGTGAATATAAAAGTGTCGTTAAACCCCCCACCACCCAACAGCTAATTAGTCGGGTTTGTCACGTGAACAAAACATTCCAATTAGTGACGAGTACGGCACTAAGCGGCTGTGTGTTGAGAGTGAACCCACTACAACATCTACAACTCGAGTACGACGTTTCGCCGGTAATTACAACCGGCCTGATGTCCGTGTCAGGTGGTGGCGGGTTTAACGACACAACTACACAATCTAACCCACAACAATCCTCTATTGTCGATGTCACGATCCTCCTCGTCAATCGCAGTTAATCCGATGGGTGTCGTTGGACCGGGC…
>Cluster-15812.0	NoTrans:1,Whirls:0
AACGGTTTGGTTTAAAAGAAAAACGGTCAAACGTTTATTTCGCATCTGACAGACCTAGAGGATGTATGCAGAAACAAATCAAATACATCCACAAGCTCTACACCATCAGAGTAGTTTCCCCAGGTATTATTTTATTTAAAAATATGATTCAACACATGCAGATCCATAATGTCTACACAACATAAATCTTTACTTAAAATCTCAGCGCCCTATTACAACTTTAAAGTTACGTTATGAAAATATATAAAAACAAAAAAAAAACATTAAAAAGCCGTCACACGCCACGTTCCTCACCTTTCCTATCGGCCACCTCCTCTCGAAGCTCACTGCTGCTCTGAGCTTGCATGCTCGTTGTAGCTTCATAGGACTGCATTCCGTTTTCAAAACCAAAGCCATCGG…
>Cluster-4958.0	NoTrans:1,Whirls:0
GCCAGGTCGCTTCTGACAAAGATCTTCATAGCTCAGTTGGCTTTACCTGGTCAAATAAACAGTTTCTATAACGTGATGAATGCATTCGGAAACACATTTTTTTGTTACAACGCGGATGCGAATTGGATATCACGCGATTGAGTGAACAGAGCTACGTCGCGCGAAGTCGGAATAAAGTGGTCGTACGGCTGCCTCGGCGTAGCATCGCACAAGGCAGCGGGATGCTGCTGGATCCTTCTAGATGCTACCCACGCGCCTCAGTCTTTGTTCAGCCTGCGTACCCGTCTCACCGTGCTATCGCGGACTGCGCTTTACCCGATAGTACATATATTAAATCTTGACTTAAAGCTTTCGTGACTGCAGGAATTCATATTCTTTGGGTCTTTCGGTAAAGCCACG…
>Cluster-14008.0	NoTrans:1,Whirls:0
CGCCAAAATCCGCTGCTGTGAGAATGACCGGAGTTCACGTGATCGTTTATGTTCTTTGACATCAGCAGTATATTATTGCTCATTTATGGCAAGCACTGTGTGTAATGAGTGCGACCTTTTCATGTATTCGTTCGGCAACCAGAAGGCAATGCAGCTCAGCGCGTGCGTTAAGTGAGGCCAGCTCAGCTGTCACGTTTTTATTGACAGACGCTATGGAAGCGCGCAACACACGACGACGACGGCGGTGGGTCATCAAGGGCAGCTCGAATCTCGACCACGCGTTCCGCGGCCCGTGCGGGGTGGTGGGAGGCAGCCAGGCAAGGGTCAGCTCGCGTCATTCACAACGCGGATATTCAAGTGCATTCGACGGGGTATTCCATCGCCACATTGAACCATGGT…
>Cluster-18870.0	NoTrans:2,Whirls:0
GTCAGTGTGTCTATTCGCTTGTGTCAGTGTGTTTGCGTGTGTGTGTGTCAGTGTGTTTGCGTGTCACTGTGTATGCGTGTGTGTCAGTATGTCAGCGTGTCTGTATATTTGGGTGCGTGTCAGTGTGCGTCTGTGTGTTGTCTGTATGTGTGTGTGGCTGCGTGTGTGCGTGTGTGCGTATAGCGTAACACATTGCTCTGTCGGGAGCAGCGCGATCGTGCGGGCGAAGAAACGGCGGTTTGTGCGCAGAGGACGGACGGACGCCTTCAATAGAGAAGGGGGGGGGTCTCTTTGAGGTCGCTGTCCCTGGTGCTGAAACAACACGGGCGAAAGCCATGCCCTCTGAGACGATGCCCTCCTCCTCCGCGTGGTGGCACTGCGTGGCCTGCGTCGTTGCCC…
>Cluster-4041.13812	NoTrans:3,Whirls:0
CTAGCGTTGATTCTGCGTCTTTTAGACACACACCGTGAAGTGGATTTTTTTTGGGTCATTTAAAAACAAACGGTGTGTGTCTAAAAGACGCAGAATCAACGCTAGATTTCAATAAAATCGTCACTGGAGTTGACCAAACGTTCCCAATGATGATAGGACCAGCAGAGCTCGGGCAATCGTTGCTGGTGACGCCGGTTCTGGGGTGAGGGGGTGAGGGGGGGAGTTCACCTAATCTAGAGCGGCGATTTGACCTGCGATTTCTCCATGAACGACGATGCTATGCATACACATTATTATTACTGCTGCTGCTGTTGTTAACGTTGTTAATGTTGACTGTGAGCGAAGCTCACTGCAACCGTGCGTGGTGGGTCGTACTGTTCTGCTTGGCAGTGTCTAAGC…
>Cluster-5465.0	NoTrans:5,Whirls:0
TGGAGGAATAAATCGAAGGCAAGGCAATGGCGCGCCCTTGGTGTGATTACGACCGCCGTTCAGTTCTCTACCCATCGCCAAAGTCGTCGCCGTTCTCGTCGTCGACTTCGTCATAATTCCCGACGCACGTCAATCTTGACGGATCGCTTGACAGCTTGCGGAAGAAGCCGAGCGTTCGACTCCATCGTTTGTATTCCCCAAGACAGACAGAGAGAGAGAGACACATTTTTTTACGTTCATATTCGTATACACGCGAGCTTCGGAATAAGACGCAACACCCAGGCCACGATATATTTTACGATTTTTTTTTAAACATATATTAATATACTTTTCTTTCACGCACCGTCATCGCCATAGTGTGTATCGAATTCAGTTGTATTAGATAGCAAACACTGAAGT…
>Cluster-17712.1	NoTrans:8,Whirls:0
CGTGGTGGTAGTGGTGGTGGTGCACGTGTGTGTTGTGTGTGTTGTGTGCCTACCAGTGGTGAGGCTGCGTGATATGTGTGGAGCCTTCTCGGCGTGCGTCGTGGTGGTGCGCGTCGCCTTCGTCGTCGTCGTCGTCTTTGCCACCGCTCTCCTTCGCGATGTCCTTTTACCCTTAAAACAACAACCGCAACAACAACAACCACAACAACAACAACCGACCCGGCTCTACGGAGGTCCCCCTCCTCGTCAGGCGGGACACGAGAGAAGAAAAGGGTGGTCCAAACCCACATCAGCATGGGTGACCGCCTTTAAATCTCAGTGATGAGTTGGCTTGCAGCCTGGTGCCACTTCAGTTCTCAGACACCTGTCACTTCCCTTGCTGCCCAGCACGTTTCAAAT…
>Cluster-6361.0	NoTrans:2,Whirls:0
GCTGAGAGGAAGGGGCACGCACACAGAGTGGACATTTCGATAGAGCAGGTACGAGGGGATTTCTTCTCTCATCATCCATTAATTGACGAGGCAACCCCCCTCCTCCTCCTCGTCATCCCCTCCTCACAAACAACAACAAACATCGCTCACGGGCCCCCCCCCCCACACACGGCCGCCCGCCCGCCGCCGCCGCCGCTTCTCACCACTCGGGACGGCCGCCCTCTTTCTCGGCCCTCCTTTTGTCGTCGCCGACACATTTTGGGACGAAGGCTGCTTCTTTAGAGACGGCTGGTGGTGTTGGTGGTGGTGAGGAGGAGGAGGGCCGCGTGGGGCGGAGGAGGAGGAGGGAGGATGTACACCCGCAAGCTCAAGCTGCGCGAGCTCAACGCCCACATCACC…
>Cluster-15344.0	NoTrans:2,Whirls:0
GCAATAGATATATACTTTTATTCCTTTTTATCATCGCGTAACCACAATGTTTTTGTTTTACATCGTAAGCTGTACAGTCACGAAACCGACATATGCACATAGAAGGCAGAATAATTGTTTTGACGGCTGAGCGACAATTGGCGCCACAAGTGGAATGACTCGCTTATAAAGCACACTTAAAATTGGTGGTTATAACCATTACACGAACGCGTTTTAACGTTTACTGCACGACAGATTGGTAACCATACGTCAGATGTCATTACCCCCCCCCACCGCTCATTTAAACGGCTTCAGGTGTGTGATTGAATGCACGTGGGTCCATGCAGAGCGATTGGAAGTTGAACGCCTGGGTTTGTGTCTGAAGTCTAAAAATATCACCTTTTTTTTCTCCTTACACAG…
>Cluster-18809.0	NoTrans:1,Whirls:0
CCACAACACGATACACGATGTGTTGTGAAACGTGCGCTCTTAAGAAATCTACATGACACTTAGGGCTGATGTGTTTAATAAAGTTTTTAGGGGCAAACCAGCATGTAATGATTCACTCCATGACAATTCGATGAGAAGTGATGATTTGGGATCACGGTTAAATTCAGTAACCGATTCTTTTTCTTTTGCCAATTTAGTAAATGTAACCCGTCTCATCGTGAGAGTTAACGTTATCCAATTAAAT
>Cluster-14535.0	NoTrans:1,Whirls:0
GGGCTCAGTACCGATTCAGATAATCGTCACTGGGTGTTGGCCGTGAGCGGGAATCGAACTCGGATCTGTGCTGGGTTTGTCGCGCATTGCGCTAACCGCTACACCGCCGCTCCCCACTTGTTACACATACAGACACGCACGCACACACATATACACCAGCAGACGCACACCTACACCAATACGTGCCATTCGCCACTAAGTGACGGTGATTTCACCATGGCGCCTGTGCCAGGCCAGGTGCACTTTAAGGCCCCGTGAAGTGTCGAAGGCTCGCTGACAGGTCACGGGA
>Cluster-12402.0	NoTrans:1,Whirls:0
TGATAACACAAGTCTGAAAGGTCAATATTCCGAGAGAGAAAAAAATTCTAATTTTTATTAAAGTGGAAGTACAGAACGTATGTTTATTTCATTAACGAGAATCTCTTCTGCAGTGCTCCGGGAGATTTCATCATCAATCATCACGTCTCCCCAAGGCGCCACCATCCCCGACAATCCCACGATGCAACAATTCACTCAGCACCTATACACGTACTGACTTTCTTCAACCAAACTATTTTTTATTTTACCAGGCAAGGCCCACGAGCTATTATCTCGTTTTCAGAAACGACCTGGCCACAAACGTTAGCTCAACAAAGTGGCTTATCACGTGTGGAAATTTATAACAGCCAAATACTCAATCTCCCCCAGGTGTATGTCATCCCGGACGTTTTCCATTCA…
>Cluster-4041.7691	NoTrans:1,Whirls:0
CCCCCCCCCCCCCCCCCGTATCATACACAGGCTGCTGGGAAAGTTCTGTTAGTACGTTCAAGGACGAGTGCATATTGCAGTGAATCTGAAATATTCAATAGAAACATTGTTCAGCTCATGCTTATTAATGAGGGGGGGGGGGGTTGCCGCATGTGGAGTGACGTCACCCACTAATGGTTATTGGGGAGAGGTGCGGCTTTTGGTGACGTCACTCACTCACGGTTGTGGAGTGCGGCATGTGTAGTGACGTCACCCGCTCATGTTTGAGGGCACGGGTGCTGCATGTGTAGTGACGTCACCCACTCATGGTTATTGTGGAGGGGTGCAGCATGTGTAGTGACGTCACCCGCTCATGTTTATTGAGGGTACGGGTGCTGCATGTGTAGTGACGTCACCCAC…
>Cluster-4041.1482	NoTrans:1,Whirls:0
CAGACCGAGTCATCTTGAAGTCATTCGGAGGGTACCCCCCCACCCCAGTCACACCCCCAGACCGAGTCATCTTGAAGTCATTCGGAGGGTACCCCCCCACCCCCCCTCCCCCCCCGAACCACAGCGCAGTGAGTTTCACAATCCCGGTCAACCCCGCGCCCTCGCATCCCAACCGAGAAACAACCTTCAGCACCACAACCACCACCACCACCACGACGACCCGGGACACGCACACTCAACGCCTCCTCCCCTAGCAGCGCCTCTAGTACCATGAGGGGCGCGGGCAGCTGGTCGCCACGCCGAGAGCACACACCCCCCAAATCTCCGGCACCACCGCCTAACCCCACTGCGGCCGCGGCTACCCAGCCAACACCGCTCCCAGCAGCAGCGGGATTCCGC…
>Cluster-4041.3926	NoTrans:1,Whirls:0
GTTAATTTTCAAGTCTCCATCCTTTACTCGTGCCGTTATGGAACCAGGGCAAGCATTGTATCACAGCTGAAGGATTCATCAACGTTGCACAAGCGGACTCAACCATCTGCGGATAACATCCAGTAGAGCGGTATCATTTTCAAAATGATGTCCACACAGAGGAGCGAGTTACACACACAGTCCAAATGAACTCTGTAATGGCCACCGAGGGGTTCTCAGGGCAGAGGTTACAAACGGGTTTTGATTCCTTACCCGTACCCGTTCCCCGCCGCACCAGGGTACGGGTACCCGTTCCCTACCCGTACCCATTCCCTACCCGAAATAAGTGACCCAACGGTGACTCACCAGTGACTCACGGCCTACCCGCGTACCCGAC
>Cluster-15457.1	NoTrans:7,Whirls:0
gtgtaaccgcatgctgaagatgtaacaataataaattggcaccaaatataacgtgtttgcgtcataacagctgtaaactcaaaacgcagtataaaatacagggttacatggtttaccacaaaggaaatgtctgaacaacgcacgtgtaacaatgcacagtacaacattctaaaatacaatattaagtcacttgaagaagtccattccgagaaacactcccaatgcacgcagggaccggcggtgatcggatccgagccaggacagccctcgtcgctgtacatccgagccgagccagcgtggaggggctctcacgatgtgggtgatttttttccactggcgatttgccaagccgagccggaaccaaaccgaggaactctcgtgtctcacagacgtccgaca…
>Cluster-10847.2	NoTrans:3,Whirls:0
CTTTGACAATCACCCATATATACACAATCGGTGTGCTTCATTGTAGATATATACAGTACATTGGTTAAAGCAATTTCATACAGTTACTGAGGGATTGCAACATCACTTCCAATCTGAGAAAGGATTAATGCTTGTATACAAGTGCATTTGAGGGAGGAGATTACATTTGAACGGAAGAGACTCGTGTAAGAGAGGTACTCGAGAAAATGAATGCATCATACTCTTACCGAGGTTGATCCAACATTCGGGGGGAGCTCTGTATAAATCCCGTGTCTCGTACGCATTACCAGATTTATTTTTACTTTTTATAAATGCCACAGATCAGCGTTAGGACCTTCATCACTGCAATAATACAGTGACGCGTTGAAGCTCAATGCCCGCGGGGTTATGACAGAGAGA…
>Cluster-5223.0	NoTrans:2,Whirls:0
CCAACGGAAGGCGATCGATTCGTAAGGGGGGGGGGGTGACGACACAAATCGACCAATGGGAGCGATCGATTCGTACGGGAGGGGGGGGGGGGTGACGGCACAAAGAGATCACGTGACACAAATCGACCAATGGGGACGATCGATTCATAACAAGGGGGGGGCGGGGCAAAAGGGGGCGGCACCAAGAGACCACCACATGACACAAATCGACCAATGGGAGCAGGGCATGAGGAGGGTTGTTGTCTCAGAAGCCGCCGTGGTGGTGGTGGTCGTCCCCGGCAAC
>Cluster-4041.11282	NoTrans:8,Whirls:0
CCCCCGTGAGGACGTACCTACAATATGTATAGTATGCACAGTACATACGGTAAGTACAGGTCGAAGCGTGGTGGAACGTACGTTTAGTTTTGAACTTCACGGCTTGGTTTGTAAACGAGTGGCGAGGCTATGCAACGTGGCAGCCAGGCATATGGCCTGGAACCGTATAAAATGCAGACGTGAATTTACTGCAGGTGTTTTGATTTGCCCCCCCACCAAAACAATACAATTTAGAACAAACGAGACGTAATTAGAAAAAAGTGTTAATTTATGATGAACGTAATAACTAATCGGCGTAAATCGAGTTACCGGGGTACGCCTGATATTTGAACTGAGCTTCATACTGATCACACGTACCACAAGTGGTTGACCAATCCAGGTGACCTCATTTAGCCACAA…
>Cluster-13207.1	NoTrans:1,Whirls:0
GCCGGGATGACCTAGGGAAGGAACCAAGGACCGATTAAAATATTTGCCAGTTATTGACCTTGAGCGGGAATCTAACTCGGGTAGTTCGTAGTGCAGGGCGCAAACCACTCCACGACGCCTGTATATTTGGAGTTTGCATGCTCTGCCTGTGGTCGTGTGGCTTTTTCTCCATGTCCTCCGGTTGCTTCTGGGAAAGGGCTATATAGCTCAGTGGGCCTTACTTGGTCAAATAACAAATAGTTTAGTATACAAACACAGACAAACCATAAATAAGTGGAAATGAACGTAACTAAACGTACAACAAAGATTCCCCGTGTACCTTAAACATAAAAACTCCAAACTTACTCACACTTGATCATCAAGCTCTGCGGAACAAGGGGAGGGAGAATATAC
>Cluster-11986.2	NoTrans:2,Whirls:0
TGTGACGTCACCACGCACCGCCTGGCGCGAGGCCAGTTGCTCCCTCACTGTCAGTCGACGCGTTTGTTTTTAATTGATATTGAGCGCAAATATAAATGAGAATTGTGAAATACAGAACGGAGTTAATGGTCAAGGTAATCGCCCGCGTTTAACCAAGGGCAGAATACTCGCGCGAGTCGGTCGCTCTGTAAAAGCGCCTTGCTGAGGTGTGCGGGCGGTGCGGCGACGCGCGATGGAGGCCGTGCGCAAGGAAGGAACTCCACGGTCCACGTTGCCCAAGGCCACAGCTCCTACCAGCTCTGCTTCTGAGCAGGATTCTGGATTCTCTGACACGAGCTCGGAGCATCACAGCCTGGTGGAGGGCAGAGATGGAGGAGGCGTCCGCCGGCAAGGCTTGGG…
>Cluster-6205.0	NoTrans:1,Whirls:0
GTTTTTTTCCCAGTAGTACACGTGCTTACTAAACGAGATCAATATATTTCCTGCAGGTTGCTTGTGTCAATAAATGAGAAGATAGTGCGATATAGAGCTGCATTGTGGGTAGCAAAGAGCATAAAATACTATTGTTGCACTCTACTTCTATGCTGCCACGTATATGCGCCCCACAATCGGCAACCCACACTAGCCAGTGTGGTGAATCATGGTAAAAAG
>Cluster-11822.2	NoTrans:1,Whirls:0
CGCCCCGCGGCGTAGCCACCGTGAAGCGAGCGCCAGCGCGCCCTCAGCCTTCGCGCCGCCGCTCGCTTCCCGTCGTGCCCCGCGGCGTAGCCACCGTGAAGCGAGCGGCGGCGCGAAAGCTGAGGGCGCGCTGGCGAAATTTAGATCTGAGGGAGGCAAGCGTTCCGTCCCAGACCCGCCGTCCACTCTCCCGCCACCATGTTCTACGCACACTTTGTGCTCAGCAAGCGGGGGCCGCTGGCCAAGATCTGGCTGGCCGCCCACTGGGACAAGAAGCTGACCAAGGCTCACGTGTTTGAATGCAACCTCGAGAGCAGTGTTGAGAGCATCATCTCACCGAAGGTGAAAATGGCGTTGCGTACGTCGGGCCATCTGCTGCTGGGTGTTGTGCGGATTTAC…
>Cluster-11548.0	NoTrans:1,Whirls:0
AGGCGGGGAGAGCCTCACCAAGGTCATCCAATCAGCGCGCGGGGGCTACACTTCCTCTAGCCAATCAGCGCTTTCGTGGGCGTGGCCTGCGTGTCCCGCGTGCTATGTGAGGCCTCACACAGACGATTGCTGGGCAGTCGGCGACCACGAGACCGGCGTTAAGAGTTGTCGCTCCTCTCATCTCGGCTTCGTTTCATTCACATAATTCGTTTTAAAACGAAAGGTAATCGACAATCGCTTTATTCGGTAAAATCTACCAACTCAGTAGTGTTATATATCATGGCCACGCCACCGAAAAGAATGTGCATCAGCCCCTCGCTGAATGACAGCTTTGAGAAGCGGGTTAAGCGCGTATCGATCGAAGGCAACATCGCGGCAGGGAAGTCGACATTCGTGCGG…
>Cluster-5880.0	NoTrans:1,Whirls:0
CCCCCCCCCCCCTCCCCCGACCCCATCTTACCCTGCCCGTCTCAGCCACAGGCCCTGGCTAGGCTTCTCCCCGGGGTTTTCAGGCGAGGACGGTTCGCACACCCACCCTGCCCATCCCAGACAGAGGCCTGGTCTAGGCTTCACCCCAGGATTTCCAGGCGAGAACGGTCCCTCCTCAACTCGTCTCAGCCAGAGGCCCTGTCTAGGCTTCTCCCCAAAATTTTCAGACGATCTACCCCCCCACCACCCCCCAACTCGTCCCAGCCAGAGGCCCTGTCTAGGCTTCACCCCAGGGTTTCCAGGCGAGAACGGTTCGTGTCCCCCACCCCATCTTGCCCTGCCCGTCCTAGGCAGAGGCCCCCTCTAGGCTTTACCCCAGGATTTCTAGGCGAGGACGCC…
>Cluster-10109.0	NoTrans:1,Whirls:0
TCAGGAGCCGGAGGAGTCAGGAGCCGGAGTCAGGAGCCGGCGGAGTCAGGAGCCGGAGTCGGAGTCAGGAGCCGGAGTCAGGAGCCGGCGGAGTCAGGAGCCGGAGTCAGGAGCCGGCGGAGTCAGGAGCCGGGCCGTGTGCCGGGAATCCGCCGAGAGCGGCGGCCTTTTAATAGAAAGTTGTCGACGACTTCGTCCCGTTGCGCAAACGCTGATTCCTCGAATCTGCCCGTGCACCACCGCCCCCTTTCCTCCTCCCCCCCACCCAGCCCCACCCAGCCCCACCCAGCCCCTCGGCTACCTTGCTCG
>Cluster-15230.0	NoTrans:1,Whirls:0
CAATGCTGACGTGTAAATGTCAACAACGCGAGGCTGGCTGCGTTGTCGTCTTGCGAATTTCTCGTTGTTAGTTGGAACGTAACTGTTGGTTAAAAGACACGCAAATAATGGTGTCAATTCAGCGAACGGAGTCGGAATGGCAAGCGCTCGTGAACGAGTACGTGGTGTGCAAGCGCAAGTTGGAGAGCAAGAAGGAGGCACTGCTAATTCTGTCCAAGGAGCTGGACTCATGTCAACAAGAACGCGACCAGTACCGCCTCATGGCCAACCAGCTGCGGGAGAAACACCAAGCAGTGCGGCATAAGTACCGGGAGCTTGTGGAGGGCGACCCTACTCTTCCTCCAGAAAAACGGAACCAGGCAAACCTTGCACAGCTGCTGAGTGACTCGCGAGAGCAGA…
>Cluster-15866.0	NoTrans:1,Whirls:0
GTTCGATTCTCCAGAGGGGGGTACCACTGTACAACGAATCTTACTCAACTGCCACCCTACTCACAACGTAACCGGGCAGCTTATCATGCCCGTTAAATGCATGACGGCTAGAACATGCTAATCTTACAGAGATCTGACAAGTTTGGGTGCAATTCCGGGAGACTTGATCGTAGGCGAAGTGTATGAAGTTCCAACCCACCTGCTCATCTGTGAAAGTCACGAAGGCAAATCCCCTGAAAGGTTTGGGAATGAAG
>Cluster-4041.6327	NoTrans:2,Whirls:0
TGAGGGGGTCCCTTAGCAAGATGGCCGCGCGGGCTTCACGCAGAGCAGCCGCCTCGTAGCAGCAGCAGCATCGTCGTGGTCGAGAGATTCCTGGTGGCTGTGAACGGGGTCCTGGTGGTGTGGAACGGCGACCCCTGCGCGAGACCCCGGTTTCGAACCGTCAGACATGTCGAGGAGACGCGGAGGGGACGAGAAGGGGTCCAAGATCCCGTCCAGATTCCGGGTAGAACGTGGAGACGATGACACTTCCAGGGCATCGTCCTTTGGGCCAGCCTTGCCTCCTGCATTCCGGCCGCAGCAGAAGGTGGAGGATGAGGAGGAGGAGGAGGAGGAAGAAATCGGACCAGTCTTGCCCCCTGGGTTTCGACGGCAGAAGGAGGATGAGGATGACGACGACGA…
>Cluster-4041.2759	NoTrans:6,Whirls:0
ACTCAGCCACTCGCTCACTCAGCCACTCGCTCGCGCAGCCGGCTCCCCACTCAGTCACACGCTCACTCAGCCACTCGCTCACTCAGCCACTCGCTCACTCAGTCACACGCTCACTCAGCCACTCGCTCGCTCAGCCGGCTCCCCACTCAGTCACACGCAGACTCACACTCAAGAGACACACACACAGAGACTCACACACAGAGAGACACACACACACAGAGACTCACACACAGAGAGACACACACAGAGAGACACACACACACAGAGACACACTCAGAGACACACACAGAGAGAAACGCAGACTCACACGCAGACTCACACGCAGACTCACACGCAGAGAGACACACAAAGAGACACGCAGACTCGCACACAGACTCGCACTCAGAGAGACACTCAGAG…
>Cluster-3098.0	NoTrans:1,Whirls:0
CCCCCGGTTCACAAAGCAGGGGACACCTGCCCAACCACAGAGTAATGTTCGTTACAAGACAGTCAGTTGTATTTGTACTTATCATAGCTGGTGTTTATCCAAATTAATTGAACCAACCTTGATGGATTTTTTTGCAGTTATGGGCGATTGGTGTGACAATCACCTTGCTACACCTGAGAACCCGGTTTTAATCACATGCGGCCGGCTGGATCTGAACTTAGGAACTCAGCGGTGCCTTCTCAGAGCTCTGACCTTGGACACCCAGTCACCTACCACCAGACACCTTAATGAATGGGTCAAGCTGTGAAACATGAAACCTACCAAACATTGCATATGAGCAACTGGCAAATGTACCCGGATTAGTTTACAATAAGGATATAAGGGTTCGCTCTGTAAAAT…
>Cluster-9236.0	NoTrans:1,Whirls:0
AGAGAGAGTCGCGATCAGAGAGAGAGAGTCGCGATCAGAGAGAGAGTCGCGATAGAGAGAGAGAGTCGCGATCAGAGAGAGAGTCGCAGGAGCCGAATCTCGACCCGCGCTGTCGCTGCTGTCACGAGGAATCTCGACCACGCGTCCTACCCGGATCCCTCGGACCGCGGCCCCAGGAAACGCGCAGCAGAGAAATAGTTCCGGGGCTCCAATGACCCCCCGCCCCCTCCCCCCAAG
>Cluster-17844.0	NoTrans:2,Whirls:0
TTATTGTTATGCTCACTCATTGGCAATATAGCACAACAGCATTACACTCTTTAAAACATCGCCTTCTTTTTGCAATACCACACGAATGGGAAGCTCTGGATTCGAAGCCAGGAACTCGGTGGCTTTGACGCGGCCATTAGGATTCCTCTGAAACCACCCGAACCACTGAGAGTGGGGAAGATGTTTTGGGTTGGCGTCACTTCAGATGACATCCCAGGTGTCCTTAGCTCTCAGAAGGCTCTCCTCCTCCGTAGCTCCTCTCTCTACGAGCTGCCACGTCCCGGATGATCGAGTCCAGGAGAGCTCGGGCCTCCAGTGCTTTATGGAGCTCTGCCTCCACGGCGTTCATCAGCCAGGGCATGAACGCATTCTCCACATCCCTCTCGACGGGATCGTAGA…
>Cluster-6635.0	NoTrans:1,Whirls:0
TTGAGACCCAGATGACAAGTTTGGAAGTGTGTGTGGCTACTCTGGCTCTTTGAGCCTTGACACTTCGAATAAACATTGGTTTGCTCGAGGCTATTAGTTTTTTTTTGTTCAATTAAATATAAATAATTGCTACACTTGTTTTCTTTAACATAATTATGACAGACAAATAATGCAGTTTGAACCTTTAAACATTTAAAATGTAACCTTACAACCAACGCGACCAGTAATTCACACACGAGTCAAGCTGAGGCTAGATAAGTCAGCAGGCCCCAATCTTGGGCTTTGAACACCCATACACACAGCACAGCACATACCACAGTACTGCATAGGAATTGTGCTCATACATTGTTTTTTAAATCAACAATTGCTGTGGGAGTTGCTCTTTAGAAGTGCACATTG…
>Cluster-4041.308	NoTrans:1,Whirls:0
CGCGAGGGGGAGGAGGAGGAGGGGTAGCGAGGATGAGGTGGAGTGAGGTGGAGTGAGGAGGAGGAGGAGTGAGGAGAAGGAGGAGGAGTTGCGAGGAGGATGAGGAGGAGTGAGGAGGAGGAGGAGTTGCGAGGAGCAAGAGGAGGGGTCGGGAGGTGGAGCAGTCGCGAGGAGGTGGAGTAGCGTGGATGAGGATGAGGAGGAGGAGTTGAGAGGGAGGAGCAGGCAGAGAAGGCGATGGGCAAGGCAGTGAGATGTTAACGACCTCGTCTGCTATGCAGGAGGTCGTGGGCTCCATCCCGACCCTGATGCGCCGTGGATTTTTCTCCGCATCCTCCAGTCTTTCCCTCCACGTTTCAGGCTCAACATCACGCATTTTAAAGCATAGTTGGCTGCCGC…
>Cluster-5537.0	NoTrans:1,Whirls:0
TATAAACTTCCACGTGGTAAGCCACTTCGTTAAGCTGCTATCATTGGTGGCCAGGTCGCTTATGAAAGAGAGCTGTATAACTCAGTGGCCTTTACCTGGTAAGATAAACATGACTTCGTATTATTTGTATTTATTTTTAAGCGATTTATTTAGCTTTCCTATACTTTGCACTCCCATCGTATTTTTGCGTTGTTGATTGATGTAAACGTTCTAACTCTCGTGCCCCCTACTGGACATCTGCGAAAGAGACCTGCAAAGCTCATCGGATTCCTCCTCCGGTATGAAATAAATATTCCGATTGCGGCGATTCTGAAAATCGGCACAGCTGCAGCCACCGTTCCCTAGCGCTGCCCGGTGCCTCGACGGCTCTGCGCGGCAACACGGACACTCGCCGTTGCC…
>Cluster-16457.1	NoTrans:2,Whirls:0
TGTGTGTGTTACACGGTGTGTGTGTGTGCTACACGGTGTGTGTGTGCTACATGGTGTGTATGTGTGCTGCACTCCTTACCAGCAGCTCGAGGCGCTCTCCCAGCCGCCTGAGACCGCGCGGGGTCTCCGCGATGCGCCGCTGTCCCCCGCGGTGTCTGCCGCCCGCCTGTCCCCGCGTCGTCTCCGTCTCTGTCTCCGTCTCTGTCTCTGTCCCCGTCTCTGTCTCCGTCTCTGTCTCGCCTCGCCTCGCCTAGGCCGACTTCAGCCGCGACGATATTCTGGGTAAAGCCATCCGCTCTCTCTCTGTCTCCGTCCCCGTCTCTGTCTCCGTCTCTGTCTCGCCTCCCCTCGCCTAGGCCGACTTCAGCCGCGACGATATTCT
>Cluster-9555.0	NoTrans:3,Whirls:0
CGAGGAGGAGGAGGCGGCGGCGGCGTGGGACTGCGTCACGGGCGGCTTCTCTCGCGATAGCAGCCAAGCAGCTCGGCCTCGCTAAGATGGCAGCGACTGCGAGCGAAACTAAGTTGAGTGAGGAATTTGTAAAAACGGACAAGCCAAAAGTGGACAAGAGCTGCCACGAGCGCTCCAACGATGGCAAAGAGGTGGCGGCGGCAGCGGCGGCCGCAGCGGCTGCGGCGGCAGAGGGAGAGGACGGGGCCGTTGAGCGCGAGGAGGAGGAGGAGGAGAGCGACAAGCTGTTCATCCACGAGCCCAGAGGCCAGGGCGAGGGCGAGGGCAACTCGGTGGACGCCGTCGTCGAGAGCGTCGTGAAGGGGATCGGAATCGGCTCGTCGCCCCTGAAGAGGAAAA…
>Cluster-11661.0	NoTrans:1,Whirls:0
GGGGGGGGTGGAGGGGGGGGTGGAGGCCACGATGGCGGAGCTGGGCCTGGGCGCTGCTACTCCGGTGGGGCTGGTGCAGAACTTGCTGGAGAGTTTGCACCTGGACGTGGGCCTGCCCTGGTGGGGCGCCATCGTCACTGGCACGCTGCTGGTGCGTCTGCTGGTGTTCCCGCTGATGGTGAAGGGGCAGCGAGAGGCGGCCAAGCTGAACAACTTTGCACCGCAGCTCATGCAGCTCAACAAGACCATGAGTGAAGCCAAGACCTCGGGCAACCAGTTCGAGTTCTCCAAGGCTCACACGGAGCTGACCTCCTTCTACAAGAAGCACAAGATCAACCCCCTCAAGTGCTTCCTCGTGCCAATGGTCCAGATGCCGATCTTCCTGTCCTTCTTCATGGC…
>Cluster-13685.0	NoTrans:1,Whirls:0
CAGCCACGTCTCAGTTTCCTTTCGCCTCAGTGGTTCCATTTTTTCCCTCATCGTGATGTCGACGATGATGGCCTCGTGACTCCAAGGAATAACAATGACTCGACTGCCGGACATCACAACTGTTCTACTAGTGGCGTTGGTGTTGTGTTCAGGCACGAAGGCTGATTGTCCCCAAGGACAATACAGAGCGAGTTCCGGTCTGTGCTGTCTACTCTGCCCTGCCGGAACCTTCAAGATTGAAGACTGCTCAACAGATGGTGGGTACGCCCACTGCCTGTCCTGCTTTGATGGCAAGTACACAGATAGGGACAACCAAGAACCCTGGTGCTTAACCTGCACAGTCTGCGGCCAACATGAGCTCATCCAGCAGGATTGCAAAGCGACCCAAAATAGGAAGTG…
>Cluster-19186.0	NoTrans:1,Whirls:0
AGGAGCAAAGAGAACGCCAAGAACGCGGCCGGGAAAAGTCGCGCCATCCTCTTGATCGCCGTGCGACTTTTCCCGGCCGCGTTCTTGGCGTTCTCTTTGCTCCTTGAAGGCGGCCACTGCGGGCTCGTGAACGTGACGGACAGCGTCTTCGGGCAGATCGGCCGCGGCTCGCTCGCCGCCTTCGGCGACTTTAATTCTGACAAGCAGACGGACGTGTTTATTGTCACCGACAAAAAGAATGTGACCATATTGCTGTCTGGAGGAAAGAAAACGTACTTTTCAAAATACCTCTCCTTCGCCGCAACAGACGATGGAATTGTGACCAGCGTGGTACCAGGTGACTACGATGGGGACTCGCAGATGGATGTTCTCGTCGCCACAACGCTCGATAATGTATTT…
>Cluster-4041.9643	NoTrans:4,Whirls:0
cagcagcagtggctacagccacatcagcagccccccgcagtggctacaacaccatcagcagcagcatcagcagcagcatcagtggccacatcacacatcagcagcagcataagtggctacatcacacatcagcagcagcatcagtggctacatcacacatcatcagcagcagcagcagtggctacatcacacatcagcagcagaatcagtggctacatcagcagcagcagatcatctcctgctgttctgcagcagcatcagaatcgggcagcagtagaaacaacaacagcagcagcagcagcaacgaacgactgccaacgtctgtgccaagttgaaagagcagtttttggggaggcaaggaacagcggtaacaaaaaataattgaaacagcagcagcag…
>Cluster-14287.1	NoTrans:2,Whirls:0
tggcaaggaagttgtttaaaagatcaaagtttaacattctgggagtgtcgccggcttccggcggcctccatcaggctgacgtacacgcggctcggcctgacgctggtaatcggagaggatggctccgacagacacaccctccaccgcctccttctccttgacctccttgagcaggtggtagaggtcctccacctcatcgccggcatgctccgtgtagtctcggcccttctccagcgtctcgccctggatggagcgccggtacagcggtagcgccatcgcctcggcgtacaggcccacggcctggtgtcccactgtctggtacatgtagctgtccagctcgtctttgccgacgggctgcaggtttgcgagcgccacaacctggtgacccttggccacgca…
>Cluster-2788.0	NoTrans:3,Whirls:0
CAATTTATCTCCTTTAGTTAAAAATAAATTAACCCGCTAGGCTTACCCCGCCTCTCACGGGGGGTTGGGTGGTGAAGATTCCGAAGTTTTTTGTGCACAAACAAAAATAAAATGTCGATCCAGACGGAATTGCCGTGGCGGCGGCTCTCTTCGGTCGGCTTCAGCGTCTACAGTTCCCGGGAGATCAGGCAGCTGAGTGTGAAGGAGGTGACCAGCCCTGTGGTGATGGACGCTCTGGGCAACGCCGCCCCCAATGGTCTCTACGACTCGGCCATGGGGCCCGCCCAGTCACGTGACGTCTGCTCCACCTGCCGCCTGGGCTACAACCACTGCCCTGGCCACCTGGGACACGTGGAGTTGCCCCTGCCTGTGTACAACCCTCTCTACTTCCATCTGCTG…
>Cluster-14142.1	NoTrans:1,Whirls:0
GTTTGCGACCCTGGTGCGGCCGGGTGCGGGTGGGGAGTCAAAGCCCGTTTGCGACCTCTGGTCCTGGCCGAGGCAGCTCTCCAATCTTTGTCTTGACGATGACTGCCGGACCCGTCCCGAGCTCCGCCTCTAGCCACGCCTCTAGCCCCGCCTCCCTTCTAGAACTTTCTAGGAGGCTCTAGGACACGCCCCCAGCCCCTCTGTTGGGGTGTGGCGAGCACTATTTGCCCATCTTACCCATTCAGTATACCACCCCCTACTGACACGGGCCTGCTACTACAGCTCAGGATGAATGGGGAATGTCCACGGTGGCCAACCACGCCACTACATCACCCCCCCCCCCCTCGTAGCGGTCAGCCGTCCCGGCTGCCAACATACCCCCGAGAAACGTCAGCAAAG…
>Cluster-4041.13326	NoTrans:1,Whirls:0
CCGTGAGCTCGGCACTCACCTGTCGACACACACACAGGTGAGCTCACACAGGTGCGGGCTTGTGCCCTGAAAGCCTCGGGCCACCTCAGCTGCAACCGCGGCGACTCACACAGAGACTCACACAGAGACCCACACAGAGACCCACACAGAGAGACCCATAGACTCACACAAAGACTCACACAGAGACCCACACAGAGAGAGCCATAGACTCACACAAAGACTCATACAGATACCCACACAGAGAGAGACAC
>Cluster-4041.6437	NoTrans:5,Whirls:0
ATGTATTGTTAGAAATAAGAAAATACATTTATTATTTTATTTCTATTATTAGTCCTATTTTTATTTTATTTTAAATAATAAAAGAAATAAAACAATACATTTATTATATTATTTCTATATTTTTTACTTGAGCAATAGAGTTTGGACCCAGTTTCCCCCATGTAGTCTTATGCGCTGTTGTTGAGAAATGCTGTCCACCATTATGAACTAAAACAAAACGCTGGAATTTATCAAACATTTCCTTCAAGACATTCACAATGAAGTTATTAACCAGTTAACCCATTTAAAAAAAACGCAAGCAACCCCATACGACTAGAAACATGATTAAACATTTGTATTCCACTATATAAAGTGAATGCTAAAATCTAGATTCAATTTCACGCTTGACGCTCCTTACAC…
>Cluster-4041.1787	NoTrans:3,Whirls:0
TTTTTATTGAAAATGCAATATTTTATATCTCAAAAACCCTGATGTGATGGACAAAAACGGATGCCAGATTTGGAATCGGCACCCCAAAATTACCTTAAAACCGTTGGAATACCTCATGCCGGAAAAAAAAGTGTGTTGACCAGTGTTAGTCTCCATTTTTGTTTGTGACTGGACGCAAAACGACGTTTTGAATCCTCGCACGCCGAATCACACGACACGAAACCTCGCCACCCACCCACCTCGTTCACCTCACCGCCTCGTTCACCTCACCGCCTCGTTCACCTCACCGCCTCGTTCACCTCACACTCACCTCCTCACTCACCACCACGGCACGGCACGAAGCCTCGCCACCCACCCACCTCGTTCACCTCACCGCCTCGTTCAACCTCCCACCTCGTT…
>Cluster-4041.4595	NoTrans:5,Whirls:0
CANATTTATATATTTACGCGATCTAACCCAAAAAAAAATGTAGTATGGTTGCGAAAGCCTACATGTTAAACTGGTGGTAGTTTGTTGGTGGGGTATTAGTGTAGTAGTGTGGTGGTGTTGTGGTATATTAGTGTGGTGTGTTGGTTTGTTGCGTGGTGGTGGTGTGTTAGTGTCACGCAAAGGACCCTTTGCCTGTCAAGTGATGGATTAAGGGTTCAAGTGACCAGTTAAGTTGTACACCCGTTTGAAGGAGCAGCATTAAAACAATAACACTTAGGCTGCAATATGTATTAACCCAAAAATATGCAGGCTAAGTAACCTCAAGCAATTACACAATCAAACGCATTACACTCGAAGAGCAGAGATCGTGAACGTAATGAACAATCCGTTTGCATTGTA…
>Cluster-4041.11220	NoTrans:2,Whirls:0
CATAGGCCGTACACTAAGGCCTGGCCAGGCCTCACATAGGCCTAGCAAAGGCCTGGTGCAGGCCTGGCACAGGCCTCGCATAGGCCTAGCACAGGCCTAGCATAGGCCTCGCATAGCCCGTACACTAAGGCCTGGCGCAGGCCTCACATAGGCCTAGTGCAGGCCTAGCAAAGGCCTGGTACAGGTCTAGCACAGGCCACACACAGGCCTATTACAGGCCTGGCGCAGGCCGCACATAAGCCTAGTATAGGCCGCACACAGGCCTAGTACAGGCCTAGTACAGGTCTGGCACATGCCCCACACACACACAGACAAAAAGACAGATAGCCACACAGACACCCACACACACAAACCCACTCACACAAACCCACCCACGCACACACGCACCCACACACACAC…
>Cluster-18476.0	NoTrans:4,Whirls:0
AGTGAGGGAGGAACAGCTGTGAGAACAGAGAGGGAGATCAGTGAGGGAGGAACAGCTGTGGGAACAGAGAGGGAGATCAGTGAGGGAGGAACAGCTGTGGGAACAGACAGGGAGATCAGTGAGAGAAGAACAGCTGTGGGAACAGAGAGGGAGATCAGTGAGAGAGGAACAGCTGTGGGAACAGAGAGGGAGATCAGTGAGGGAGGAACAGCTGTGGGAACAGAGAGGGAGATCAGTGAGAGAGGAACAGCTGTGGGAACAGAGAGGGAGGAACAGCTGTGGGAACAGACAGGGAGATCAGTGAGGGAGGAACAGCTGT
>Cluster-4041.10746	NoTrans:9,Whirls:0
ACCCACCCTTCTCAAAAACCTTGCCGAGCGAGCATCAGGAACTTTTCACCGTCTCGGCTTTTTATCGACTTCGACATCCCGCGCAGACTCTGCTCTTTGTTAACGACGACGGCGACGATTACATCAACGACGTGGACGTCATCGACAACGACGTCATCGACAATGACGTCATCGTCAACGACGTCATCGACAACGCTCCCCATGCGATGCCGCGGTACGTGGGCCCCAATTCGGCAAGGGGAGTCACCGCGCATCCCCTGTGATGCGACGAATGCTCTGGTCGTTCCCAGCGATGCTCGCGACGTCGAACAGCGCGGCCCATCGGCGACGGCCTCTCGGGAAAAAATAAAATAAAAACGACATTCGGGCAGTGAAGGTCTAACGGTTCGGTGTCGAACC…
>Cluster-6605.0	NoTrans:1,Whirls:0
CACCGTCTCAATGCTCATTTCAGCAAGAAATCACCTGCATTAGTATATTATATTTACACTTCAATGACACAAAGGTTTTAGAGTAAAAGCCTTGTAAGATTATAATAATACGTAATTCAGACTAATAATCTTTATCCGAAAGAAATCCGAGGAGCTAAGAAGCTCTTTTTTAATAGATGTTCAGTCGGGGCAGGTCAGAAAGTTACAACGGCAAATGTATACAGGAAAGACCCAAGGAGTCTCAAGAGTAATTTCCAGGTGGGTCCTGCATTGCAATATTTTGCCAATTCCTTTTCAAAAGTCAAAGTGATTTCTCGC
>Cluster-4041.7594	NoTrans:2,Whirls:0
GTTGGACCAGATGACGCCAAAAGGCGTACAACTCAAAGACAGCGCACTATCAGAGTATTGAGAGCTGGGGGTAAGCATTTACACTATGAGACCTCCTTTACCAGTGGCAAGTTGAAAGGGTAAAACCAGTTGAAAGTGTAGCAGCTGTGGTGACTGCTACATTGGGAAAATGAAACGTCATGTCTCTGATCGTGTCTGCGAACACAAGTCAGATTTGAAACACGGCAAAATTGAGTCTTCCGCCGTTGCCGGTCATTGCTACAACGCGGTGGGCTCATATGATATTGTTTTTTCCGAGATAAAGGTGCTCTGCAAACCCTCTGGCTACCATCAAAGGTGTGTACACGAAGCCATTCAGGTATACAAACACAGACATAATTTCAACCGCGATGATGGGTA…
>Cluster-18867.1	NoTrans:1,Whirls:0
GATGGCTTTGCACGCCAGGTCGACATTCGCCATCAAGCGAGAAAACGACGAAGATCACCCGAGCCTCGGGATGGGGCCGGGCGCGAAGGTCAAACACGAAGACGCCGGCGCTGCTGGCGCAGTCGTGAAGCAGGAGGACGAGGGGAGCCTGAGCCCCGAGATCCTGAGGATTGTGGTGAAAACGGAATTCGAGGATGACGCCGCAGACGCAATCGAGAGTCCGGAGGAGACGGAGGAATCTCACGGACGTCTCTTCACCGCAGACCAGAACTTCATCGAGGTGGAGCTGTCGGAGGAGGATGTCGGAACGGAACTCCTGTGCGAGGAGTGCGAGGCGGGCGGACGACGCTTGTGGACGGGGGCGGACGACGCTGGACGAGCGGCCGCCACGCCGGGAGC…
>Cluster-14158.0	NoTrans:1,Whirls:0
CCAACACAAGCACAACCACCATCACCACCAACACAACCACAACCACCATAACCACCAACACAACCACAACCACCATCACCACAACCACAACCACCATCACCACCAACACAACCACAACCACCATCACCACCGTTAGCATCATCATACCCTTGGCTGGTACTCAACAGTGACGAACATTCCACATTCCCACGACCGGTACCAATCCATTAAAAACACATGCAGTTCGTTAGCGCCGCCCGTTTCGGGCAAAGGAGCCTTCTTCACATATCTCTGCTGCGAAGAAGGCCCATTGCCCGAAACGTCGCCTGCTATGCATTCTGTTCCATTTTGTGTGTGTTTGTTATGGCTCCAGTGTTATCGACGAGTGCGCTGAGATCCCCGTTGACGGGTTATCGTGTT…
>Cluster-2746.0	NoTrans:1,Whirls:0
GGGAAAATGCAGATTAAGTGATCTATTAGGACGGACACGGCTACACAGTCCAGAGACGTTAGATTCAGGGTCAAAATCAAGGACAGCAAACCAATTGATTTCTTTCACAAATTCAAGATGTTGAAGTTGGCTTTTGTCTGCTTTGTTAACCACCAAAATGTAGGAACTAAAATAGGAATCATCGAGTGTCCCTTTCCCTCCTGTTATCAGATGAGTTAGTTTTTTGCCTTCATCATCTGGCTTACGAACTATTTTTTGGTTGGTTTCGGCCAGTTTTCTCTGCTCATTCCACTTTTTCACATCTTCACAAACGCGTCTATACTCTTCTTTCCACTGTTCCGAATTCTGTGTTGCCAGGATATCTTTAGAAGATGCACCGTCTCGTTTATACACGTGGTT…
>Cluster-4041.2001	NoTrans:2,Whirls:0
CTGTGTGTATGTCTGTGTGTCTGTGTGTGTGTGTCTGTGTGTGTGTGTCTGTGTGTGTCAGTGTGAGATGTACAGTGTGTACAGTGTGCTTTCACCTTGACACCACGTATTAACAATGCGACGCAAACTGGAATTAACCGGTTTTTATACCGGTGTGCAAGCGGTTACCGGTTTGATATATAAACCGGTTTCAGAGATCCCTACTGATTAATGAGGAATGTTGAGGGGGATGGGGAGAGAAGAGGAATGTGTCGAGACACACACACAGAGACACACACAGACACACACAGAGACACACAGACACAGACATACACACACACTGACACACACACTGACACACTGACACACAGATACACACAAGAAACACACAGACACACACAGAGACACACTGACACACAG…
>Cluster-15583.1	NoTrans:1,Whirls:0
CGCCGCCGGTGATGGCGGGCGGAGCGAGGACGGCCGGGGAGGCGGCGGCCCTCTGGAGCACGATGGGCATGGCGTACTCGGGCCGCCCGCTCGGGATGGGCCGCCGCCTCCCCGGCCGTCCTCGCTCCACCCGCCATCACCGGCGGCGTCGCGAGCTCTCTCGGCGCCAGCTACGACCGGCCCGGCCAACGCAAGGCGGCTCCCGGCGGACTCGGAGTTAAGAAGCCGCAGCTGCAGCAGCTGCGGCCCGGTGGTGTGCCGGCTGCGGCAGTTGAGGTGGGGCTGGGGTACAAGGCGCCGATTCCGGTGGACTTGAGCAAGCCGGAGGAGGACTCGGGTTACCGCACGCCCAGGGCGGCCCTGGCGCTCGCATCGTCGTTACCGGCGCCGGCAGGGATG…
>Cluster-4041.1887	NoTrans:1,Whirls:0
CTTCGGCCTGACCATAGGCTGATAACTCGTAATTCCCATCCCTACCGACCCCCCCCCCCCCCCACCAACTACCCATCTCCTCCTGGTCCTCAATCCAGTTGCGCAAAAAAAAAAAATCACGTTTAATTTTTCGTGGGGTTTATTTTTGTTTTGTACGTTCAGTTACAAAACAAAAGCCCCCAGTTGGCCCGCGCTCGTGTTGACGTGTGGACGGATGGTAAAACTCTGCGGCGAGACGCAAACTGCCGTGTACAGGAACGTGTTCGGCATTATGGAAAAAAAACCCAATCGACGATGAAAATTATGACGTTTCGTTTCTTAGACTTGCAGCCATTTGAAGCGAAAGCCAGTCTGCATGCGACGTGAGAGCCAGCTGATGTCAAGGGACGTTGCTGTAAT…
>Cluster-4041.3809	NoTrans:1,Whirls:0
CGCCCTCCAGACGAACCTCCGCACGCTCCATCTGCTTGAGGAGACAGCGCCGGAGCTTCTCCACGTCCATGGGCTGCTCCTTCAGCAGATGGAGCGTGCGGAGGTTCGTCTGGAGGGCGTGGAGGCCATCATCCGGCTCGTGTCGCGCCGCGCGCTACTGCCGTCCGTGCGCTACGCGGTGCTGTGTGGCTGGCAACGTCTGCTCCCCGA
>Cluster-4041.3287	NoTrans:5,Whirls:0
gtggggacactgagacagagagacacagagacagcggccgtggggacacggagacaaagacacagacagagagacacggagacaaagacagagggacagcgagacacagagaccgtggggacactgagacagagagacacagagacagcggccgtggggacacggagacaaagacagagacagagagagaccgagagagacagaacgactgagagagacagaaagagagaatcacgctgagacgcagacagaaacagaggcaggtagaaatagacagagagacaaatacagagacagagccgagatacacagagagatacgaagagagagagagagacacacagccacagagatacggagacacagagacaaatatacattgagagacacagacacagg…
>Cluster-238.0	NoTrans:1,Whirls:0
GTTGCTTCCAGTTTGGGGTGGGTTTTACATTCTTGACGCAATTCATTGCTCATCATAGCTGCCAACATGGCTTCAGATTCACAATGGAGGTGCTCACCGAGTCACGGAAAGAGAGGCCCTAACTTTTCCGTGAGAACAATCTGGTATGCATACGTACATTCTAAGCTACAAATCACATTCGTGCATTTCCAATTTGAGCTGTTTGTTCGGCCGTGGGATATAATAGCCACTGTTTTAATGCACCTGTGCATACCAGAATGGGCTCATTCACTGTAACATCCAGACCGGGTCACACCTCCTGCTGAAAAAGAGCCATGTTGACAGGTATGACGCACACACTTGCGTGCACCTCGAGTTTTAATTTGCGACAGTGCATTCTCGCCGCACACGATGGCACGT…
>Cluster-17099.0	NoTrans:1,Whirls:0
CAGGTCTCTTCGCTGCTCCTTGTAAACTGTAAAGTAAAAGAAAGGATTCAAAAACAAGAAGAAGAGAAAAAACTAATGTTTCTCAAAAAAAGTTTCTTCTGTTATTATTGACATTGTTATTTTGGGCCTTACAACATGTTTAATGGTTTATCATGGCACAGAGGCTGCGACGCAACACAACCACACAAATGTATAGAGATGTATAGAATTATATGATTGTATATGTATATGCGAACCTAGGGTGAAAGAAGAGAAGATCTATTTTGTACGGGGTGTGGCTATAGCCATCTCGCACTCCACCCTCACACACTCACACACACACTGCGGGTGCTAAGCTCGGCTGCTCTGTGGGTACCTCTTTAACCCCTGACCCCCGGGTAGCCATGCCAGCCACCTCAT…
>Cluster-4041.9224	NoTrans:3,Whirls:0
CCCTTCTACGTGACTTTACCGAAAGAACCAAGAAGATGACATTAGGTAGTTCTTATCTCTTGTTAGCTCTGAGCATCTACACGTATGATAAAGTACAACCAATGGATTTTATTTTCAAGAGCAGATTGTTGTGTGCCACTGCTGTGGCTCAAATCATGGACCATGTGCCACATAAATTCAGGCTTGAGCGTTTTTTACAAACCATTATGAGTTCCAGTTGTGAACACCCAATGATGTTGCCGAGGCTCTACGCCAATATGAGTTGGAGGAAGAGTTACTGGACGGTGGTGGAGTCATTGTCCGGACACTGTTAATGCATTGTATTTGCAATATGGTGTGTGTTGCAGTTAGGGCATGCAGAAACATGGCTGGTAAAGTAAAAGATTCCTCCAAACAAGA…
>Cluster-19047.1	NoTrans:5,Whirls:0
TTTTTATTTTGTCAAATATTTATTTTAAGAAACCAATACATGAACTTGCTGTGACTGATTCTAACATTTCAAAAAAATACACATTGGAAACAAATTCATTCTCTGAATGACAAGACTAAACTTCCAAAAAACATGATATAATTATTTAAGGCAGTTGACCACTACTGTAAAAATTTAATAAAACCACCACATTCATTTAAGGAAATGTAACACTACTTTTCAGAAAAATGACAGCAGGGTTTCTCAAACTTTAGTTCTACCTCCCAAAAGTAAAATTTTAAACGTTTAGGTTTTCCTCCCATTCACATAGAAGCATGTTTAATTAATGCACACTATTCTGAAATTAGGAAATAGACTCCGAGACTGGGGGTTAAAAACAAGGAATTCGCTGGATTAATG…
>Cluster-8681.0	NoTrans:1,Whirls:0
CCGACATTCTGCCTGGCGGTGAGGTGGGGGGGGCGCTAACAGGAGCCCGGCTCTGGCTGTGGAGAGGCCCTGGCAGTCACGAGACGTCGTCAACACAAGAGGCCCCCCCACAGCCAGAGCCGGGCTCCTGTTAGCGCCCCCCCCCACCTCACCGCCAGGTGAGGGCCACTGGTGAGGGTGAGGTGAGGGTGAGGTTAGTGAGGTGAGGGGATGGTGTGAGAGCGAGACGGGTCGGGTGGGGGGGCGTGAGGGAGATGATAAATGAGGTGAGGTGAGAGGGGTGGGTGAGGTTGGTGGAGGTGGTGAGGGAGATGAGAGGAGGGTGAGGGAGATGATAGG
>Cluster-4041.1909	NoTrans:2,Whirls:0
TGTGTGTGTCTCTATGTGTGTGTCTCTATGTGTGTGTCTATGTGTGTGTGTCTCTCTGTCTCTCTGTGTGTGTCTCTGTCTCCGAGTGTGTCTCTACGGGTCTCTGTGATGATGCGTCACCCAATCGCGCGTGGCCTCCGCAAGGTGTCTCTGCCCGTGTGCAACCCACTCGTCCTGCGCCCCAAACACTCTCCCGCAGAACCAGCAAGAGAACCGGCGCGTGCCACCACCACCACCACCACCACCCTTACCACCACCACCACCACCG
>Cluster-17915.2	NoTrans:2,Whirls:0
atcgccctgtactctatctaagaggcatgcgcactcaggccttaattttaaatgcattgctactacgatatccgtggtcgcaatgcaataaactgccagtaggtggctccattgtgatagttgaagcacacgggtaattttgaaaaaggaacaatacatgcatgatggtaattttgaaataatgtcactttgaattgaagcaacatataaaataaaaaaaaatgtataatgcagcaagtcatatgtatgttttcctgagatgattatcaatttgggctatttaatgaagaatagagatgatagccaaaaggctatttttaatgttttttttctgcatgggtaaatgcaacacttgggactgcacacgagcatttgattaattattaatgaggccgcggg…
>Cluster-4041.840	NoTrans:1,Whirls:0
GTTTTTTCGGTAAAGTCACGTAGGTAAAAAATTAAAATTAATAAAAGTAAAATAATTTGTTGAATCCTGATTGTTTTATTTGTATTTTACGGAATTTTTGCTTGCTTGGTGGTCGTATGAGTAAATGTTGTTGTGAGTTTGTACTTGTTGTTGTGGGTTTGTACTTGTTTCTTTGGTAATGACATTGATTTGGGCTATGCGATGTCTTTGTGATTCAGCATCCTGTCATACTGTGTAATAGTGGTACATCCTTGATGGTTTCAGTCACCATCTATTCATGTTTTCTGCAATTAGTGTATTGTAACTCTCACGTGTTAAATCACTTTAGTCCACTCGATAAAGGTTACAGTCACTGTGAATATGGGGTGGTTACGTCGAATGGCAATAGCCTATAGGCCG…
>Cluster-18355.0	NoTrans:2,Whirls:0
TCAACACACAACTATGTCGCTGCAAACAGAAATAGCATTGTGCGCCATGCAGCCTGCCTTCTTCGGGTGAGGCTTACACAGAGAAGAATGCGAGCGATTTGGCTCTTCGCAACAACAATGCAAAACAGAAGCCAAGGGGGGCTCTAAAAGGAGAGCACGGCCACACGACAAATCGCCTCAACCACTACCACCACCATTACCACCACCACCTCAACCACCACCACCTCAACCACCCCCCCGAGACCGTCTTCCTCCCCAGACCCCACCGCCTCCACCTCTCGCCCGCTTCTCCCGCCGGCCTCCCCATCTCCCCATGGCGGCGCCGGCGGCGGCGGTCGCCCTCGCCGCGCTCGGCCTCGCCTCTCTCGCCGGCGCCGCGCCCCTCTGGGCAGCTCCCTG…
>Cluster-4041.7545	NoTrans:1,Whirls:0
GGCGGGGGGGGGGGGCAAGAATGTTGCTCGGAGTGCTGCTGAATGAATTATCTTTTGAAAGCGTTGGGGTAGTAAAGCTGGCGCAAACCCCCGACATTTATCAGTCACCCTAGGTCTATCAAAACTGCAGTATACCGTCACAATACAACCAAATTCTCGATACAAATCAATGCCTGGCACACAACCACAGATGCCAATTTCTTGGACTGTTTGTTTCTAAAGGGGCTTTACTCGTGGCTTTACCTACGGGTTGGCAGCTGTCTGGGTTTGACCCTTTATGCTCAGGAGCAGAAGTAGAGGTGACACTCCGCCATAGCAACCGACTCGTACCGTACAACAAGCCACCTCATGGTCGCCTGCCCCCCCCCAACCCCAAGTAGAAGAATGGATGCTGCAGCA…
>Cluster-4041.12762	NoTrans:1,Whirls:0
GGGAAGTTCAGCATACAAGTTCAACATACATTGCCATCACAACATTCGGATAACAGATTTGACCCGAGAGTAGAAGTGAAAGTTGTGGGGGCGGGGGGCGGGGTTTGTTGAGTAAATCTCCTCCAATCAACGCTCCGGGCAGAGGGGGAGTCGATCCGTGGTCCGTCCGCCCGTCTCCGAGCGGCCCCGCGAGTGGGGCTCGCCGTGCTTGGGGAGACGGCGGCGGCACGCGGCCCCCTGTGCGGGGCTCACGCGTCGAGTGGCGAGCCCAGCAACGTCGCGAGGAGCTGGCGCTTGTGTTTACCGTACGTTGAACTTCTTTCGCACGCCGCACGTAGCTAACCGTGCTAATCGGAAGTGCAGGGGGGAGGGACAACCATCTAAACATGAACGCGCAGT…
>Cluster-15325.0	NoTrans:1,Whirls:0
TATACATGTTTTTTTAATAAAAAAAAAAGGGTTAAATCCGACACGATAATATTACAACTCAATACGCATACGGACCCGCTATGGCAATGCTACATTGAAAACAACATTTTTTTTATAAAGTCTACAATATTTATCTATGCAACACTTTGAAATACCTAAAATATTAATACATCGAGCAGAATGCTATACACACATATATAGCGAGGGTTACTTTTTTGTTTTCGTTTAACGCATTCATTTCATTAAGATGTCACGCGATTACTTCCAGAAAGGTTTACACTTCACGCGACATACCAACACTTTGTGTTCGTGGTGATGCTGGAGGGTGGAAGGGGTAACATCTGTTGCCATTTCACAAATCCCCCCCCCACCCCGACATCTGGCACCACCAACAGGGCG…
>Cluster-4041.8936	NoTrans:3,Whirls:0
ATCACAAAAAAGTTTATTAAAAATTGTTTGGCACGACCCTGCCACGTAACGACTTAGCCATGCGTTATCTTCCTCACAACACATGCTTCGCATCCAAGCCTACTAGAATCTGAAGCCCACAACTCCCCTTCGTCTCATCCTTTTATACCTCCAGTCACATTCCCCAGCCGGAACCAAGTCTGTTTAACTGCCAACTCTCCCCAGGACATCCCTGCATCCCTCTTCCATACCAATGTGCTTTTAGAAGAATGTTAAAGAATGGAACGTGTCCAAGAGGGCATTCACCAGGATGGATCAATTAAATCAGCTGCTTCGGCGGTAGGTGGATTGTTACATCGCAAATCTGATTTAGGGAGGCTTTCAATCGGCAGTGGATTGATGGTTGATGGCGAATTTCAT…
>Cluster-15434.0	NoTrans:2,Whirls:0
GCAATCTCAATGAATGTTTCGATTCAGAGTCACGATTTTGAATCGACGATCTTAAAAAAAAATATTTTATGGTGTGTTGATTGTGGCCGAATGTCGTGACTGGAGGGTCAGGTGAACCCATTGCTTGCAACGTGGACCGGTCCGAAAACATCGATTTGCACGTGTCGCAAATTTAGGAATCGGTATTGATCGCCGGATCGTTGCACCCCAAAATATACTCAAAAAGGCTGTTGGAATCGCATTATCAAAACATTTATTGGACCTTTGCAGCATGATTCGCCGCTACGTTTTACTTGAGCAAGTTATGTACTTAATGTTTTGTGTGTGCTACTGTGTGTATGTTTTCGTAAATATAGTAAGATATTTACAAAGATTAATGATATAGGAATGTGGAATTTC…
>Cluster-11238.0	NoTrans:2,Whirls:0
GGAAATACAGAGAATACCACAAAGATAATCCTCGAAAAGAGCAACTCCAAGACAAATAACTGTCAGATTCACCAAGGCTGAAATAAAGGAAAAAATGTTAAGCGCAGCCAGAGAGAAAGGTCGGGTTACCCACAAAGGGAAGCCCATCAGACTGACAGCAGATCTCTCAGCAGAAACTCTACAAGCCAGAAGAGAGTGGGGGCCAATATTCAACATTCTTAAAGAAAAGAATTTTCAACCCAGAATTTCATATCCAGCCAAACTAAGCTTCATAAGTGAAGGAGAAATAAAATACTTTACAGACAAGCAAATGCTGAGAGATTTTGTCACCACCAGGCCTGCCCTAAAAGAGCTCCTGAAGGAAGCGCTAAACATGGAAAGGAACAACCGGTACCAGCC…
>Cluster-831.0	NoTrans:1,Whirls:0
CTCGAAGAACGTCACGGAGCTCGTCTTGAACCACACAAGGTGCTCTGGGGGAAACCTGCATGCCCAGTGCCGGACTGTGTGGGCGGCAGCCTCAAGTAGATCGTCGGGAGATGTCTCTGGGAGGCTGTCGTGATGCTAGCGGCACCTCTCCAATGTGGCCAAATAAAGGGCAATGCTAATTGCAGGAAAAACCAAAGATGGCCTAAAATATGCAAAGTCAGAAACGTATTTGTGTGTATATTTGCAAATGGTAGTGCATGCTTGTAATTCAGAATTGATAACCGATTACATCAACGAGTATCAATCATTGACCCATGTTTGATGGCTTCTCTTGACATTGGCGTAGATCCCATGGATCTGTAAGGTTAGAAGTTGGC
>Cluster-4041.2356	NoTrans:2,Whirls:0
CCACCCGACACAGCCAATTCGTAAGATTTGTCACATTAACAGAACATGGCAATTCGTTACTAGTGAAAAGGAGTCGGAGAATGGTTAAAGCACTTCTTTATTTCTCCAACGCACAGCAACACTCGTTCCAAAACCAACCCCGAACCCACATCTCACAGCCCCTTTTAACCCCTCCATCTCCGCCCTGGTTCCCAATACACATCCGCGTCGGGCACGCCTGGTCCGGGTGACGTCACTGCCCTTTAACTCCTGACCCCCGTCCAGCGCATTCCCGTGCGTGTTATAGTGAGAGCGGAGATGTCGTGTCTGCGTGGTGCGTGTCCGTGAGGGTGGCTCGCAGATCCCTTACACTAGTAACAGAGCAAAGCCACAACATTTACAATCTGAGTACGATTTCGC…
>Cluster-4041.905	NoTrans:1,Whirls:0
GGGGCCCTGATGCTCCGGTCCAATTCTCCTTCCGGGGCCCAGATGTCCCAGTCCAATTCTCATTCCGGGGCCCAGAGGCCGGATTCCAATTCTCATTCCGGGGCCCGGATGTCCCAGTCCAATTCTCATTCCGGGGCCCCGAGGCCGAACTCCAATTCTCATTCCGGGGCCCGGATGTCGAGGTCCAATTCTCATTCCGGGGCCCGGATGCCGAGGTCCAATTCTCATTGCGGGGTGCCGAGGCACGAATCCAATTCTCGTTGCGGGGCCCTCCGGTCGGTGGCGGGAGGCCGGGCCTGCCCCCTCCGTGGGAGGGAGGGGGGGTGCCGAACGGAGGGGGGCCCGGCGCGAAGGGAAAGCCGCCGCCCTGGGGGGGAGCCATCGGCGGCGGAGGGAAGG…
>Cluster-10279.0	NoTrans:1,Whirls:0
TTGAGTGTGTGCGAGGTTTGAGAGAGTGTGCGAGGTTTTAGAGAGTGTGTGAGTGTCCGTGTGTGTGTGTTTGATTGTGAGTGTGTGTGAGTTGTGAGTGTTTTGTGTGTGTGCGAGGTTTGAGAGAGTGTGTGAGTGTTCGTGTGTGTGTGTTTGATTGTGAGTGTGTGTGAGTTGTGAGTGTTTTGAGTGTGTGCGAGGTTTGAGAGAGTGTGCG
>Cluster-12919.0	NoTrans:1,Whirls:0
CTCGGGGTTCCTGGGCTGGGCGGAGACATCCGTGAAGATGAACCACAACATCACGGAGTCCATACGGGTGTTGGTGGAGGAGATGCTGTGTGTGGGAGGTGCCGGGGAGCCGAGTCACCTGTCCGATGGAGGTTACCTGCAGCTGGGCACGGAGGACGCGGGGAAGAAACCTCGACGATGCTGCTGAGAACTCCTCTCCTCCCACCGGCGTAGCTGTCGAGTGTGCAGGCGGTGCAACTGCCCCAGGGCCTCACAGGCCAGGGGGCAGGGGGGCCCCAGCCGCAGGGCTGCGTCGAAGAGGGGAATTTGGACCGGGGCGATCCCTGATTTTATTTCTTGCACCGGA
>Cluster-3492.0	NoTrans:1,Whirls:0
CACAACCTATAAGTCTTGAAAAATCCTTTTTCAATGTGTACAGTTACCTTTATTTAATAAACGTGTCAAGAAACTTACTTTATAATTGATAGAGCTTTAAGTGCATATTTAGCACATTGAGCAGCCTCAGTGTCCATTCACCAGGACACGATCGTCTCACGTTTATCCAACATCTGCCTTCATACCCCCATCTCTGTTCAACATCTTAGGCCTTGCCCTTCTGCATTACACTTTGTAGTTGGCAGACGAGCATTGCGAGTGCAGCCGCTTCAGGGTAATGCATCCACTTGAGACTTTGGCAATGAGACACCTGATAATGCACCATTAACACAAGCACTTGCTTGGATAACTAGATTGGCAATTCTGTCTGAGACAGGCCATGACAGTATCTCTTTCTGG…
>Cluster-4041.874	NoTrans:4,Whirls:0
GCGGGTTCTCGCAATTCTCCTCACGTTTAAATAACTAAAAAATAACAACACACGAAGCCAATTTAGACGGACTCCTAATGCGTTTTGAAACAACAAGAACAACAGTTATGTACGTTTAGAGTCATTGATGAAGCCGAGTAGTCTCGTCGAAGGGAGAGAGAGAGGCGGCTGCCGCTGTGTGTTTTTTGACAGCGGGACGCGGTGTTGGGTGGGGGGCGGGGCTATCGGGACGATCGTCATCGGCCGCCGAGGAATCGCGAGCGCTCGCCTCGTTGTTTAGTGCGGAGCGCGCGTGGTGGTGACGGTGGTGACGGTCGTGGTGGTGGTGACGGTGGTGGTGGCCCCACCGGCTTAAGCTGAGTTCTAGTGGCTGTGAGTTTGTTCGGCTCCGTGTTTTTT…
>Cluster-4041.12992	NoTrans:50,Whirls:0
GGGCGGTGGCGTGGGGCAAGGCAAAGTGGGTTGGTTGACATTCCCCTCTCTCTCTCTCACTATCCTCCCTCTCTCTCTCACTATCCTCCCTCTCTCTGGCCGGGTGTCTTTGTCACAACGCCCCGGCAGTAACCGGGGGGAACCTCCTTCTCTCTGCCCGAGTCCGTGTAGCCCAGAGGGCCCCTTGGCGATGCGGCATCAGAGACGATTCATTCTGTAACGAAAAGTTCGCTTCTTCATCCGCTGGCCGGAGGAAGGTTGCAGTTGTTGTTATTATTGTTGTTGTCCAGTGTAACAGTAAACAAGCGGTGTGTGGTGGATAGGTTCACGTTGTTACGGATTCACTTACCCGTGGTATTAATGAGACTCGGAGTGTGTTGTTGGCCCAGGGGCTTTGGG…
>Cluster-4041.8063	NoTrans:3,Whirls:0
CGCGCGCTGATTGGTTGTGAGTTGATATGCGGCATTGGGAATATTGCAGCAGTCGGAGATTAGGGTAATGCTCTTACCGTGCTCCATTGCGAGGGGAGCCGGGCTGGCCGAGCCATTGTTGCATGCCGCACGCTGACAGTAAAAGGGTTAGGGTCAGTGAATGGGATAGGGTTATGGCCTTAGTTCTGTCGGCGTTGGTTACACAGCTGTTCTTCCTATGCTCCTCATGCTGCCCCTCTCCGCTGTGAACGTGTGTGTTTACGTTTCTACGTGTGGGTGTGCCCTTGCATCTGGGTAACCTGGGCGTGCGTGCGTGCGTGCGAAACCTGGGCACAGGTGATCTGGGTCTGCAACCTTTGCCGCAAGCAGCAGGAGCTCCTCACCAAGTCAGGCGCCTGG…
>Cluster-4041.2756	NoTrans:13,Whirls:0
CTACGAGGTCGTGGTTGTTGATCTGCATCTACGAAGTTGTGGTTGTTGCTCTGCATCAGCTGCGACACGAGCTGACGAGTGACACCGAGGACAGTCCACGAGGCGCCGCCCCGCCGCGCTCGGCGCTCGACTGCGTCGCCTGGGGCCGCGCCCAGGACGCGCGGCGGAGTGCGGAGCGCGCGGATCTCGCGGAGGAGTCGCGGAGTCGTCGCGCTCGGAGGTAACTTGGGGCGGCAGTGGCGCTCTCCCCTCGCCCCGCCTCGCCCTCCCCGGGCAGTGCGCTCGGCTGCCCGGCCGCGTCTCCTCTCGGGACGCCGCCACTCGCTTCACCGCCTCGGCCGCGCCGCTGCTCACGCGCAGAGGCGCCACCCCAGGGCTCGGACCGGGACCCCCCCCTGG…
>Cluster-1113.0	NoTrans:1,Whirls:0
CCTGAAAGCAGCATTTTTTAAACGGATAGTTTTCTACGGTATCTTTATTTAGACTCAAATGACACATCGAATATGTACGATTGAATAAAAAAAATGTTTCCAGTACCCAAAGTGTATAATTCATTTTTAAATAAAAATTCTAGGGGGCACTCGGATTTGAACCGGGGACCTCTTGATCTGCAGTCAAATGCTCTACCACTGAGCTATACCCCCTCACACAGCCTCTTGTACACAACGTTCATTAAGAACGATTACGCGTTTAACTCTCAGTTCCCAGAGCCGTTGGATTGACAGCCATAAAACAGATGTACATGAAAAAAGACTTAGTAGCCACACACCCCAAATACATAATAAGACTTTTGGCTTCAAAGAAGCGTTTTTTTGCCAAAGAGTTGTAAA…
>Cluster-6353.0	NoTrans:1,Whirls:0
ATGAGAATTAATTGAGGCGAATGAGCTATGAAAGCGATTCCTGGTCGGTTCGGAAATGCGATGGTCGTGGGGGTTCGGACGTGAGCTTCCTGGGCAGCAATTCAGTCAGAAGCGTATCACCGCTCCGCCAATCACCGCTCAGCGCATCACCGCTCCACCAATCACCGTTCAGCGCTTCACCGCTCAGCGCATCCCCACTCAGCCAATTGCCACTTAATGCTTCACCGCTCAGCGCCTGGCCGCTCAGCCAATCGCCACTCAGCGCATCCCCGCTGAGCCAATCACCGCTCAGCACTTCACCGCTCAACGCATCGCCGCTCAGCCAATGGCCGCTCAGCACATCAC
>Cluster-12685.0	NoTrans:2,Whirls:0
AGCCGGTCCAATGCAGCAGTTAATGAGAGTGGGAGCACGCAGCCCTGAGTTAAAGGGACGGCTCCTACGTTTGGCTCCTCTGTAGAGAGAGAGGAGCCGCGTTGCCATGGTGCCGGGATGGAGCAAAAGGAGGAGGAGGTTTTGTGTGCAGCCGCCCAGCGCAGCAGCTCCCGGAATAATGGGCTAGTTTCCATCGCGATCCACGAGGCAGCTCTCCGTCAAGGCTTTTTTCCAAAGGTGCATCATCTTGGCGTGGTCACGAGCTGCACTTTTCCATCGTACAAACTCCATATTCCATGCATCCTGATAATCTGTGTCAGAGCCTGCCCGTCGTACGAGCGCACTCGAGGACTTGGCCTGCCCCCGCCAACGAGCGGAGCAGGTGTACGTCACGTCCCC…
>Cluster-18704.0	NoTrans:1,Whirls:0
GGTGAGTGTCAGGGTGAGTGACAGGGTGAGTGTCAGGGTGAGTGTCAGGGTGAGTGTCAGGGTGAGTGTCGGGGTGAGTGTCGGGGTGAGTGTCAGGGTGAGTGTCAGGGTGAGTGTCGTGGTGAGTGTCGGGGTGAGTGTCGGGGTGAGTGTCGGGGTGAGTGTCGTGGTGAGTGTCGGGGTGAGTGTCGGGGTGAGTGTCGGGGTGAGTGTCGGGGTGAGTG
>Cluster-18251.0	NoTrans:1,Whirls:0
CTTTTTTGTAGTCTGCAAAGTTCGTGAAGATACAAGGAAATTCGCACTGGACGCCAGCCTGAATGCACAGCGAGGACCCTTGACTTTGTGAATATCGCATGTAGCGCCGTGTTTTGTCCGAGCGGCGCTCGCCCCGAATGTAGAGCGGGAGGGGGTGTGCGTGTGGCATGTGGCGTGCAGGCTCAGCGGTGCAGCGTTGGACAAAATCCAGGAGTACTTTGAGGAG
>Cluster-4041.3090	NoTrans:1,Whirls:0
ACGTCGTGATCTATTAATCCTCTAACCTACGCGACTTTACCGAGAGAAGCAAACAGTTTGGATTCCTGCAGTCACGAAAGCTTCAAATCGAGATTCATCCCTCGTCAAGCCGCACGTGGCCAGTCACCTTCAAGCGTCTCCGCGCAATTCCTACGCCGCGGTCCGAGGGTGAAAACGACGTCGGGGACGTTTTTGAAATGAGCCGCCGTCATCGAGTCCATGTCGCTCTTTGCTCGCCGTATAAATAAAATAAAAAGTGTGGGGGGGGGGGGGCCGCCAAAGATGCTACCTTGGGTCCGGTACCGATCTCGGTCCCGAGGTCGGCACTGGGGTGGGTCCCACGGCAGCCAGGCCTCGCCACTGCCCGACAGTGCAGTGGCGAGGCCTGTTGTTGTTGTC…
>Cluster-4041.10413	NoTrans:2,Whirls:0
ATTGCACTCTTTTTATTCATGGAGTGTTTACATTTTCACATGTACAGCGCTTTGTAAAATTTCAATGGCGATGCATAAAAATAATTGGTGAACAAAAATGTTTGGCAAGACAGGCTTATCTCGCTTAACGAGCGAGATATATTCCGCGAAAATTGCTCGGTAAATGAAAACTCGTTAAACGGTCGTCGTTTTCCCAGTGACTCCCTCCCATGTTAACAGCTGAGATACGTTTCAGCTTCAACATTTTCCACGGTTGAACAACTTTTTTAAAATGAGAAATACAAATTATAATTTAAAAACAAAGTAATCAAACATCAAATGTTACACTTGCCACACACGAAGAACCACAGTGCTTGCAGGTGCCTGGCATGTATGCTGTTTGAAGGGTAGATGATGTTC…
>Cluster-9625.0	NoTrans:1,Whirls:0
CCACCCACCATCTCATTCACCACGTCACCCAACATCTGACTCACTCATTCACTCACTCACCCACAATCTCATTCACCACGTCACCCAACATCAGACTCGCTCATTCACTCACTCACCATCTCACCCGGCATCTGACTCACTCATTCACTCACTCACCATCTCACCCAGCATCTGACTCACTCATTCACTCACTCACCATCTCACCCGGCATCTGACTCACTCATTCACTCACTCACCCACAATCTCATTCACCACGTCACCCAACATCAGACTCGCTCATTCACTCACTCACCATCTCACCCGGCATCTGACTCACTCATTCACTCACCCACCCACCATCTCATTCACCACGTCACCCAACATCAGACTCGCTCATTCACTCACCCACCATCT
>Cluster-4041.6514	NoTrans:1,Whirls:0
CTTCTACGTGACGACTTCACCGAAAGAACCAAGAAGATGACTCCCCGGACATCTCGGAAGATTTTGGTGTCGAAGTTACACCCCCCAAAAAAATCACAGACACACGCGCGCCAAACAAAGACAAAGATTCCCTGCGTAGCCTCAACAGACTGTCGGGGCAAGTGCTGTTAGCGAGCAGCACCTATGAAGGCTACCGGCGCTGTGGCACACGAGGGGGTGGGTGGCTACCAGCACCACGCCCGGCCACCTTTGTCTCCCCAGTGGCGATGTTCACTACACACCGCTACACCAGCTACTCGTTT
>Cluster-3084.0	NoTrans:3,Whirls:0
GTGCTGTGTAGGTGTGTGTGCTGTGTAGGTGTGTGTGCTGTGTAGGTGTGTGTGCTGTGTAGGTGTGTGTGCTATGGTGTGGACCGCTGTGTGTGGCGTGCAGTGGGGGGCTGACGTGGTGGTGGTGGTGGTGGTATGTGTGAGCCGCCGTGAAGTGTGGTGTGGGTTGTTAGGGTGTGGCACGGGGGTGTCGTGTGTTGTGACGTGGATTGTTTAGCGGGTGGAGTGACGTGTGGCGCGACTCGACAGGTTTGCGGAGTCGGTGGTGGGACGTCATGTGTGTGTGCTGTGTGTGTAATGTGCTGTGTGTGTAATGTGCTGTGTGTGTGCTGTGTGTGTGTGCTGTGTGT
>Cluster-4041.11794	NoTrans:2,Whirls:0
TTATTATATGTAAATCATACTGTCTATAAATGACATTTCAATATAGAGATTTGGTTAATAGAGAATTAGTTAATAACCAAGCAAAACATCGAACAAATTCAATGGTACATCTCAATAACAACGTATGTAGGTTTTATGGCATTAGTATACATTACAAAAGCTAACATTGGACGTTGCTGTGTGCACAAGATGTTTAGTAGTTTCACAAGTGCTGCTTTCAGTTCACGGTGACAGCTAAACGTAATGCAGCCCTTTCTGGCACTTGTGTCGAAATGCGGGTTTAGGGAACTGCTAATGAAATGGTTTCTCAGCTGTTGTTACATTATATATAATCACGTCAGTATGAAAATATTAACCCTAAAAAAATTACACTTTTATCCCAAACTTAAGATTTTTAGC…
>Cluster-19225.0	NoTrans:1,Whirls:0
GCACGGTTGGCGATATACCGTCCGAAAGAAGTTCAACATTAACGTGCGTGTCAACCTTGCAGTGACAGTAGTGACTTGAGTGTATTAAAATTAGCAGCCACGTGTTGCCAGGTGAAATTCCCCTCTTGCACACCGATGAGGGCAACTAAGGTGCGTGCATATCGATGGGACGCTTTTGCCAGCATCAAGCTATTGAATGTTAAAGGAAAATACATAAATACAGCTGGTAAGATGTTCCAACACCAACAAGGCATCAAGTCTGCATTAACCACATGTGCTTGGGGTTAAAAATGCAAACAAATATTTCCTTACCCAACAAGGGTCAGGATACGGGGTTTAAAAAAAAGGGGAAACGGGGTTTAAATGTTGCG
>Cluster-8047.0	NoTrans:1,Whirls:0
TGGGTCTTTAAGGGGATAAACGTTAAAACACGGAAAAATGCAATTGAATTGGCTGTCGGGTGGTGGAGGGTCTCACAAAATACACCTGGACAGATCACTACGTGGCCTAACCAAAACATATATTACGGATTACACAACTCTAACACAACACATGACACCACAACTACAGCTACTCTATTTATGATGCACCAATTCATAATTTACGGGTGCAGTTTCGGTGCTGTAG
>Cluster-4041.12818	NoTrans:8,Whirls:0
TTTTATTTTTTACACGGATGACTGTGTGCGCTGTTCCCAGGTCACTGTCGTCCTCCAGCACCTGAAACGAGAGCCACGGCATTGAATAAAAATCACATTTCTTGTAAGACAGCGCTGACAGCAGTTTGTCAGCACAAGTAACAAAACGCGCGTCAACACTGTGGCCTCAATAGGGCCAAAACAAGATATAATAGGCGCCGTTTCATGCGAAGGCCTTTTCTTCAGAGCAGGACGATGCTCCTCATTGCCCTGACCCGGATTTGGAAATGCAGCCGATTCTCTCCCGAGCAGAGCGAGTCAGCCCGCATGATCAAGTGGCACCAAGGGGAACGAGCGCGCTGCTGCCACCGTGCCAGCCGGCGGCAATGAGAGACGCTGCCGTGCTAGTCCACACTGCTG…
>Cluster-11553.1	NoTrans:3,Whirls:0
TTCGATTCGTCTCCCCCCCCCCCCGCCGCCAAGTTGCTGCGGGATTCCTCTCCACCACCACCCACTGCCTCTACTTCGCCTCCCGTGCGTTCTTCTCCTCGTCGCCACGAGTCTGTTCTAAACAATCAGTAACAACAACAATAACAGTAACAACAACATTAACAATGTCTCTGCGAGACGGCGCGGGGGGCAGTGGTCACGCCGCCGATGTCGGTATGCGCCGTCGCTGCTGCTGCTGAGTGATCATCCAAACCCCCCCCCCCCCCAATTAAAACAACAACAGCAGCAGCACGGCAGCCTTCCCCTGCCTCGACGACTGTTGTCGAGGAGGACGAGAGGGTCGAGGAGGAGAGGGTCGAGGGCGGCCTCACCGGGGCCGCGGCGCCCGGGGCCGCGGGG…
>Cluster-7142.0	NoTrans:1,Whirls:0
CTGAAGTCACGAAAGCTTCAAATCACTCAATCTAGTTATTCTGGAATAATCAATCATTACTTTTAGCAGTGGACAACTCTCGGCTGGTATAACTTCTCTGAGCCTCAACAGGAGGGTCTTGCCTATTAAACCGGAGCTACTGGACGACCTGCTGTTCTTGGCAAGAGCACTCCACAAACAGCACGGCAGGGGGGGGGCATTCAGCACAGTGCAGATGGCGTAAAACTCAATCCGCGCTGGCGTGCTGGTGGGAGCAAGCGATGAGGGTGTTTCGCGTGCAGGAAGGAGCTCGATGGATTGTTACATCACTGCGTGGTCACCGACGGTGATAACTTTGGGAGGCTTCATCCAGCAGTGGATATATCGTGGTTGATAATGATGTCAAGGATGTGTCTCGTT…
>Cluster-8875.2	NoTrans:2,Whirls:0
CCTCGTGTCCACCACCTCGTGTCCACCACCTCGTGTCCACCACCTCGTGTCCACCACCTCGTGTCCACCACCTCGTCCTTCCCGGCGTGTCCCGCTCCGAGTTCCCTCTCTCCCCGAGTCTCTGCGACCTCGGCTCGCGGCGAGCGCGTCCGCGCTTCACTCGCTGCGACTCCTCCTCCTCCCCCCCCGTGCTGCTCCCAAAGTTGCCTCTCCACTCCGCGGCCTCTCTCGCGGGCGCGACCAGAACGGCTGTTCCGAGAGGCTGAAGTCGTCCCGAGTCGTCCCGAGTCGCCCCGAGTCGCCCCGAGGTTTCTTCAACTGCGGCGCCACCGACCCCGGTGGTTTGTTGTTCGCGGGCCCCGCGCGATGCCGCGCGCTCTCTCCTCTCTCTCTATCGCC…
>Cluster-9436.0	NoTrans:2,Whirls:0
TTTTGTTCAAATCTTTATTGAATTTGCTTTTATAAATAAAACAAAACTGGTCTAAGACAACACGGCGGTGATGTTTACACTTGGTGCAAGCACCGTCACAGCAACACCACCATCGACAGCCATTCTCAATCCACTGCTCAATGAAGGGGTGGGTGGCATCTGCCGACTACGAGGCAAAATAAGGCCTGCAGAAGTTGCCTGGCAGCAATGGACAGCATCGCCCCACCGTCAAATGCAGAGCTCACAAAAGGAGGGCTTGCAAGAGCGTTACACAACGTGCACCGCTTCATTGGGCAACGCATCAGAAAGAACACGAACGAACAGAAATTGCGATTTTGGTCAAGATACCCAGGGATGTGGTTTTAGTTATCGGTCAACTTTGCTCAAAGACCAAGGAGA…
>Cluster-4041.1928	NoTrans:2,Whirls:0
GGGGGCTTTATTGGGTGCGAAGCAAAGAACCATTCCCAATCCAACATTCCCACTCCACCATTCCTACTCCAACATTCCTACTCCAACAACAACAAACCTACAAGCGCGCCTGCCTGCCTATCATGAACATCATCACCATCAACATCATCACCATCATCATCACCACTATCAACATCATTACCAATATCATTATCATCAACATCATCATCATCACCAACATCAACATCATCAATATAATTACCATCAACATCTTCAACATCATCAACATCACCACCATAATCAAAATCATCATCACCACTATCAACATCATCACCAATATCATCGACATCATCATCAACATCACCATCATCATCAACATCATCAACAACATCAGCACTATCCACATCACCAATATCATCA…
>Cluster-10018.0	NoTrans:4,Whirls:0
GGCTGCTACATTCACGAGACTCTTCTTCCATCCTCGGCTCAGAGGAGCAGCTGAGAGAGAGGAGCTCAGCACCCTCCATGTGGAACTGAGTCCGGAGAATCCTGTCAGTGTGGCTGCTACATTCACGAGACTGCAGTGATCGGCCATCATGGAGCAGAGCAAGGTGACCTCGCTGCTGGACGACAAGGTGGGCTTGGCGGACATGGTGCTGCTGGACCCCCTCAGCGAAGAGTCCTTCCTCGAAAACCTCAAGGAACGCTTCAAGCACAACGAGTTCTACACGTACATTGGGAACGTGGTCCTGTCGGTGAACCCTTACAAGCCGCTGACTATCTACTCCGCGGAGAAAGTGGAGGAGTATCGCAACCGGAACATCTACGAGCTCAGCCCCCATGTGTT…
>Cluster-4041.380	NoTrans:1,Whirls:0
GGCACGGCACACGAAGAGATGGGTGACCAGCACCACGCCCAGTCGCATTTGTTTTCCCAGTGGCGATGTTTACACATTGCACCAGGTACTCATTTGAGGCCGAGTCGAACTAGGGGAGGCTGGTATTGGTCGTGAGCGGGAATCGAACTTGGGACGCCGGTGTCGTAACGCAGCGCACTAATCGCCGCACTGCCAGCTCTGTACGCAACTATTTTGGGGCATTTGTAGAATAGTGGCGGATAAATAAGACTCTTGACGTGACTGCAGCAGTAGTTCTGTGACTTGGCATCAACCTCCAGGGCCGTGATGGACTTGTGACTGCCAGACTTCGGGATGTTAACATCTTTCCTCACACAATCCGTGATGGCGATGGCACAAGTGGGGTACAGTGTGATTATC…
>Cluster-11599.0	NoTrans:4,Whirls:0
GCAGGGCGAGACTACATGGCGTAGCCCGATTGCTGCTGGCTTGCGGGCGCGTCGCCCGTGCCGTTGCGGTGAAGCGCTGCCGCCTGTGCCGGCTGAGCGCCGGTGCCGTCGCCGAGCTGGTGCTGCTTGCGCGCGGGGATGAGAATAATGGGGCTGCCGGAGGCTGGGCGCCACAGAAACTCCTGCGAGTCGTTGGCAGAGGGCGGGTTCAGTGCCGAGAGGGGCACGGGTTCACGGGTGAACACCACGGCAGGGCGCGCCTGGTGGACATCGCCCAGCAGAGTCGCCCGCTGACCCAGCGGCCTGCCCGTGTCCACCACGATGTCCACCCGGACGCCCCACTTCACCGTGCGGATGACCTCCACCTCCTTGGTGTGGACGTTGAGCGCGACAAGCCAC…
>Cluster-199.0	NoTrans:1,Whirls:0
TTTAGCTGTGGCGGTCCCACCTGAACGGAGACTTGTGTGTTGCCTCCCGAAAATCGTGATATTATTTTATCTGTATTATTTTATTATTTACTTATTTTTACCTACGTGACTTTAACTAAAAAACCTAAGAGTATGAACCCTTGCAGTCACGAAACCTTTAAATCTAGAATTCAAGAAACGTGTCAACTGGTGTCTATTTCAACTTATTTGCTGCCGACAGCTTGGTGTTTTGGGCCTTTCATAATACTTAGAAACTCATTCTATGAATCTAGATTTGAATAATAATTACATGATTATGTTGGTAAAGTCACGTAGATAGAATAAAAAATAACAATAAAATAGCCCTGCCCACATCGCTGATGACCCTTGGGCTACACCCATCTCAAACCTCTATAACAT…
>Cluster-4041.4741	NoTrans:2,Whirls:0
GTCAACTTGCTTCCAAAGACAAAGATCCCCCGTATAGCCTTAACAAACTGTTGAGGCAAATGCTATTGGCAAGCACCAATAAAGGCCAGAACAGCACAGGAGGGGGAGTGTGGCCAGCACCACGCCTGGCAGCCTTTGTCTCCCCAGTGGCAAAGTTTTTACACCAGGTACTCATGCGAGGCTGGGTCAAACTAGGGGAGGCCCAAGACCGGTTGAGATTAATGATCACTGATGTTGGCCATGAGCAGGAATCGAACTTGGGTCGCCAGGTTCATAGCGCAGCGCGCTAACCGCTACACTACCGCTCCCCACACACGCACACGCATACAGTGTATATATAAATACAATTGGCGACGTTTTGGGACAATTGCCTGAAACGTCACCAATTGTACATCTGTT…
>Cluster-382.0	NoTrans:1,Whirls:0
TCCTGCCTCACTCAGTTTCAAAACGGCAAGGTTTACCGGAGTTCTTTTCGTACCGGGAGGGAATAACATAAATAACAGCACATCGCGCGTTATGTTATGTTATTGAATGCCAACAAATCATTCAGCGCGTGGGGCGGCCGCAAAGCGATGACGCACGGCACCGAGGGAGTTTGCAGCTTCCTGTGGCAGACGTCCTCCCTAAGCCCTACGCGATCGCTTTGGGTAATCGGCAAAGTTTGAACTGCACACGAGCGCATTTTCGAGCACCGAAGACTCGCCTGCACTCCTTCCTGCGACCTCCGTCAACTTCACTGTCCAAAAAATTCCTAATTGACAGTTTC
>Cluster-4041.3210	NoTrans:1,Whirls:0
ACTTCCTCAAGTTCCTGGATGCTGTGGAGAAACTGGACTGATGAGGTGGCAGAGTCGAGGACAGAGCAGCTGATTGGAGCCCAACCACACAAACACAGCACAACCACACACGTGATGACAACCACACACATGGCAACCACACAATCAGACATGACAACCACACAGGACAACTCAACCACATACATGACAACCACATCCCCGTACGACCAGACACCGGGACTGCACCGAAATGCAGTCGAGCACCAGTGACTGCCACGCGCACTTGAATACCTCTAACTCTATACTGACAACTCTACACCTCTAACTCGACACTCATAACTCCAAACATCTAACTCTACGCTGATAACTCCATGCCACGCCATTTATACCACAACATAACTTCATTCTCTGACAGCCACT…
>Cluster-13944.0	NoTrans:1,Whirls:0
GTTTACATAAAAAACCAACAAAGCCCTCTCATTGGCTGGCCTCACGCCACGAGCTCCCCCGTGGTGTCTACGTGCGTTGCCCTGAAACCGGATCTCCTCCCGATGCAATTTTGTTTTCAGGCCGTCGAGCGACTGTTGTTTTCCAATGCCGCGCGGGAGCCACCGCCGTGCCCACAATCGGCTCAACGCCATCGCGGCAATAAACCCCAGCGCCGCCGTGCTTGCCAACCAGCCGTGCCGGCACCGATACCAGTGTTGGCCAGCACTGCCGTGTCAGCCCCTCCC
>Cluster-4041.801	NoTrans:1,Whirls:0
TGTCTCCCTCGCTCCGATCTCCGTTCCGCTCTTAGTGGCGGAGCGGTCGATGTCTCCCTCGCTCCGATCTCAGTTCCGCTCTTAGTGGCGGAGCGGTCGATGTCTCGCTCGCTCCGATCTCCGTCCCGCTCTCCGTGGCGGAGCGGTCGATGTCTCCCTCGCTCCGATCTCCGTTCCGCTCTTAGTGGCGGAGCGGTCGATGTCTCGCTCGCTCCGATCTCCGTCCCG
>Cluster-5024.0	NoTrans:1,Whirls:0
AGAAGCCCTGCATGCCAAGCATTATTTCCCATTTGTTGGAAGTTACAATTGAAGGCCAATTTTCTTTCCCCCCCACCCATCACATGCTTGTGTGCTCGATGGCGTTGTACGCGCAGGGTCGTACGACTCGCGCCCACAGGGAAAACAATAACCGAGTGAGCGCTGCGGCGCCTTTGGCAATTAATTAGATTCCTGGATTCCCAAAGCTCCTGGGGGGGGGGGAAGGGCACGCTTCGTGATCGACTGACCATTGAGCAAACTCTAGTGGGCACGGGTAAAGCTTGCAAAGCTGCGTGCTAACAATTACTAACTACTGTAGATGCCTTATTAAAATCCCAACGGTAACTTCAATGCGTTCATCTAGTTTGGCGACCTTACTGCAATTGAAGCTGTGTTTGT…
>Cluster-4366.0	NoTrans:3,Whirls:0
CTGCTGACGGTCCCCGATGGCTGGAAGGGGCCGGGGGTTCCTGTGCGGATCCTCGCTGGGATGATGGAGGCTGGCGAGCGGAGCGGGCGGCGAGGCGGTGCTGATCCCGCGGAGAAGCAGAAGAAGAAGAAGCAGCAGCAGGAGGAGGAGGAGGATCTGCTGACGGTCCCCGATGGCTGGAAGGAGCCGGGGTTCACGCGTGAGGACAACCCGCGCGGCCTGCTGGAAGAGAGCTCGTTCGCGACGCTCTTCCCCAAGTACCGTGAGGCCTACCTCAAGGAGTGCTGGCCACTCGTGCAGAACGCCCTCGCCGAGCACGGCGTGCAGGCCACCCTGGACCTCATCGAGGGCAGCATGACCGTCGCCACGACCCGCAAGACCTTCGACCCCTACATCATC…
>Cluster-4041.9477	NoTrans:1,Whirls:0
TTTCGGTAAAGTCACGTAGAAGGGAAATAATAAAGTGATAAAAATAAAACGTAATAAAATACAATTCTCACAAAGGAAAATAATAAAATAATAAAAATTCTACATAATAAAATAAAACAATTCTCACAAAGGGAAATAATAAAATAATAAAACAATAAAACATAGTAGAATACAGTTCTCGCGGCGTTTCGGCCACAGCGCGGGCAGCTGTCCTCGGGTGA
>Cluster-13014.1	NoTrans:1,Whirls:0
CAACTGTAGCGGGTGGGTGGGGGGACCCTGGCAAAAAAGCCCGCTGCCAACACAAACCCCGTGTGGCTGCTGCTATACGACGCACGCACAGACCCTGACCGCGTGCGCGACTTTGGTAATAAGGCCGCTTGCCGTTTTGTCGAGGTCGGGGCATCGGGTGGTTGAACACGTTGACCCACAAAGGACAGACCTCAACTCGCACCAGCCCCCTCCCCTCCAGTAAATGTTCTGAGTATTCCCATTGTGTTTGTTTTAAGGTATCGAGAATTTGAAATGAACGTGACCCCGCCGTCTCCAAGACCCTGTCCTAAAAATCAGGGTAGTGGGGGGCGAGCGTGCTGTCATTGCTGTGCACAGGAGCAGGGGAGCAATTTTATTTTCTCGAAGGGGACCGGAGGG…
>Cluster-4041.3986	NoTrans:1,Whirls:0
TTGTAAATATAAACGTGCTTTTTTAACATTTATTTTTTAATGTATGCAGTAATTATATACAAATCAATAACGTAAGTAAAAAAGCACGTTTATATTTACATTTTGAATAGTTTAATGTACGGTAGGGTCTGTTAATCATATAGCATTCAAAACATGATCCGTGTAAACAGAATATATCACTATCCTGCACAGATGGCCAAAATACTGTGTATGGTATTAGGAGTAAGACAATAACTTTGCATAAAATAAAAATCACTGAATATAACAAGTGACTTCATGCTTAAGTCATTGTGATTTTGAATCCTCCCTCTCTTTAAAACACGAAATAACACAAGGTGTACACAACAGGAATGCCGTTCATGAATTCGTTTGCAGAACAGATTTAATGCAGTACGCACT…
>Cluster-12371.1	NoTrans:1,Whirls:0
GGTAGCCGGGTATCGGGTAGGGTACGGGTATCGGGTACCCGGTTGCGACCTCTGGCAACAGCTTGGTGAGGATTCGCTCTCGGGGTGGGAGATTTGCCGGGGAGGTGGTGAGAGTTTTGTGCCCACTGCCATGCGGTTGTTTAAACATTCCCGAACCTCTGGCTCAGAAAGCACGGGGCACTCTGGGACGTCAACAACAACAACAAACAAAAACAATGACAAACAGATAATAACGCTCTTTTCACGAGTGGGTTTTTTTGCTTTCACGACCGATGCGCTTTGATTCATAATTGGACACATTGTGTGCTCGATCGTCGCGTAAGTGGAAGGGTATATTTATTATATTGATACATTTTGTACCGAAACGGAGCCGGTCAAGTTGACACGTGATGGGCTAAA…
>Cluster-3055.0	NoTrans:1,Whirls:0
GGGGGGGGGGTCAGCTTGACCACGTGTGCTACCCGAGCGAGCTGCAACTGCAACGCCCTCCATTGTTGGTGCTCACGCAATGACAAAGGATGCTCAGGAGAGAAGTCTCATCCGTCGTGAAGCACGGGTCGGCACTGAGTTGGCTATGAATGACTACGCAAGGCTGTGGCTATGAATGACTACGCAAGGCTGTGGGCTAGAGACACGAGTTCCCCATATGGTGCACGTATGTACGGTGAACTTCTTTCGCAGCGCACGCAGTCAACCGTGCGAATCGGAGGTGCGGGAGAGGGATGTGCTGGGTGTGATGACGGCATCGAGATGACATTAGGGAATGCAAATGCGCCAGCAACACGCCAGCGTTTCTGTTCTGTACAACCAGAACTGGATTTATGTCCG…
>Cluster-4861.1	NoTrans:2,Whirls:0
CTACAATGACAATAGTTTAAAGCGATTTGAAGCATGGTTTTTTTTGGGGGGTGGGGCAGAGCTTTGTGACGTTATACAGTATTTGAGGGAGGGGTCTGACTTTCTGTGACGAAGAAGGGGGGGGTCAAAAATCGTCCAAAATCGCGCGACGTCATTTATGGACCGCCCCTAAGGTGGTCGGCGGTTGTGGACAGAAGGTTTTGGGAAGGGAGAGTCAAATCTAATTGTGTTTTTGCTTCAACACATGGGCACCTTACTAGCACATCTGCCACGCATTGAGCGAATTTCACAGTGGAATCGCAGCAGCCAGGCCCAACGACGCATTCTGCCGATATACCGTCCCGCCACATTCTAAACGTTGCAAGGCAACGATTGTGACCATGGGATGAAGCCCTCCTC…
>Cluster-3435.0	NoTrans:1,Whirls:0
CTCTTTTTGTCTGGGGTCAACGCAGCACTTGACAATCAGCATTATCATCACCAACAGCTGCAGCAGCATAATCATCGGTCCTTTATAATTGATAGAATAAAGTTTGTACGACTTTTTGGGAAGTAGACAGTGGTTTTCTGAAGCAGAGAATGACCCCCCACCATGAGAATGTGGAATTTCCACCAAGATCGCGAACAGAGATGGGCGTCTCACTGCTCAAATGATCCTGGGGTAGCACCCATCTCTGTTC
>Cluster-4961.0	NoTrans:1,Whirls:0
ATAACTTTTAGATAATATATGTGCTGGTGTAATACCAGAACGCAACATATTAAGCACTGAGGAAGGAAATGCATAAATGCAACATTTCATAAACAGGATTTTATCAAGATGAATATCTTTGCAAAAAGAAGGCAAGCCGAATATTATATATCATGCTGGCGAGTTCATACTTCAAACACTGGTATTTTCCCCACAGTTGTATCTTATTTGAATGTTATTAAATTATATTTGCACCATTATGATTTTCTGCATAAACTGCTAAACCCTGAATGACAATGGGTCATGGACCAGTTTTATTCTCATTTAACATCTGGCCCCATAATTACAACCACACCACCAACAACAAGAACAGTGGCTCAGCTGGGCTCAACGTTAACGTTAATACGTTGAGCCCAGCTT…
>Cluster-11990.0	NoTrans:2,Whirls:0
CGTGCTGTTAGCGAGTACCTATGAAGGCCGGCATTGGACACGAGGTGGTGGGTGGCCAGAACCATGCCTGACCACCTTTGTCACACTGCACCACATATTAATTTGAGGCTGAGTCGACCTAGGGAAGGCCGAAGGCCAGTTCAGATAATCGTCACTAGTGTTGGCCGTGGATGGGAATCGAACTTGGGTCGCCTGGATCGTAGCACAACGCGCTTATCGTTACACTACCACTCCCCTCATACGACACACACAGACACATAAAGCACACATGACAGCACGAGTTATCAAACAGCGATAAGCCTCCAGAAACATTTTTAGACTTATAGTTGTAGAAACGACAATGAGTTTTGACCTCTTCATCCTTTAAGCCACCCCGCGACAATATATCAGAGTGGCAGA…
>Cluster-10914.0	NoTrans:1,Whirls:0
GCCGTAGCGGCCGGGGAACCCGGCGAGGTGACGCGCCAGGCCCTGCAGGGTGAGGCGTGCCATGGGCAGCATGTGGAGCTGCGTGGAGGCCCAGCTAGTGGTGAGACGCTGCGCTCCCAGCGGCTCCAGGTCGAGGCAGCGGAGGATCCTCAACTTGTCGGGCGTCACGGCGACCTTGCAGTCCAGCACCTCGGCCACGGCTACTCACACACACACGGATAGATTCACACGCAGACCCATCGACTCACACGGAGACCCAT
>Cluster-5989.0	NoTrans:1,Whirls:0
GTCCAATAAAACGACCTCAGACAATTCTGGTAAGCCATCTTTAGACGAGCCTATGTCACGTTCAGACCAGTCTCCCAACTCTCATTTCAACCAATCTTCTATTCTGAATCCAAAACAGTCTGCCAAGCCACATACTCATCTCTCTGAGCCTCGTACAGACGATGCCTCAAAAGCACATTTACACCAGTCTGAAAGGCCACATTCGGACCGTACTGAGAAATTGTGTTCGCATCACCCTAAGCCACATATGGACGAGGCTGCCAAGGCTGTCGAGTCAATTTCAGAGCGGCCCATTCCGCCAAACTCTTCGAAGGGTCCTCCTCTCTCTGTGTCTGTGCATGACCCCGAGCAACACGTCGAGTCTCTGGCGAGCGCACGCAACCAGGACGCTCCAATTGC…
>Cluster-11360.0	NoTrans:1,Whirls:0
AGGGACTCGGCGTGGATTTTACTCTGGGTCGTCACTTCGCTTATCGATTCTCCCCCACTAATGTTGCGGACTCGATCTACCAGACTCCGTGTTCCGTCTCATCCCCACAGTGTTCAACCACCACACCGGTCAAAACTTTAGAACTCCATTAAGATGGTGTCTTCGGCCCCCTATCCGCCAACTTGCTATAACCTTGCTCAATTCAAGAAACGTATTGCCCGGTATGCATTACAGCGTTAACAGCGCTGTTTGCTGCTGTCCGCTCGGTCTTTTCGGGAGTCCCTGGGCCCGTGCCACTCGAGCAGCAGCTGCGTGAAACCCTTACCTCG
>Cluster-312.0	NoTrans:1,Whirls:0
ATGCCCCGGAGGCTACGTCGGCCGCTACTGCGAGATGGCCAAGGTCCACAGCGCGCCGTCCAGCGCGACGCTGGCGGCCGCGCTGGCCGTGGTCATCACCGCGCTGCTCGCCGCGCTGCTGCTGGGAGTCTGCGTGAACCACCGCCGCAACGGCCTCTCCTTCCCCTGCCTCGCCTTCCGGCCGCGACTGCCTCAGCTGCCCAAGTTGGGACGGTTCCTGAGGTTTAAGGACGAGGACGGCGGAGCGCTGTTCCGGCGCGGGGCGGACGTGCGAGTGGAGCTGGGACCGGCGGTGCTGCACGGGGACGCCGCCATCGACGCTGCCATGCAGGCCGTTGCGTCACACGCTAAGCGCTCGCGCCTTATTCTCTCCGCACGCGCCCCACAACGTTGGGGGAT…
>Cluster-4041.1610	NoTrans:3,Whirls:0
GACCAGATGACGCCAAAAGGCGCACAACTCAAAGACAATGCACCATAAGAGTTTCGTGTTGTTTTGGTGCCAGGACAGATGTGGCCACTTCTTTTGGTGCCATTATTGGCGCGACGGAAAGACGGACACGAGAGTGGAAACACAACGGAGAACGGAATGTGCAGTGGATACATCACCATCATCATCACCATCATCATCACCACCATCATCATCATCATCACCCTCATCATCACCATCATCACCCTCATCATCACCATCATCACCACCATCATCACCACCATCATCATCACCATCATCATCATCACCATCACCCCGTCCTTCACTGATTATAATGATTATAGTAGAAACTGAGACACCACGCTCCGCCTGAGTGTGGAAGCGACTGTGATGATGATGAGT…
>Cluster-4041.10179	NoTrans:4,Whirls:0
TTTTAGTATAAACATAATTTTAATTCTTAAATAACAATGTACATGCATCTACCATGACCCAGAATGCATCTGAAACAGATGCAGGTAATTAACTGACATCAGCAGGCTAGGATTCATCATTGATTTATTGAGTTAGACGGTGTTAGGTGTAAAATTTTCAACTCCGCGGTTTAACCAACGATCGTGTAGGCCGTAATGCACACCATTAACGCGCTAGCGAATTTAACGTGATTTTGGTGAAACGAGTTTACATTAAAACTACACGTTTACAAAAGTGACGTCACGCCTTAAATGGTCTCGCGCGCTGACGGTGCACGACGTCGCGTTGGTCTGGCCGTGCTTTCAGAAGCCCATGGTGAACCTCTTCTTCTTCTTGACCAGGGAGGCCGCCGACTGCGA…
>Cluster-4041.6831	NoTrans:4,Whirls:0
GGCACAACGTCACAGCCGCGACGAAGCCGACATGGCGGCTCGGGGCAGCAGCAGCAGCGTCGCCGTCACCGCCGTCCTCCTCCTCCTACACTTCGCGCTCTGCGCCGTGGCCGTCGCGCCTCAGGTCGGCAAGAAGGACGGCGTCTTCAACGCGAAGAACCTGATGTTTCATTTCTACAAGACTTTGTTTAACAACACTGATGTCATGCTCGTGGTGTCAGAGAAGACATGCCAACCCAACGCCGTTTTCGATGTGAAATGGATGCTGTTACATTCCAAGTGTTACAATAAGATTGCAAACATTCCAGATATGGAGGTGAAGCTGATTTTGGAAGAGAAGATCGCAGATGATATAGATTACACTACCAACCAAGTATCGATGACATGTGCAAATTTCAA…
>Cluster-8397.0	NoTrans:1,Whirls:0
GTTAGCTGTTCCAAATTCGTCACAATTTCATAATTGTGTCGGTAATCAGGAAGCATGGCCTTATTCAAAATGGGCTACATGATATATCCCGATAGATAGTCCTTGGATGTTGGAGCGGAGATTGTGTGGAGGGAAGTCGAGTTAGATGAGAGGTAAGAGGTAGGCAGGGGCAAGCCAGGCAGGATTTTGATTACGGTGAATGCAAATTTGAAGTTCCACAACCTGATTTGGAGCTAGCGAAGGGGTCACAATATTGGGGTGATGTCTCATTTATGAGCAAGGAACAGCAGCAAAGTTTGGATGAGGGATTTGAGGAAGAGGTCGCAGAGTGAGAGTCCCCTCAAGGTGAGATGAAGGCATGGATGAGGGTCTGAGTGGCAGCGGTGATGTGCCAATTGA…
>Cluster-4041.2868	NoTrans:2,Whirls:0
GCTACGTACGGTTTGAAATAAGTTCTACATACATACCCTAACAAATTCATGTTCCTGAATCTATTCGTATTAATCTATGTCCAATCAATGACCTCAGGAGGGTGTTTGACTTGTTGTTTTTGGTAATTGGCAGGGATATGTATGCCAGAGACATGTAAGATTTGGCCAAGTTTCACGGACCGAGGCAGAAAAGGTTTAATATGAAGTCACAAAATATTTTACATGAAATGGCTTCCGGATGACACCAATGACATAAGGGTGCCAATAACTTAAAAATGTGTAAAGCTATGGCAAAATGTACACTTCTGCTGGAAAGATATTCGTGCTCTACGTATCTGGGACTTTCCCTATATTTGCAGAACACATGAGCACAATACATAGTATTGATTTTGTAAGATT…
>Cluster-8952.0	NoTrans:6,Whirls:0
tcggcgtctcccgcggcctccacctcctcaccgccctccacctcctcaccgcgcgcctctcgagccgagcgggacgcgagacaaggccgcgccgcccgtctcatcctgcccggtggctcgcacacgcgcggcggcgaccgctctcggcgcgaggcccgcggcctaacccccggcctcggatagaagctctgcccaggcagagcgagcctagtcgggggccgagcaaggccgcaccacccctccccccggctcctctcggcctttcccagctctgtagccggcaacgttggacatgacgatactcttagatcctcggctggcttcttgcccgcactttatatcacagccgtcgtgagcgtggtctctgcaagccgctccgtgtttgctgtcacagatttg…
>Cluster-12888.0	NoTrans:1,Whirls:0
GTTGACAATAGATGCCCGTTGGAGCAGTCCTTTGCTCACCTGGTCCTGCTGCGAAGAACATCTTCAGTGCCCTTAATGGCATCGTGCAACCGCCGTCGCTCATCCTCCATTTGGGCCAAACGACGATTGAGCTGCTGCACGCCATGCTCCTTTCTCCGCACCTCCAGCTTGGCCTCCGATAAGCCCTTGACGGCTTCGGCGAGAGTCTGCTCCTTTTCCGTGTCCTGGCTGGCATGCTGTTGCAG
>Cluster-13599.0	NoTrans:3,Whirls:0
TTTTAGGATTTATTGATATGACTTACAGCACCATGAATACTGTCGCATTTGCAATGACCAGCAAATGTTGTGGATGAGTGCAGACAAAAAACAAATCTGTAAAAATGTGGACTTGAAAAGAGCATTAAATGCTACAATGCTTGTCCAGTTTTCTTAGCTGTTGGAGATAAACACCATTTATATTGGAATAGTAGGCCAAAAAATCAATCCATTAAGACAACTTCTCCAGAGCTCCCTCTGATGATGGAGGCCCTTCCACCAGCAGTGACATGAGCAATCAATTTCTGGGCTACCTTTACGGCATGCCTACAGGATAACACTCTAAAAGCCACAAGGAATTAATTCCATGACTTATGCATATCATGCCAATGGACACACACTACAAGTTGCCGTTGTAGA…
>Cluster-4041.5446	NoTrans:4,Whirls:0
TCACCCACAGACTCACCCACAGGCTCACCCACAGGCTCACCCACAGAGTCACCCACAGACTCACCCACAGAGTCACCCACAGAGTCACCCGTGACGCTGCTGGGAAAGTTTGCAGGCCTGGTTGTGTTTCGCTCACACCGGGTGGAGGGGGTGGACAAGGTGGTGGACAAGGTGGTGGACAAGGTGGTGGACAAGGTGGTGGACAAAGTGGTGGACAAGGTGGTGGACAAGGAGGTGGAGGGGGTGGAGGAGGTGGGACGACGCCTGGCACAGCACGTGGTGGGGATGGCTCCACTCAGCCTGGGAGGGCGGCAAGAGGCGGAGGAGGTGGTGGTGGTGGGAGATGGTGGTGATGGTGCAGAGACGGAGTTGATGTCCCAGCCGTACCTACTGGACCCG…
>Cluster-18193.0	NoTrans:1,Whirls:0
GGCGGCGGCGGCGGCGGCGGCGGCGGCGGTGGTGGTGGTGCGGCTGTGGCTGCGGCGGGATCGGTCCCGCAGTTGGATCCGGCTTCGGACGTCCGCCTGTCCGAGCTGGCGCTGAAGGAGGAGCCGCGGCGCCAGGCGACGGGAAGGAGGCGGTGGCGTTGGCGGCGGTGGTTCCGGCGGCGCTGGAGCAGCGCTGCGCCAGGCTGGAGCGCTCGCTGGGCCCGCTGGAGGCCACCGTGGCCGCGTTGGACCGCCAGGCCGAGCGCTGCTCCGCCGCCGCGCGGGAGGCCCACACGCGGCGGCAGGCCGAGCGTGGAGCCGTCGCCACGCTCACCGGCAAGCTGCAAGCGTTGGAGCGCAAGCTGGCGCTGCGGGAGGTGGCGCTGGCCGACATGACGC…
>Cluster-17612.0	NoTrans:1,Whirls:0
GGGGGATGGATTATATTGTCTCCGTCGCGTTCCCATTCCATCTCCTTGGCTGTGCTGTCACGGCGTCGTTTGTCTCGACCATCAGCTGTTCTAATCGCCGCTTCTGCCCATGCCCCAAGCCCTCTGAGCAGAGTAACAAGTTGGTGAACTTCAATTTGTACTCCGCGTTCTTCTACTTCTTCTCGTTCTCGGTGGAATTGCAATCACGCGCCCCTCCCTCTACACTTCGGTGCGC
>Cluster-9448.2	NoTrans:2,Whirls:0
GCGCACTGGAGCTTTCCAGCGAGTGTCAGTCCGCGAGCCGAGCGGAGTCGTTCAGAAGCCGCCATGAATCCCGATCTGCGCTCAGAACGCGAAGGCGCCTCCTTCGATATCGAGAAGCTCACCGTCTTCATCGATGGCGGGGAGGAGCGGACCACCAAGAGACGGCAGATGGAGGGCCTGGCGGTGAACGACCCCGAGATGCGTCACGACGACCTGAACTTCCTGTCGCGGAGCGAGCGCTACGACGTGGCGGTGCGGAAGAGCGCCCTCATGGTGCGCCGCATGCAGCAGCACGGCATCACCGACCCCGAGGAGATCTACTGGTACAAGAGAGCTTGCCACCGGAACAGGGCGGAGCCCCTGGATCTGCACCTGGGCATGTTCCTGCCTACTTTGCTG…
>Cluster-17547.0	NoTrans:3,Whirls:0
GGGGGGGGTCCAGTTGCCCCTCCCCCCGTGCCGAGGCAGTTGGTACGATCCACCTCTGGGGGGGGGGGTCCAGTTGCCCCTCCCCCCCGAGTTGATTGGCTGTGACGCCGCCGGGTGGTGGAGGGCTCGCACATCGTAAAAAAATCTTTTTTTTTTTTAAACCAATCTCCGTTCGCGCTTCTCAATTTCTTGGTACAAAAATTGTAAATTCACGAATAAATAAATAAAAAATGCTCGCGGATTAAAACACTTTTTCCCGGCAACTTTCCTTCATTTTTTGTTAGTTTCTATGCCGACTGCGTCCACAAAGACGAAGCTACCCCGTGTAGCCTGCGACAGACTTGGGGCAAGTGCTGTGAGCAGCGGCGGCGGCGTGAGTGGCCAGCGCCGCGCCCGGGA…
>Cluster-2596.0	NoTrans:3,Whirls:0
GGCAGTGTCACCGGCGTGCGTCCTTTGCAAGAGTCATAACGTGCGTATGGCTCTTAATCTGTGGGCTGTGCCAAACCCAAGCTCTCATTGTTACTGCCCCAGCTTGGGTCACTCAGCCAACACTGCCATCGTCACAACAACCACCACCACCAAACCAGCGGCCACACCTCGCTAGCAAGTGTAATTATTTTCTTCTGAGTAGTTTTTTTCGACAGTGTTACATGCAAATGTACAATAATTATTCGTATTTACGTGTTTAACAATGCTTTCCCTTCGTCGTTGAACCGTAACATTTCAATAACACTGGGAATTTAAATACAGTATTGTTCGTCAACAAGTAAAGCAGTCACCACCGATATCATAAATACATCTTTGCCGTATAAACGTGCACCGACATCG…
>Cluster-6763.0	NoTrans:1,Whirls:0
AGCAGCGCAATATCAAATGAAGACGACAGCGACGATGGCGACGATCTTCAGCAGCAATGATGACGGGCGATCCCACTCCAAACGACAGCCCCGAGATCCCCTCCCGGGGCCCCTCTTATACTGTCAGCGTGGCCTGGCTCCGCCCCCAAGGCCACGCCCCCTTCTGGAACCTACTAGCGGGTTCTCGATGTGCCCCTTCCATAACCTTTCCCCTACATCCCTCTCTCTGGTCTATCACGTGACCTGCTGTCAGTCAGGGCTG
>Cluster-4041.8424	NoTrans:4,Whirls:0
CGCAGAGAGACAGAGAGAGACACACAGAAAGAGACACACAGAGACACACAGAGAGAGAGACACGGAGACACACAGAGAGAGACACACGGAGAGACACGGAGACACACAGAGAGAGACACACGGAGAGAGACAGAGACACGGAGACGCACAGAGAGAGACACACGGAGAGACACAGAGAGACACAGACACGGAGAGACACACGGAGAGACGCACGGAGAGACACAGGGAGAGACACACAGAGACACAGGGAGACACACAGGGAGACACAGAGACACACAGAGAGAGACACACAGAGACACACAGAGAGAGACACACAGAGCCACAGAGAGAGACACGGAGACAGAAAGAGACACGGAGACACGCGGAGGATGTTCGTAGACTATAGACCTCCTCTCTCCC…
>Cluster-10495.0	NoTrans:1,Whirls:0
TGATAGAAAAAATAATAGATATCAAATACTATTATTGATAGATTGTTTTGATCGAAAAGTTCAATTTATTCTATCCTGCTTGGGCAGGTCATATTTCTAGAAGTAATAATGGTCGACAGTCAAGAATAACAGGAGTAGCAATGGTTGCCAAAGGAGGTAACTTTTGCCCGAATATACGTCCAGCGCAGAGACGGAGCAAATGAAATAAAGTTTTGTGCAGATGCCAGAAGGATTGCTATTTCGCAGGCCTGTGAGGGATGGCGACTACTTGAAGACTTTCATTCAGCTGTGGATTGATTTTGGATGACGATGTAGGGGCATGAGGCTGTTGCTATGATCAGTTTAGAGACTTATTAACCGTAAAGGAAAGTAAGCCTTGGGTAGAACACGTTGCTTGAA…
>Cluster-4041.8340	NoTrans:1,Whirls:0
GGTGATGATGGTGATGATGGTGATGATGATGGTGATGATGGTGATGATGATGTGGGTGATGGTGATGATGTAGATGATGGTGATGATGTAGATGATGGTGGTGATGATGATGTAGATGATGGTGGTGATGATGGCGGTGATGATGATGGTGATGATGATGGTGGTGATGATGATGGTGGTGATGGGAGATGCCTCTCAACAGATCTACGTCGTCTAAGTGACAAAGGCTACCCTCAACCAGGCCTTGAATATCAGCGGCCACCACCATCATCAACCACACTACACAGAGAGACACTACACCAACCACCACCATCATCACCACCAACCACCATCATCACCACCACCTCATCCATCTTCACCACTACCATCATAAACCACCATCACCACCTCAACCACTAC…
>Cluster-4041.7266	NoTrans:3,Whirls:0
ATTTCATCGAGTGCTGCGCGTTTAAAGGCTGGCTGGGTGGGTGGGGTGGTCGTGGTGGTGACGGTGGTGATGGTGGTGGTGGTGATGGTGGTGATGGTGGTGGTGATGGTGGTGATGGGAAGAAAACAGCGTTTTGGGACAAGACCAGTGACATGTCCACAGACGATCAGTGTGGTGATGGTGATGGGGTGGACTGTCTACTCAGAGCTTCTCACCACGCTCACCCGGAACACAAGGATGCTGATGATGGTGGTGATGTTGGTGATGGTGGTGATGTTGGAGTTGGCCTTGATGTTGATGATGGTGATGTTGATGTTGATGATGGTGATGGTGGCGTTGTGAGCGATGGTACTGGTGGTGAATTTGGAGGTCGTGCTGATGATGGTGATGGTGGTGATG…
>Cluster-4041.139	NoTrans:1,Whirls:0
GGGAGATCTTTGTCTTTGACAGTATATGTGAGTGCGCGTGTAAGGCTTTGGTTGGGTGTTCGTAAAAGCCTGTTGCACCTGTGGCCTGATAGGAGTGATTTTACGATCTGGGCAATTTAAGCTCCACAGTTGTCAGGTGTACTGCGTTAAACATTGTTTTCTTAGGCCCTTACCACTGCGTTACATTTACACTGCTGAACCCTAACCAGTGTTACGAGCAAGCATGTGGTCACTGACACTGTGGTTGGGGGAGGGGGTGTTCTTCATTCACGACTGCCAGACGCTGCAACCAGAATGCCTTGTCACACAATTTGTCCCTGCATCTGTCTCTAGCTGTGGCTCAGATGAGCGGCAATGGCTGTGGCCTTGGGGAGGCCGTCTGTAGCCAGGGCAGCATAA…
>Cluster-1248.0	NoTrans:1,Whirls:0
GTGGGTGGCCAGCACCACGCCCAGCAGCCTTTGTCTCCCCAGCAGCGATGTTTACACACTGCCGCTGGGGAGACGGTGCTGGTGCTGGGCGAAATAAGTAACCATATGAGACAACACCGACGTCCTTCATGGACGTTCTATACGTACGGCCACGATGCTGGTAGCAACGTAGTCTCGTTTATATCCGTACAGCCCGGACTCTACGATTAGAGCACTTCCGTCATTTACACCTCGCTCTCATATAATCGTTTTAGCGACAGGGCCCGCGGTGTTGTAATTATGCCGAGGCTTCCCGTCATGCGTTGCCGATTCCGCTGCCTCGGCACCACCTCCTGCTGTTCTCTGCGCCGCGTCTCCTCCTCCTGTTGCCGCCGCCGTGACCGCCGGCGCC
>Cluster-2327.0	NoTrans:1,Whirls:0
TCGGCACTGAATCCTGTGTGTGCCAAGGCATTTCTTTCCACTTGGAAGGACACAGGAAAGCAGCCCGGGTTGCTGATCTTCACTATGTGCGTGCGCACGTTTCCCAAGATCACGTGTTTAAAGTCCAATATGTACTCTGGCAGACGGACCCTGCTAAGCTTTTTCCATGATTGTCTGCCAGGCAGTGTGTGCTCTGATGTGGAGGAGGTGGGCGAGTGCTGTGTGCCGAGAAGGGAGGCTTGCAGACGCGCGTGTTCGCTGATTATCAACCGCTCCAGCTCCAGCTGCATGCCATGCTCCAACAGCACCTCGGGACATAGGCAAGATTCATCTGGCTGCTGCTCCCTCAGGGATGTGCCAGGGCGACTGGGGTGCTCCTCTTGGCTCGTTTCGCACTCT…
>Cluster-4041.8401	NoTrans:1,Whirls:0
GACGATTCATTCGCCAGAATCGTCATCGGCGCGCAATCTTCGTCCGCCCTCCCCGCAGAGAGCGCTCGCTCGCTCGCTCGCACGCGCGTTATTATGTAGCGCGTGTGTTTTTGTGCGTGTAGTTCTGGCTTTGTCCATTTGTGGTAGTTTTGAAGATCAATATTCCGCCAAGGTGTGTTCTTTACTCGAGTTTTCTTAACGTCGATTTTCTTTTTTTACAATTTTCTTTTCAATCAACAATTTCGACGATAAAAGTCCGATTCGTCTCTTTAAACGGTGTAGGCAGCTGCTTGCGCTTTTAAGCGCATGGACGCCTTCATTGCAGGGGGTGTTCCACAGTCAGCTGAGCCAACCTGATGCCAGAGAGAAACACACAAGCAGCCATCGCACACATACACA…
>Cluster-1459.0	NoTrans:1,Whirls:0
GTCTGCGTTCAGCAACTGTGACATCATGCTATCACAAGCTCATAATACATTCGAAAAAAGTTGGGCTGGCCTCCTGCCTGGATTCCTGTCTGCCTGGCTGATGCGCAAATGCGTTTGTGCGGCAGTGACATCACCGTGTGGACGCCACCCGCATCCCACAGCGCTGCGCTGGGTTCGTGCGTAGCTTTGACACCACGCCTCCCTCCCTTACCCACCATCCACCCCGGTCATGGATCCCGCGCACAATTGCACAGGCAGTGCTAGTTTATATATGTAAAAAAAC
>Cluster-19134.0	NoTrans:8,Whirls:0
GTGGTGGTTGTGGTGGTTGACCACAGTGTGGTGGTGGTGGTGGTTGAACACAGTGTGGTGGTTGAACACAGTGTGGGGGTGGTGGTTGTGGTGGTTGACCACAGTGTGGTGGTGGTGGTGGTTGAACACAGTGTGGTGGTGGTGGTGGTTGAACACAGTGTGGTGGTGGTGGTGGTTAAACACAGCGTGGTGGTGGTGGTTGAACACAGTGTGGTGGTTGAACACAGTGTGGGGGTGGTGGTGGATGAACACAGTGTGGTGGATGTCTGGTCGACGCCATGGGTGGAGGGATTATAGCGTTCACGGGAACCGGTAAACCATGTTGGTTGTGATTAGCAGCTGAGGACCGAAATTCACGCATTTCTTTGGTCCATTAGATGAACATGCCACATTTGAACC…
>Cluster-1133.0	NoTrans:1,Whirls:0
GTTCAATTTATTATCCTTCCCCCGCAACTCCGATTAGCATGGTTGGCTACTTACGGTGCGAAAGAAGTTCAACATACATACATACACCTTCCACCAACCGACTGAGAATATTTTCACGAGAGCAAATATGCCAATTGATTGGGTTTATCGCGGAGGAATGTTGAAACGCGGGCGACGTTTTTACACTTTTATAACCGACGATTCACTGGAGATGACTGGTTTCCCTCGTTAGTTTACGCGATCCTAGTACTTGTAGTAGTACTAGTAGTGGTGGTAGTAGTAGATTTGTTCCAAAAAAGGGGGCGCAAAAGGTGAAACCTCATGGGACTCGGCAGTGTCAGTGTCAGGTGAAACCGCACGAGGGACCAGCTGCCTACCCGAGTTCTACAAAACGTTGTC…
>Cluster-14934.0	NoTrans:1,Whirls:0
TTCAGCCAGCGCAAGCTCAACCTCCCGGGGATAAACCCCCCAGCCTAGCAGAGTAAGCTGAAGCCGTGTAAGTGGGTGGTGTGTTTGGTCCATCCCAAGCTGCTGCATGCTTAATAATCCATGCTTTGTAATCTCCTAACCTCTGGTTTTACAGTATCTTACCAATGTGTATTATTGTTAATACATTGCTAAATTGGTGTGATACTTCATAATCACTTTTGTCTTTTGTGCTTTGTTTAGATTAACTTAAGTCCTTGTAATTGTCAGCATGCACTTGCTCCATCTCACTTTGCTGCTCCATGTAAATGTCCTAGTAGCTATTACATTTTTGCTTTTCATCAAATAAAGAGAAAAGTGCTTATCAGTTTTACATGCATTGTATCGTTTCTGGACATTGTT…
>Cluster-4041.10330	NoTrans:3,Whirls:0
CTGTGTGTGTGGTGGTGTGTCTGGTTGTGTACGTACACTGTGTGTGTGGTGGTGTGTCTGGTTGTGTACGTACGCTGTGTGTGTGGTGGTGTGTCTGGTTGTGTACGCACGCTGTGTGTGTGGTGGTGTGTCTGGTTGTGTACGTACACTGTGTGTGTGGTGGTGTGTCTGGTTGTGTACGCACGCTGTGTGTGTGGTGGTGTGTCTGGTTGTGTACGCACGCTGTGTGTGTGCGTGAGAGAGAGAGACAGAGAGAGCGAGCTTGCTAGCCGGGGCTGTGTGCTGAGCGTAGCGGCTGCTGTAGCAATAGCCGCAACAGCAGCAGCAGCAGCCTCAGCAGCAGCAGCGATGGCGGTTCATTGTCTTGCCCATCGCTGCCTCGGTTGCTTGCTGCTCATT…
>Cluster-8592.0	NoTrans:3,Whirls:0
GAAGCGGTGTTTTGTGTCCCCCCTCGCTCCGAAAATAACTGTGCTCTGCCTATCGCACAACGCTGCTGCCTGCTGCAACCTCCAGCAGCAAGCAACCTCCAGCAGCAAGCAACGCCGTCGACAAGACACAAAACACCGCTTCACCCTAAAAGATTTTAAAAACACACGCGCGCGCGGACAGAGGACAAAAACATGGGCACTCCGCAGAAGTTTGTGTCAAATATAGAAGAAGCAATGCTGTTGGAAATATTGAAGAAGAAGCTGGCATTTCTGTCGGGTGGCAAAGATCGCCGCTCCGGCCTCATCCTGACGATTCCTCTCAACTCGGATCAGAACAACATCGACGAGATCAACGTGACGCTCAACTACCTCCTCAGTATTCCCAGTGAGAAGTGCAAG…
>Cluster-6325.0	NoTrans:1,Whirls:0
CGGCCAACATCATCGATTCATATCTGAACCTTTCCTGGGCTTCCCCTAGGTGCGGTGTGTACACATTGGCAGGGAGAAAACAGAATGTGGCCAGTCAGTTCTGTCCTGGCCTTCAAATGTCCTCACTAACAGCACCTGGCCCAACACTGTGTGTAGCTATACAGGGGGAATTTGTCTGTGTGCCTGTGTGGCACGTGCATGTGTGTGTGACCTCATGGTCAGCCAGCCTCTGCGACAGTCCGACAACAAAGACGAGGTTCCTCTGCACCAC
>Cluster-6856.0	NoTrans:1,Whirls:0
GGAGACCGTGCCCAGCGACGCCGTCATGAGCCGCGTTCCCGTCGCGGCCACCGCCTGCTTGCGCCACGTCAGGCACCGGCCGGCGAAGGCGGCGCGTGGGAGAGCGGCCCTTAGCGCACGGCCTAGTCAGAAGGCACCGTCGGGCGAGTGAGGTTGTTGCAGGTGGCAGTACCCAAACATCGCGACGGGAACGCGGCTCATGACGGCGTCGCTGGGCACGGTCTCCGTCGAGATGTTTGGGTACTGCCTGTCCGCCACCTGGCTGTGGAACGCGACCTACACCCGGTGGACGAGGGGGCCACGCTGAAGGCGCTCCCGTGGTTCGCTTGGCCGTTGGATTGTCCAGAGAGAGTACACGCACATGGAAGAGGGGTTGGGGGGGGGCATGCAGAGTGTC
>Cluster-4041.3870	NoTrans:2,Whirls:0
GGGCTGCGGGCGCGTCAGACATGAACATGGCTCCGAGCGGCGTTCAGGTGGGGGAATGCCATAAAGAAGCAGAAGTGTAACGATAAACGAACATTAACATCTAATGCTAACAATGCCGAACATGTGTTCTCACGGCAAACGTTTATGTTGAAGTTTCGTTTGTGGAATAAGTCCGGTGAAGCTGCACAGTGGGCCTCGGAACGGCCACTGAAAGCAAGGAGCAACGCAACACTGTTATCTTCAATGCCTCAAAAAGGGAACTCTTCTCTGCCAACTCGGGCTACAAAACGCTGCAGAAGCGACTGCGAACCAACTGGAAGATACAAACCTTGAAGGATGAGGTGTCGGAGGAGAAGCTTTTGGGAGCTCGTGTGTGGATCAGTGGAGGCCCACGAGAGA…
>Cluster-4041.7897	NoTrans:4,Whirls:0
ccgaatgtgcgacgtcgtaaaacaaacctcgcttagcgctgctccggtcgcacattcggcggctctctcacttgcccgcccgacttgaaaggcgattttttttccgcgttgtaacatctctccgtgtaattgactcgcaacgtatttcgtacaagcggagaggaagaaaaggaggtcggcggcggcgggggggggacgaggggaagcggcaagacggaggagcaggccgacgaggaggaggctgcgcgagttttttttaccttgagagttaaaggcgcgcgggtcgtggagctccgcttgtttccctatcgccagggcccttaaagaagaccgaggggcggtcatggcggcgttgggcagggaggtgattctcgccgattttcaggcatgcacaggcat…
>Cluster-5956.0	NoTrans:1,Whirls:0
ACCGCTACAAGATGCCACGACTTATAGCGAAGGTCGGTTTGGGGTGGGCTTGGGTGTGTGGGCATTAGACATGCTGGTGTGATGGGTGAAGTGAGACTCCGAGACCCACTAGCGTCAATCGGAATATTTATACTGGAGGAATCCGATGGGCTTTTAAAGCTTTTTCACAGATGTACAGTATGTTACTGGAATGTAGAAGCGAGCGATATATTTGACCAATTGATATATGGATTTATGTTAATTGCAGCAGTGCCAACATGATTATTTGGAGTTTGTTAAAATGAGCTTTTTCAAACATGACATGATTGTAATTGCCCAATGTCAGGCTAGCCATTCCAGCAGTGCCAGTTTGCTATCCTTGGCCCAGCACAAATCAACAACTAAAGATGAATCGAATAC…
>Cluster-4041.5231	NoTrans:2,Whirls:0
CACGCCCGGCCGCCTTTGTCTCTCCCCCAGTGCTAGCGATGTTCACCACACCACCACCACCACTGCCGCTACACCAGGTCACTCATTTGAAGCTGAGTCGACCTAGGTGCGGCCCAGCACCGGCTCAGATAATCGCTGTCACTGTGGTGGTGGTGGCCGTGAGCGGGAGTCGAACTCGGGTCGCCGGGTTCGTAGCGCGGCAGCGCTCACCACCACCACCACCGCAGGCACCACTACCACCATCATCAGCATCATGATCAATACCACCACCACCAACTTCACTAGGGTACCGAACTCCTGATAGCCACTGGTATCGATGCAACGACATAGGTGGTGATGATGGTGGTGGTGGTGGTGATGGTGGTGGTGATGATGATGGTGATAGTGGTGGT
>Cluster-4041.12268	NoTrans:1,Whirls:0
AGAAGCCTCTAGCCACGCGGTCCGGGACCCAGCTTGTGGTCCGGACCGGGATAGCGAACCGCGTCTAGTTCTGCCGTAGTGTGGTTAGATGGGCATTCGAGACCCGAGCGTAGGTTCTGTTATGTTACGTACTGTTATGTGAATAAATAGTGTTGCTCCCAGGATAACGTCTGCGACTCAGTTGGAATCACTACATATATATGTGTAGTGACATCGCGGGATGTCACTGTACAGTGCCGGCCCTGGAGAGGCACGGCGTAAGATGTAACGACATCGCGGACACCACTATGATGTGGGTGTAGTACTGGCCCTAGAGGGGCTCAGTGAGCACTGGTGGACAGCACTAGGTAGCACCACGCTTGGCATGCAGTGCCAGCCCTACAGGATAGGGTGTGGGAG…
>Cluster-15494.1	NoTrans:4,Whirls:0
TGACTCGAGTCTGACTCGAGTCCAAGTCACATGACTCGAGTCCACACCTCTGTGTCATACAACTTACGTTACAAGGCAGTGTTGTCGATGATGACTGCTTTTGTTTCTTTACTTATCAACGTTGAATAGCGCAGATTTTTCTCAAACTCCAGTCCGCGTGGCCCACCCCACGGCATTCTTGTCCGCGTTTAAGCGTCTCGTCATGCGCGCGCTGCATGCGCCACATGATTGCTCAACTCCCCTCCCCCGCGTGGGGTGGGGGGGGGCAGTGCTTCTTGCTCTCTCCCATCACGCGAGGCTGCCAGAGGCGACGAGGGGGGTGGGCGGGTCGCTGCCGCGTCGCCACGCGTGTTCCGCTTGAGCCTCGCAGAAAGTGCGGTGGCCTTCACTGAGAAGCGA…
>Cluster-5619.0	NoTrans:1,Whirls:0
CGGGTAAAAAAAAAACATGTGCATCACAACTCTCTTAACCGCAAAGTTCGGTTACATGACGCGAACGCGTTATTTGATGGTGCTCAGAGGCTATGCAAAGAAAAATATATATAATCTTGAAGTTTCTTGGACGCGACGTCAGTTGCAGGCGATCACTCCGTCCAATGTCCCTTTTTTTTTACTGCTTTGATTTTCAAGACGTTCATCGGCACTGGGTGCATTGGCCGCCGCAAGTGAAAAGCGTCTCAAATGTAAAGGGCAGGCTGGGGTTAAGCACCAGGGGCGGTGCTTGCGGTTATGGACATGGCTAGGGTCTCGTTGGCGAGTGCACGACACCCCTCCAACAACGCACCCTTCCGAAGCGGTTGCCTCGTATGAGAAATTCACCATTGCACATTG…
>Cluster-4041.13674	NoTrans:7,Whirls:0
gcttatcgtgactagtaaatctaatccgccgtgcctatccgctgtaggtaattcagctgcgtgttgaaagcgatgcggcatggctccctggaccctcgccgccctcctcctgcgccgggtcggagccgcggaacgtcgaacctgcccaaccccggctcattcgactccctccaccgccagtgcaaagatgtgttccctgtgcaaatggaaggcgtcaaggtgacagtcaacaaggagttgagcagccacttcaaggccagccacacggtggtcatgagcgcgctgggactgcccgggtaccagttcagcagcacctacgtcggcagctccgagtgggggcccagcgagtgctacccggtgctgctgggggagatggacagctcggggagcctcaacgcg…
>Cluster-2625.0	NoTrans:1,Whirls:0
TGGCATCTGGCCAGAGAAATTAGATTTTTCTTTACATTGCGAGTTTCCTTACAGCAGTAAGTAGCCATGAGATGATTTTTGGCAGATGTGGCCAGCCAGGTGGCCAAGCAGATGAGCAAATCGGTTGTGGCGGTTCACTTGGCCCATCACCCCCACTGGGTCCGATAAAATGGGTACCACTTTGTGGGGACGTGGTCAATGGTCGTCCTATGGGAGAGACGCTCTCGCTCCTGATGTCGGAACGTGTACAATTCCACCACGCCGAGGTGTAACCCTTGGCTGGCTTTTCTGATGGGCGAGTCCCCACTAGAAACACGACTCCGCACCTGACGCTTTGTCGTACGTACGTACGTACGCGTGCTAATCATTCGCGCTGCGCCAACTTGATGAGTGATACTG…
>Cluster-8940.0	NoTrans:2,Whirls:0
ccgcggatttctgatcgtatttgaaccctgaaagaaatccgcggaagcttgtcgcagctgctgccccccaactacgtttgttggggcactcactcccaactgctgctgctgccgcagatttctaattgttcactgtaactaaactgtattgtaaagaaatctgcggaagccgccgcacatgggtggcacttcgtatttctaatcagtattttgaaacgccgtagaaatctgcgggggttgccgcagatttctaattggtcaatgtaacttatttgatagaaatccgcggaagcttgaggagcacccggggatggggggggggagatgccgcaaatttctaattggttaatgtaacttatttgacataaatccgcggaagctccccccccccaccccgga…
>Cluster-4041.9861	NoTrans:1,Whirls:0
ACACAGCCAACTAGTAAGGTTGTCACGTAAACAGAACGTGGCCAATTCGTCACTAGTACAGCACAATGGTGTGTTGGAGAGCCCAGCCACAACATTTGGCTGTGTCGTGGTGGCGGGTTTAATGACAAATTTATACATTTACGCGATCTAATCCAAAAAAACTCTTATGGATGATATTGGTCGTGAAAGCCTACGTGTTAAACGGACATCAAATACCTTTCTAAACTCATTGATTGAAAACAATGTTGGTTTCCAAGAGTAACCATCGATCACGAACAAATGACCTCACGCACGCAGAGGGTCCGCTCCATTTTTTTCTATTCGCTTGCAGTTGCTCGTTAGTTAGAATACCTCACAAAACGGACAATTGGTTAACACATTGATGCTCATCACTCATAT…
>Cluster-5669.0	NoTrans:3,Whirls:0
GGGGCATTCAATCAATTACGGATGGCGGCGACTCTTTTTCTACTTGCTGTTGATTTTATTAACCGTGTAGTGTGCATGCCCGCGCTCTTTTAACAGATGTGGTGTGGTTTTTTGCTTCTAACAGCGTTTTTTTAACGGAATGCGCTTTGTAGCAAACGAATTGATCAGCTTGCGCAATTCTGAGTAGCCATAGTAGCAACTTGAAATGTGTGTACAATTGCAGCGTTCGTTTGCTCGTGCTGTTGCAGGTTGATATCGTTAAGATTATGGGATCAGATCCTTACGGGGGTGGGGATTTGGGGTTAACTCTAATTGATGCCTTCTTGAGTCAACAAATGAATACTGCTTTGTTGGAAATGAAATGGGTTTTTTTTAAAGGAGATGTTCACTCCACTGTAT…
>Cluster-4041.13143	NoTrans:1,Whirls:0
ACGATAATGTGACTGAGGCTGGAGGTGAGTCACTTATGTCATTATGCATCGTGTTTCACACCTCCAATCACCGGTCTTGAAGCCGAGTTCAGAACACATCATAATGACATAAGTGACTCACCTCCAGCCTCAGTCACATTATCGTAGCTAGTCTTATCATTAGTATCTCATATCTCTGGACTGAATTACGTAGGTGTTATTGCCAGATAATGGGGGTCACTTGAATGGTTCGTCATCACCACTGCAGAAAGACAAATGGTACATCCCTGCTCCACACCAATGTTCTTTGGAGCGTGTGGGATAGGGGTGACGCTGTGATATATTGTGAGGCGTCTGTGCTGCTTGTGAACCTGGGAGGTCTGAGTGAGTAGTCGATGACCTATGAATCGGGATGCTAGA…
>Cluster-3926.0	NoTrans:1,Whirls:0
CACCCACGTCCTTCACGCTGCATCCCACTTAAACCGCTAACATCTCCTCCCTTTCTCCTCCCTCCATACCACCCCATTACGTTCCCCCTCCGCCCTTCGCCCCTCCCCGTGAGTGGCTGAAGGCGGTGCGCAGCACAGAGTCGAAGTTTCACGCGCAGCTGTTGCAGTTTGCACGGTTCCCATCTTCTTCCTGTCCTATCGGCAGAACTTTTACGTTCACGCACAAGGTCACACGAAAGTAATTCGCAAAGCCACACAAAGTCAGCCAGCCAGTCACAAAGATATCAGCAAAGCAGCCAACCAGCCAGCAAGGAAGCCGGTCATAAATCCAGTCACAGAGCCAGCCAGACGGCGATCAGCGAACCAGCGAGCCACGAAGCCAACCACAAAGAAAACCTC…
>Cluster-16445.0	NoTrans:1,Whirls:0
GGGGGTGGTGGTGGTGGGACGATGAGGAGCGGTTTCTGCCTCGCCGCCGGACGCCGTCCGCCGCTTCAACCCGCGGCGAGGACACGCGATTGAGCGGGCGGGCGGGAGAGCGAGGGGGGCCACGCGGGAGACGTGGGTCGCCAAGAAAACGTCGAAGCTCACCGGAGGAGCTCCTGCGTCACGACGCCTTCAACCGTCGCCGTCGAAGCCGCCGGTTTGCTGCCGATCCCTGCCCCGGGATTGAACCGTCGTCGTCGTCCGTGGCGCGAGCCCACGGGGCCGGAGCAACCTGCACGGAGCAGCGCCGGAGGGAGGAGGACGAGGAGGGGTAGGAGACGGAGGCAGCTGTGGATATTTTTTCCTGATCGCTGATAAATCACTCGCTCCCTGGGTGGGCTC…
>Cluster-4041.4845	NoTrans:1,Whirls:0
AGTCGCAGCGCGCACGCAGCAAGCAGAGCGAAGCAGAGAGTGAACTACAGCAGCACACATAACTACAACAGTACACGGAGAACTACAGCAGAACACTGTGAACCACAGCATCACACTGAACTACAGCAGCACACGGAGAGCGCCCAAAGAGCGGAGTCGCAGCGCGCACGCAGCAAGCAGAGCGAAGCAGCCTCCCACTACGACCGTCGTCACCCCCCGCTGCGACAGCACAAAACGTCGGTTCAGAATGTCCGTCGCGGCCGAGGCGGGGCCAGGAGAGAGACGAAGAATCGAGGAAAGAGGAGCCGACGAGGAGGCTGAGAGAGGAGACGAGGAGGAGGAGGCGGCGGCCTTGTCGCCCACGGAGCGCAGGCTGCACGCCGCGCTGGGCCCCTACGA…
>Cluster-3799.0	NoTrans:1,Whirls:0
CCAGGAATATGAATCCCTGCAGTCACGAAAGCTTTAAATCAAAATCAGCTGTATGGTTTAGGGCTAGCTGCGATTCGGGAAAATAACTAAAGTAGTTTTGCAAGGCCAAACACCAGGCAACAAATACTACAATGCCTGTTGACCGCCCCGGGTGTTTTAATCATCGCCAACTACTTGTGCAGTTTCATATACATATTGATCTCTGTCAAAAAATAATAGTTCAGAATTTTGATCACCTGCATTTGCTAATCTCAGTTAAAGCCACTGCGAAGGTATAGAGGGCACCTTGCTTACGTTTCGCAGATATTTTGTTGTTAAAAATGACACAGGATTGCACGAAATAACACATTCAACGTTTTGTCCCGAAGAGTTGTCAGCGTGCCAAGATTTAAACGTTTA…
>Cluster-4041.11640	NoTrans:6,Whirls:0
CTGTATATTTGGAGTTTGCGTGTCTCTCTCTCTCCCCGTGGTCGCGTGGATTTTTCTCCGCGCCCTCCGTTTTTTTCCCCTCCGCGCATTTAGAATCGCCGTCACGCGTTTTAGAATATTTTGTCGCCCCTAAATTTCCACGTCATAAGCCGCTTCGCTGACCCTATCGTCTGCGATAGCCACGTCGCTTCTGATAAAATAACAAACAAACAAAAAAGTCGATTTGGTCAAATCGAGGTAGACGCTTGTCTGCGGCTGCGAGTCGGTCACATTTGCTCAAATCTTTTGCCACGGTGACCAAGGGCAAGACGACCGCAATGGACTTCGGCAAACGCCGCCGACGGCTTTTTGATTCGATGCGCACGCGGGGCTCTGGACACGGTCAGCGTGTCTTGATTG…
>Cluster-16134.0	NoTrans:3,Whirls:0
CGACTTAATATTGTATCACTGTCGTTTAAAATTAGTTGTTTAAAAATATACATAACGTTTACTTTTTATTAGTCACAATAATAATGACATTGGATGATCGGGGATCGATTAGCGCGCCTGCTTTAGACAGAGCGAACAGATCCCGCTCAAACATGGCCACGTTTAGGAGGTGACGAGCTCACCTCGCCCCGTGTCCCCTCCTCTCCCTGCAGCGAGCAACCAGCAGCGTCTCTCTTCGCACGCACACACGCAGCACATACCATGGAAGCCCCCGCTAAGCACAAGGGGAAAATGATAGCCTCCAACGCACTGGACGCTAAGGATGAATTAGAGGAGGTAGGCCCCCCGGCCTCGGATAGTTTCGCTACCGAGGAAGGCGCGCCTCGCCCGGCCGAGCTC…
>Cluster-4041.4426	NoTrans:1,Whirls:0
CAGGTACTCATTTGAGGCTGAGTCAACCTGGGGGGGCCATGGGCCGGTTTAGATAATCATCACTGGCGTTGACCATGAGTGGGAATTGAACTCGGTTGGCCGGGTTCGTAGCGCAGTGCGTTAACTGTTACACTAACAGATTCAGATGAAGCAGCCACTCCATATCCGAGATAATTTCCTGATGAAGCTCAAAGAGAAAGCACACCGCTTAAGTGTGTCTCAGCGGTGTGTGCTTTCGCTAAGTTATCCCCACCTGAAGAAAGACGCTTGTGTTGCGCCCGAAACGTCGTGATTTAATTTATTTTAATTTTTTTGCCTACGTGACTTTACCGAAAAGACCAAAGAGTATGAATCCTTGCAGTCACGAAAACTTCAAATCTAGAATGTCGAGGTGTAGAC…
>Cluster-8522.0	NoTrans:2,Whirls:0
CTGGGCACCGGGCCCGCATCTAAAGCCACCACCAACAACAACCACCACCACCACCATCATCTTTACATCATTACAACTGTAGACACAAACAGACCTTCTCGTCGTCCCCCACCCTGCGATGGCGGGAATCAACCTCAACGACGAGTACGACGTGGTGAGGGTCAAAGTGAAGAAATTTGACGGACTGATGCAACCCGAGTTCAGGACCTTCTCTGTGGACCCTCAGATCACATCCTTGGACGTCCTGCATCACATTTTAGTCCGAGCCTTCGAACTAAGCGGAAAGAAGAACTTTGTGCTGAGTTACCTGTGCCAGGAGCCGAGCGGTGAGGAGATGTATTTGTCTCTGCTCTCCGACTGGGATTTAAAGTCTGCATTTGGCAGCGCGTCCAAGCCCTT…
>Cluster-18960.0	NoTrans:1,Whirls:0
TACCTTTGAAGGAAATATTTAATTTCAATTGGATTCAAATACCGTACAGAACTGGAGCGTTACATGACATGAGACTGACGTCTCTCCAGCGGCCATAATACGTCCATCTTCAGCACGTGTTTGATGTCAGGGAAAAAAACACAACAGATAATGCAGCCCAGGCGCAGGTGTATGAACTAGAGTATTTGACTATGAGAGGAACAGTTTAAACACAGGTTGTTGTTTTTTACATTGGAGTAAATATTTCTGTGGGCAAACATGGTCAAAACTATAAATGCATTTATAATTTTATACACTGAACAAATTGGGTTTTAATTTACTCCAGAAAATGACTGTCAATAAAACCTCACCGTGCTTTGACAATAACAGGTGCACAACCTGTTGCAAAATAAACACACC…
>Cluster-4041.6245	NoTrans:1,Whirls:0
GGCCTGTCTTGAGGTGAAGCAGAGAAAGCTGCTAAAGACTGCCTAGGGATGCACCGTTCTAGACCAACTAGAGACCATGGGCCTGTCTTGGAGTCAGGCAGAGAAAGCTGCTAAAGACTGCCTAGCGACGCACCGTTCTAGACCAACTAGAGACCATGGGCCTGTCTTGGGGTGAATCGGAGAAAGCTGCTAAAGACCGTCTCGGGACGCACCGTTCTAGACCAACTAAAGACTATGGGCCCCGTCTTGTGGTGAAACAGAGAAAGCTGCTAAAGACCGTCCGGCATGGCGTGGACTTGTGTTGCGGACTTACGCCCTACAGGCAGCGAAGAGGAGTAAGTAAGTGACCCATGATCGGCTTTCGTTCACATCGGCTTGAGTCGTGTTACCAGGGGGACC…
>Cluster-11847.0	NoTrans:1,Whirls:0
CACAGGCACACACGCACAAAGACACACACGCACACAAAGCCACACACACGCATATGAAGGCAACATCAATTGATGCATTTCACCAATGTTGTTACTCTCACTGCATGCAGATTACGCGGTTATTACACAACTTACGACTGGCATCGATGATTATAATTACTTATTTTGTGCAAGTAAAACCACAGTGGGTCATTAAGACTCTTTTGAAGAGGGTCCTGCATTGTTTTTTTTTTGTTAAGATGCTTTCAGCCAATTAATGAGTGGGACGAAACTGGAGCACCCAGAGAAAACCCACGCTGTGCGACGGGGCAACGCTCAATCCCCGTACAAATGGAAATGGATGGCGATTAATCAATTTGCGGGCCGCCATCTCCTGGCGAGCCAGGAGATGGCGCCTCC…
>Cluster-7633.0	NoTrans:1,Whirls:0
CTGAAATTTTTTTCTATTGAATTTTTCAGATGTACTGCAATCTACACGGACGGGCAAGAAAGCGAGCCAGAGAATAGTTACTGAGGAGGAGGAATCCGATGATCTAGAAAGCTCTTTGTTATCACGCACGTTCAGCAGGGGGCGTGGGGGAGGCTGTCGATAACGTTGTGCGGAGGGCGACGGCAGCAAGCGGCGTCGTCATCGCGAGCGCCGGGCGGGTGGAGGAGGAGGAAGGAGGAAGAAGAAGGAGGACGAGGAGAGGGAGGAGGACGAGGAGAGGGAGGAGGAGGAAGTCGCGGCGACAGCGGCGGCACCGTGGAGACGGAGCCGCGCGCGCCCGCCTGAGTTCCACACCGTAGCCCGGTGTGTCTCTCACTGTCTCGCCTTCATCCCAGCAGC…
>Cluster-4041.8931	NoTrans:1,Whirls:0
GTCAGTTTGATCTTTTAAAATGTATACCTGTATTTTGCACTTTTTTATATTAATTTAACACAAAGGATGCTTTTGTTACGTGTACATATTCATGAGTGAATCCCAAAAATATTCAACACCATAATGTGCAACCATCATGACATTTATATCATTTCAACAACATACAATGAAGATTCGCTCTCTCAGCCTGTGGGCTCTCTTCGTCGATGATTCTAAGCAGCTACTTGTTGACTTTGCCCGCTTAAACAAATGCTGCTGGGATAATATTTATCCAAAAAGCCAATAAATAGGCTCATGGAACAAATCATTATTTTACAGATACTCATCTTTTCCATCTAATATATATATAAAACCTACCATACGCGAAGCAGGCATGCAATGAATTGTGCACTTTGTAAC…
>Cluster-10261.0	NoTrans:2,Whirls:0
GAGAAAATTCCGCTTATGCTGTCAAACTAAATTAGGCACACTCAAGCCATTCCACGGACGTAAGAAAGGAGGCACACATTGTTGATGAATAGTGTTTTTTTTGCAAGATGGTTAAGCTCCAAATTTAAAAACATATCATTGTACGCATAGGGAGATAACAACCAATAACAAATGCAGTAAATAAGTTATATTACAACGAAAGCAATACTCATAACACGACATGATCACGTGTAAGTGCCGTAGCTTGAATGGTAGATGCTATATCACAGCATGGCCTAAAAGTAAATGTCCATGCACAAAAAATACATTTTGTTCAACAGCAACACGTGTGGGCTATAATGAATAAAGATGCTGGCCTTCGATGAGGATGATTTGCAACACACCATATACAGTACTGAT…
>Cluster-4041.9419	NoTrans:2,Whirls:0
CCGAAACATTCGGATATAAAATCCACACGAGAACATCCGTGAGTCTCAGAGCTCGAGGAACAGCCCCCCAGAGTCTTAGAGCCCCCCAAATATTTCGATTTAAAACTTTCGTGACTGCAGCAGGGATTCATCTTCTTGGTTCTTTCGGTAAAGCCGTCACGTAGAAGGGAAGCAACAAAACAATAAAAACAAAACATAGCAAAACACAACTCTCACGACATCTCGGCCACAACGCAA
>Cluster-2351.0	NoTrans:1,Whirls:0
AAGAACCAGTGGCATCTACATCTGCAGAACGTGAAGAACCAGTGGCATCTACATCTACAGGAGATGATGTAACTTTGAAGCCATTCCCCCGTGTTTAGTGTAGAAGCCTTAACACGTTTGGAATCGACAGGAGTAAAGTTGGGACTTGCGAACAAATCGACTTACGAACATACCTCTGGAACGTAACTCATTCGTAAGTAGAGGAATCCCTGTAATCCGATGCCGTGAAATGACATAATGAAACAGCCACGAACGTGCCCGGTAAACTTGGAGCGTTGGCACCAACGTTGGGTCCAACGGATGCAACCACATTTCATATTCACCGGCTACTTGCTCAGAAAAAACCATGCAACGTTGGGCCAACGCTGGCGCCATCTAGGTGCGAAATCTGCACCTCAA…
>Cluster-4041.1212	NoTrans:1,Whirls:0
CCTTGACCAGGTCAATAAAGCAGAGATGTAGGTCCTGTTGGAATTCCCTATGCCTCTGCTGTAGCAGACGGACGGATAATTTGGCGTCTGTGCAGGACCACCCCGGCCTGAAACCACATTGGGGGCTCCGCAAGCCTCTCCTCAATATGCCTGGCAAGGTGATGTTAAATAATTCTTGTCAAGACCTTTTGCCAGTCTGCACAAAAACACTACCTACCCTCAGAAGTTTTCTTGGGAGATCATCTCTCCCCAGCGCTTTTGCTAGTCGCAGACTCTGGATCACTCTCCGTACTTCCTCAATAGATGGCACATCATTCAAAAACTCACAAGGGGTGGCTACTTCTTCCAATATTTGAGGCACCGCAGCCCAAGCAGGGTCGTCCCCCCACCTTGCCCCAT…
>Cluster-15565.0	NoTrans:1,Whirls:0
CAAAGAATCACGAGCATGGCCGGAGAAACAAAGCTGGCAAAGGACAGAGAGGGGAGGGAGTTCTTTCAATCCTATCGCCGCTCATCAGCGAATGGCAGGGAAAATAAGACGAAGACTTCAAAGAGGCAAATCATAAACAGTTGTTCATCCACAAAGCCATTCCGCAGGTTGAAAAGACGTGGATTTGGCTTGTCCACCCGGAGGTTGTGGTTCACCAGATGAGCAGAAACACACGGGGGCCATCACCATGGTATGCACTGACGGACGCAGTAAAGGTAGCATGGTCGACATGGTCTCCCATGCAAGGAATGAAAAGGCGGCTCCTTACAACAAGAGGACTCTTCACCTTCCCCTCCTCTTTATAGCATGGCACCAAAGGATCCTCCAGTCCTCCGGCCG…
>Cluster-8666.1	NoTrans:1,Whirls:0
GAAGGGTAAAAAAACCAATTATAATAGGAATGCAGTCGCGGTCCCCGAATCGCAAAGCGGCTGTAACTGGAACAAAACCAGAGCGCGTACAGCCCTTCCACACAGGGGGCAGAGCTTCGATCACTCAGTCTGAGAGGTGGGGGTGGTCTTGGGTGCTGCTCTATGACATCACCAGCCCTGATCATTGGAAGAAAGCTTCAGAGAGAGAGGGGGGGAGTAGGGATCGAGGGAGAGGCAAGGAGAGAGAGAGCGAGCGAGAACCCGCGCGGTAACGCGGCGTGGCACGGCGGGCATGGCGTCCTCCTCGGGGAGCCCGGGTGTCGAGGACGAGGGCCCGCGGCTGCACGGGGACGGGGAGGCCTTGCCCCTGGGGCCCGTGAGGATGCACGGTGTGTCCCT…
>Cluster-4041.13000	NoTrans:1,Whirls:0
ACGGGGAGACACGGGGAGACACGGCGAGAGAGAGACACAGAGACACACAGAGAGACACGGGGAGACACGGGGAGACACGGGGAGACACGGCGAGAGAGAGAGAGACACGGGGAGACACTGGGAGATAGTGGAGGACACTGGGAGATAGTGGGAGGACACTGGGAGATAGTGGGAGACGCTGGGAGATAGTGGGAGACACTGGGAGATAG
>Cluster-7061.0	NoTrans:3,Whirls:0
GTGATGATCACAAATGACACGCCCCAAGCTGTCAACTTTTTTTTACATTTTTTTTATTATTTCAGGACCAGTTAGGGTTTACCTACTCGCACTGCACGAGTACAATAATGAACCATAGCGTAATGCTGCGCGATACGTAACAGTAAGTACAGAATGAATATGCTAGTAGTGATAACGAGCCGACAAGAGTTCACCTTCTTAGGGAGCCGTGAAGCATGTTACGGACACGTGCCGTGCGATCCAACACACACACAAGGTCTCTGCCAAGCCTCCGCTAGCTCATAACAGCTCTCAGCAAGGAATAAATGAACGTTAAGGTTGGACTTGGCTGTTGTTATTTCTTTCCCCATCCGATAGCGACGATTTTTCTGTTATTTTTGTCGTTGAAAGTATCGAGTC…
>Cluster-1580.0	NoTrans:1,Whirls:0
CGAGCGAGGAGACGCCGTCGTCTCGCAGGCACGGCGGCCATGATGAGGTCCCCATCGAACGTGGGCCTTCATTGCCCCGGCGGCGTTTACGTGCGCCAAAATAAACCGCACCGCGCCAATGGTGAAGGCGCCGCCGCCACCTCTCACGATTCTTCCGATGCAGCGACCCACCCGGCACCTGCTCCTTGACACACGAGCTGATTCCATCATCGCTCCATCTCCTCG
>Cluster-18179.0	NoTrans:1,Whirls:0
GTGCGACAGTCACACCATCACAGTCACACCATCACACCGTCACAGCCGCCACGTCACGCGCCTCTTCAGCGGTGAGTGGGCGTCACACCGTCACTGTCATACCAGTGTCACACAGTCACACCGTCACAGTCACACCATCACACCGTCACAGTCACACTGTCACAGTCACACTGTCACACTGTCACACAGCCGTCACGTCACGCGCCTCTTCAGC
>Cluster-4041.8707	NoTrans:1,Whirls:0
GTTTTTTTTTACTTCCAAGACAACATGTGGAAATTTGTGGCATTTTACAGGGTTTTAATGCAGGACTTTATTACACAAGTTTTCAATGTTTATTCTTAATTCAACTTTTTGAAAAGGGATAAAAGTTCCTTATCAAGTTCTGAAATATAGGGATATCTTATGGTACGTTAGTAGTATCAACTTAAAAGTAATGCATGATTATTAAAATTATATATGCTTTACAACATAAATATCAACATTTAAACTATTACAACAAAACAAACCTACACAGCTGTAAACACATTCCTACAATTTGTTTTGATAAATTGTATGCATACAAAATAACTTAACTTGATTACAGCTACCTACCTACTGTTGAAACTCAGTCGAAATGAAAAGGTGTAAAACAAAAAAATTAAG…
>Cluster-14486.0	NoTrans:1,Whirls:0
TGGAGAACGTGAAGCATTCCTCGGCACGGCGGTCAGTTAGTAGGACGCCGAAGGGAAACACCACACGGCCTTGCCGCCCGTGCGTGAGCCCTTGCCTGACGGCGCGTGCACGTGGACTGGCACCGCGTGCACGTGGACTGGCACGGCGAGATTAAATCTCCACACCGGACCGGACCCGGCAGGACCATCTGCGATGGCGATATCCAATTGTGCCCCAGCTCTCTAGAGGATGCCGGTTATCCAGGGGGGGGATGCAGAGGTCGCAACCGGGTACCCGATACCCGCTCCAGGGGTCGCAACCGGGTACCCGATACCCGTACCCTTAGAGGTCGCAATCGGGTACCCGATACCCGTACCCTAA
>Cluster-4041.3678	NoTrans:3,Whirls:0
CGCGGCACCGAGACGCTCCTGTCGGGACAAACAGCAGCCGTGCCGGGCATTCCTGCCCATCCGTTTGTTCCGACAGGAGCGTCTCCGTGCCGCGTTCTCCGATCTCCACCCGTCGCTGCTGCCGCTGGTGCCGCTGTTGGTGGGGAACGACCACACAGACCCAGTGTCCGTCCGGGGCCTCAAGAGCAAGGCCTTCACAGGAAGGGGCGTGGCGGCAGGAAGGGTGGCGGCCGCCCTCGATTGGCTGGCGGCGTTTGCGAGCGGGGAGGAGGCGCTGGCGGTGATCGTCGCTGGCGCCAAGGCGGGCGAGCGAGCGGCGGTCAAGCGCAACCACGAGCTCCTCGCACAGGACTATTCGGACGGTGACGTTGATCTCCAGCGATTTGAGGAATTGCTCTC…
>Cluster-13725.0	NoTrans:1,Whirls:0
TGTGACAACTTTCTGGTGCTTTAGCCACCCGGCACTCCGCTCGTTGTTGTGGGAGTAACCACACTTTTGCTCCACCACCGTGGCGTACCAACCTCTTAGTGGACATCCGTGACCCTCCTGGACATCTGTGATACAGGTGCTCGATAAGCTCGTCGGATTCCTCCAGAAGAAATAAATATTGTGATTCTGACAAATATTCTGATATGGTAGATACACTTCTTCACAGTGGATGTTAAGGATCGCGTGATGTTGATTCGTTATAGATTTTTTTAACACTGATATTTACGCGATTTAACCCCCCCAAAAAAACCTATTGCGGACACGCATTTTATTAACGCGATCGGACACACAAAATAAATTATGAATCGTAATATCGGTCGCGAAAAGCCTGAGTGTGTT…
>Cluster-14921.0	NoTrans:1,Whirls:0
AAACAGGTGGTCGAGGTGTGCAATAACCCCACGCTTTTATCATGCATGTGAAAATGGGAGTCAATAATTGTTGTTATTGACCTGCAGTCTGCAACATGACATTGTTCAAACTACAGATCCGCAGGGTGGCAGAAAGGAATGGCAGTGAGGGCTTGCCGGGCAAGGTTACTTTGTAAAAGGTTTCTCAGGGTACTAATTAGCAGCTTCAGACCAGCCGGGGTTAGTTACGAGCTCTGCTCAAACCAGGCCCCATTATGTGGTTGTCCACGTGCCATCTACACTATCGCTGGCGGGGCATCTGGGGACGAAACGAGGCGTGTTTTGCTCAGGAAAGTCACCACGCCCACACACGGTTATTGATTTTCGAACATGTGGAATGTCTCTTTTTTTTTTGCTGCA…
>Cluster-17093.0	NoTrans:1,Whirls:0
CTGGTGGCGGTGGCGGCGATGACGACGAGGGGGTGGTGAAGGAGGAGGTGGAGGAGGTGGAGGAGGTGGAGGAGGTGGAGGAGGTGGAGGAGGTGGACCTTCTACTTGACAGCTGCGTGCTCCACATGAAGCTTCGATTGGCGAACAGCGCCCAGCTGCAGAGCAACCCGGCCGTGGCGGACTCTGTGCTCAAGGCGAGCCACGCGCTGGCACGCCGCAGGCCCCAGTGGCTGGCGGCCTGGGCCCACACCTACTCACTGGGGGCCCACGCCAAGGCCCGGCGCACCAACACCACCGCCGCACACGGACTCAAGCTGCTCGCTAACACCCTGCGGCTACTGGAGGAGAGCGGCCGCGCTGCGTGTGTGCGTGGCGACCGCCGCCTGCTGGGCCGTCAGC…
>Cluster-4041.7770	NoTrans:1,Whirls:0
GCCTCGAACAGCGGCAGTCGCTCACGAGCAGCAGCAGCAGCAGCCGGCGGTCGCGTTAGCGGCACACCCCGGGGTTGGTTTGGCGCCGAGAGGTTGAGTGAGGCGCGTTCCTGTCGGCGCGATGCAGGATACGATTAAAATGTGTTTGTGGCAGCTTGTGATAGCTCTCTTAATAAATGGAGCAAGCACCTTCTATGTGCCTGGAGTCGCACCAATGGATTATGCCAAGAACCAGTATGTGGAAATAAAGGCTGTTAAAATGACAAGTTCTCACACCCAGTTGCCCTATGAATACTATTCACTTCCTTTCTGCAAGCCACAGAAAATATTGTATAAAACTGAAAACTTGGGTGAGGTGCTTCGTGGAGACCGGATTGTTAACACACCTTATGAAGTGCG…
>Cluster-3326.2	NoTrans:2,Whirls:0
TACGTGACCCTACCGAAAGAACCAAGATGAATCCCTGCAGTCACGAAAGCTTTAAATCGAAAAATACACCAACGAGTTCGCCTCCAGTGCTGGGTAACAGGCGCTAGTAGCTGCCACCGCCGCCACCACCGCCCAGCTAATAATATATCACAAAAAATGTACTACATTCACACAGCGCAACTTGGAATTTATTTATCATCAAGCCAGGGCGGATTGGTGGCACAGCGGTTTTGGCATGAACCCGGAAAGTTCCGTATCCTGGCCTCTGCCCACGTCAATATTGATGAGTACTTGAACAGGTCCTCGCAAAGACCTTCCCCATCTCACCTCGCGTAAATAAACCCACACTGACCAGCATGGTGAAGTATGGTCAAACAACCCATGGAATGGCGTTCTTGC…
>Cluster-4041.7517	NoTrans:2,Whirls:0
GGCTGGATGAGGGCCACGCCCACGCCGAACGAGTCGGCAGGAGTTCGTTTAACCGTACTTCACCTGCGCTGGTTAGCGCGGGTTTGGCGAAGGTAGGCAGCGTAGACGCGGGAGCATATCGGTAGGGTACAATTCGGATTGTCATCATTTGCACAGACCAAGCCAGTACAGTACTTGCTTCTCAGCACCAGGTCACTGCGGTACCTAGACGTAACAATCTTTATTTTACAAAGCGTCCCCCCCCCGCCCCTCTCTCTCTCTGAAAATTAGCTCAAAAACTTGCTCAAATATTGCTCGTATTTTAACTAAAGCCTGCCTGCCACGAGTCTCCTAATCCATTCAACGTCACACCCCCAATGCTTTTTTTTTATTATGTACATACTGTCAGAAAGCGATGGC…
>Cluster-19195.0	NoTrans:1,Whirls:0
GCTGCTGCTGTTGCTGCTGCTGCTGCTGTTGCTGCTGTTGCTGCTGCTGCTGCTGTTGCTGCTGAGCGGCTGTTGGGAGACAAGCGCGGTGGCTGTAACGGCAGCCCGTCTCATCCGGCTGGCCGCCACAGCTGCCAGCGTAAAGACGTGTCCACACAACCGAACCAGGGAGTTGCGCAGCGAGGAAAACTAGAACGTGTCTGGCACAGCTGCAGTGTAACTGGCCACACCGGTTAGAGCTTAGGCACGCCCATTTTCTGGTCATCTCGACTACCCCTACCTACCCACAACACAACTGTAACAACCAATCGTGCGTCGTTCCCAAATGTGCATGTAATAATCAACTACGTCGCTAGAAACTAGCCGAGCAGGTGGCTTGCAAGTCAGAGTCTGTCTCGA…
>Cluster-4041.6884	NoTrans:1,Whirls:0
CAGTTTTTATTGAAAATGCAATATTTGACATCTCAAACACCTGATGCGATAGACAAAATCTGATGCCAGATTTGGAATCAGCACCCCCAAAAATTACCTTAAAACCGTTGGAATACCTCATGCCAGAACAAGTGTGTTGACCAGTGTTATCAGTGTTATCAGTGTTATCTGTGTATATTAGCTGTTGGAACATCTCAGCACCTCCTGCGTTGTTATTCTAGCCGGAATGTTGTATAACAAAGCCCCTCAATTTCTGCATCAAGCGAGCGTTCTAACTCACGTCCGCCAATGACGACGACGGCGATGACGACGATGGGATGAGGATATCTGTTTGGGCGAAGCTCTTAGCGGCGGTGGCGTTTGTAGCGCAGCGCCTGTAGGTGTTATTCTAGCCGGAAT…
>Cluster-4499.0	NoTrans:1,Whirls:0
AAGTGTCGGTAAATAAGTAAATAAATCGCGAACACCACAACCCACACGCAACCCACACACACACAAAAAGGCTGCCGAAGGCCACAGAGAGAGAGGCGCGAGGCGAGAGCGAGGAGCTAAGGAGGAGGATCCTCGGGCCTAGCGGCGCCGTGCGGCCTCCCGATTACTCCCCGCTCAGCGGTAGCGGCAGCGGCAGAAGAAGAAGCCGAGGAGGGGCCCTCTGGCCGTGAGGGGCTGTCGGGGTTGTCGTGGGGGGGCAGCCGGAACGAGCACGAAGAGGAGAGGAGAGAGAAGGCCGAGAACAAAACAATTCTGTCGAGGTACCAATCCAGTGAAGAATCGCCTGCTGTCGTTCAGGTCAAGGAAAACAACACGAGAAGTTGAGCGAGACTTCGGGGA…
>Cluster-562.0	NoTrans:1,Whirls:0
ACGAGTGTCCGCAGCTCAGCGTGGAGGGGCAGACGAACGTGCCCAGGCAGATGGAGCAGAGGAGCTCACTATCCACACTCTCACTGGGAGTCGCGCTCGCCATGACCCATGGCTTCGCTGGGATCGCTCGCTGTGTGGCTCAGAGAGACGCTGGACCAGGACCTCTCTCTTATAGCGACGGTGAAGAAGGAAGTAAAATTTTTGAAATGCTTTCATTGTCGTCACTGACATTACGAGACACAGCCTGGAATGTGAACCCG
>Cluster-6514.2	NoTrans:7,Whirls:0
TGCATCCTGCGAGCAGCGGCCATGTCGGGACACCGCCCTCTTCTCAGCTGATCGTCACTCTGCCCCGACATGGCCGCTGCTCGCAGGATGCATCAATCGCTGCTGCACTGACGCCGCCTTCTCCTCCTCCTCTTTGTCTCCTCATCTTTCTCATTTTTCTCCGCGTCCGCCTCCTCCTTCTGCTGCTAACCCTGAAGAGACGCAGCTGCTGCCCCGAAATGGAGGAGCTCAGCCCAGACGAGATCCGCAGGCGCCGCCTCGCTCGTTTGGCGCAGCCGGCCACGCCGCTCACGTCACCGCAGCGCGAGACGGCACCGCCTATCGTGGGGCCCGCAACTCCCGTAGCCTCATCACCCCCGGCCACGGCCCAGGGGCCATCCATAGCCCAGGGGCCGTCGA…
>Cluster-4041.2357	NoTrans:5,Whirls:0
ATCATCACCATCACCACCATCACCATCATCACCACCACAACCACCATCACCACCATCACCACCATCACCACCCACCCCAGCTCCCTGCCCAGGGTCGAGCGGGTTAGATTCCTAAAATGAATAAAAGCGAAATAAAAATAAAATAAATTTTTCTTTCATGAATTTTTATTTTTAAAAATAAAAATAAAATAAATTTTACTTTTATAAATTTTTATTTTTAAAAATAAAAATAAAATAAATTTTACTTTTATTAATTTAATTTTTTTTTTACCTACGTGACTTTACCGAAAAAACCTAAGCATATTGTGTCTGCCTCCGTGGCTTTGCCTGAAACAAACCAAAAAATAGCGTTGGATTCCTGCGGCCGCGAAAGCTTCACATCAAGATGATCACCACCAC…
>Cluster-9626.0	NoTrans:1,Whirls:0
TCGACTCTAGTTTGGGCTTAATGAGGAGGGAGGAGGAGGAGGAAGAAAGGGGGCGAGCGAGCGAGGAGGAGGAGACGAGGCGAGACGTCGCCTCGTGTCCGCCACTCGGCCACGCCTCCTTTCTTCCTCCTCCTCCTCCCTCCTCATTAAGCCCAAACTAGAGTCGACAAACTCCCGTCACGCGCAGCCGAGCCACTGACTAACAACGCCGCCACCGCGGTGAGCCTCGCGGCGCCTGTGGAGTGCGGGGACGAGGCCTTGAGTGGTGCACGCGGGTGGCCCGGGCCAAAGTTGCGTTTTGGCTGCAGTTTGACGGTCAACGTAAGCTGGTCTGGCGGCACCCACCGGCCGATTTAATGAGCTTGATCGACGTTATTAACTTAAATGTGTGCCGGGGAA…
>Cluster-4978.0	NoTrans:1,Whirls:0
CAGATCTTTTGTAATGTCACCCCTTACATGCTGTCCTGAAGGGCCACTGAGAATGAATGTGGTAAAAGTATGCGGGCGGCGGGGGGGAGACATCACAAAAGATCTGATTGCATTTGCCTGGGTGTTGAGCATGCCTGAGAAGGCCCCCTGTTACGAGCGCAGTGAAATTTCAGTGAAATACAAGAGATTGGCATATTCTCTGGATAAGATGCGCTTCCCTCAATCCCACCATCCCCTCCTCTCTCCCCAGACGTGTATTTTAAAGTCGAATTTTGGAGGAGTGTCTTATAATCCGGCAGCTGTGTATATGGTGTGTGCGAGAGAGAGAGAGACCTCTTTTCGGGTGCGTCTTAATTTCCGGAGCGTCTTAATATTCTGGAGAATATGGTCCATTCTCAG…
>Cluster-12828.0	NoTrans:1,Whirls:0
ACCGCGTCGACCGCGGGGAGGAGCAGGAGGTGGAGACGGTGAGCCAGGCGAGTTGCGTGGACTTGGTTCGCTCTAGCGGCTGTAGGGGTTCACCGGAACCGACTGTTATGCTGGGCGCGACTCAGTTTGCATTCAAAATAACAGCAAACGACCAATTTTTACGCGCACGACAAGTCGGTCGACTCGCGGGTCGCGTGCGGCTGGGTGAAGCGTGGTACTCCCACCACTTCCAAGACGCAGTAGAGGAGGCCAACTACCCTCTGGAGGGGCTCTTAAGAGCTTCCCCGAGTGGAGGGTCCTCCTTCCGTCGTCAGCGGGAGCGCGAACGAGCAACTGGAGGTCTGCTCCGTCCCGCCTTGAATCCGCGATTTTGCGATCGTTTTCGCCCAGCTCGACATG…
>Cluster-4041.10679	NoTrans:1,Whirls:0
GTCTCTGTGCGAGTCTGTGGGTCTATATGGGTGTCTGTGTGAGTCTGGGTGTCTGTGAATGTGTGGGTCTATATGGGTGTCTGCAAGTCTGGATGTCTCTGTGTGAGTCTGTGGGTGTCTCTGAGTATGTGGGTCTTTATGGGTGTCTGTGTGAGTCTGTGGGTGTCTCTGTGCGAGTCTGTGGGTCTATATGGGTGTCTGTGTGAGTCTGGGTGTCTTTGTGAGCCTCTCTGTGGGTCTGTGTGTGTTTATATGGGTGTCTGTGTGAGTCTGTGGGTGTCTGAGTCTTTGGGTTTCTCTGTGAGTCTGTGGGTCTCTATGGGTGTCTGTGAGTCTGGGTGTCTTTGTGAGCCTCTCTGTGGGTCTGTGTGTGTCTATATGGGTGTCTGTGTGAGTCTG…
>Cluster-16056.0	NoTrans:1,Whirls:0
CGGGGCGGATGCGTGGGGTCGACTGTGCCTCGTGTCAAGACCCCACATTCTCCCTGCGCCGGATGGAGGTGGACGCAGACACACAGGCCGTGCCGCTCACTCGTGAGCAGGGCAGCCAGACTACTTGGCGGTACCCACGTAACGCCTGCACGCAAAGCGAGCCACGCACAATGTCTGAGGAGCAGCAATTCACCCTCCTCTCCTCCAGCAGCGTGCAGACCTTCCTATCCGCTGCACTGCCTCGAATGGAGATGGTCCTGCAGCAGGGCGTCATCGCGAACGTATTTGTGGACGAGTGGGCGGCGCTGGTGGATGAGGAAGGCTCAGGGTTCGGGGGGTGTGTGTGTCAATGGTGGAGCGAGCGTCATTTGACGAGAGGATTGACCGCTCCTCACACCT…
>Cluster-4041.13612	NoTrans:1,Whirls:0
GCGAGAGACGTGCACGATTGATGTTCAACTTAGAGACGCGTAGAGGAACAGATGAAGATATCACAACGACTGTTAAAAGTGGGTTTGGGCAGGAATAGAAGGGAAGTGGGCTGATGACCAAGGCTAACAGTGGAATGGAAGCCGAGAGACGGAAAGTACCCAAGAGGACGACGGCCACCTTGGAGATGGAACAGAGATCGGCTCACGAGCAGGAGATAGATGGAATGTTGTTGTAGAGCCATGGAGGTGAATCGTTAACACCTCTGGTATTGGAACTAAGTCTCTGCTTTTTTAAAATGGATTTGTGTTTAAATAAGTACAAGACAGCAAGTCGCATTTTTGTAAGAGGGATTCAGAAACAAAATCATGACTTTTACAACACAAGAATACATATATTTT…
>Cluster-18862.0	NoTrans:1,Whirls:0
GTCCGGTCACCCCCGCCGCTATCCATCGCCATCACCGGCACGTGTGCATCTCCACGTGCTTGCGGCACTGCCTGCACTTGACGAAGCAGCACCAGTGGAACTTGCAGTAGCAGCGTTCCACCAGCTCGGCTCGCGTCGTGTGGAAGCCGCGGCCGCAGCACATGAGCTCGCAGCCGTCGAGGGCGCGCGAGGTGCGGTTGCACTCGCGGCCCGCCGTGCCCGCCACGCCCGCCTTGGGGTCGGCGTCGCAGAAGTCCGGGCTCGGCGCCACGTACACCAGGTCCTCGTCCGTGTGCGGCTTGAACTGCGCGTTGCGCGGCACCAGCTGCCGCCGCGTGCCGATCTTGCGCAGTTCCACCTCCGTGGCTCCGTCGAACTTCTCCTTGAGCACGGAGCCGA…
>Cluster-4041.1538	NoTrans:2,Whirls:0
GCTGCCACGCCGGGAACAGCGGGACTTGTGCTGCGCCATTCAGGTGGACGGCTCAACGCGTGCCCGCACGGCCCGCCTAGAGACCCACGCCACCCTCCTGGACATGGACCACAGCTTCACGCTGCAGCTGGAGGCCTCCAGGAAACTACGACTGCTGCTACTCTCCTGGGAGACACCACGGAGGCTCTGTTGCCACGGCGACGTCGCCCTGGCCCCGCTCTTCTCTTCCGTAACCGGGGCGACGGCTACCGGCGGGTCGCCGTTGCCGGCGGCGACGGTCTCCACGCAACAGCAGGTCCACCAGCGGTGCCATCAGCTGGCGGTGAGCTGTGAGCCGCAGGGAGTCATCTACGTGAAGCTCACGTTGACGGGGGCTGATGGAGGGGAAGAGGCGTCGTC…
>Cluster-10504.0	NoTrans:1,Whirls:0
CGTGTTTTCACTTAAAAATTTCTTCCTGTGATATCCACGGGGCTTATGGCAAAAATGTTATGAACTGATCGTAGGCAAGTTTCACAATCGGTCTTTAAATGACACCGACACTTTTAAATGTCCTTTCTTTTGGCAAGTCGTCACATCAGACTATTTTTATTGCCATCTCCAGTCGCGGTGTTTCTATGTCCACTATCCAACAGACTTTTGTAACCACCTGGCAGCAGTGACATTCGAATCACCAACTCCGCTTAAAACATTAGTTCCCAACTCGTGGTTCACGGACAACTAGTGGTACATTCAAGGTCGTGGGAGTGGCCCT
>Cluster-4041.2177	NoTrans:1,Whirls:0
TGTTTGGGCTGCTCTAAATGTCCACGTGATGATGATGATGAGCCCACTTCGTTGAGCTATCATTTGTGATAGCCAGGTCGCTTCTGGAAAAAGCTTCATAGCTCAGCGGGAACCTTACCTGGTCAAATAAGTTGGTGTCAGTAATTGACGAGGCTCGATATCGCGCGCGTGCATGCCGCAGCGAGTCACAGGGAGGAGGGCGTGTTTGGTGGATCGCGAAGATGCCTGCGTCGTAGGCGGTAGTACAGCAAGCAGGCTGCCGACATATCTAGGCACGACATTTGAGAGCGTTCACCACCTCTGTCCGTGAGTTTCGTACGGCTGCTCCTGTGCCAATTTTTTTTTATTTTGAAAGGGAATTGAACCTTATGACGGAACCCCCGGGGTCCCGAATAAATG…
>Cluster-13123.0	NoTrans:1,Whirls:0
GACGTTTCGCTGGTAATTACATCCAGCATCATCGGGCAATTCGCCAAAAAAACGTTTATTATGAATAATATTGGTCGCGAAAGCCTACGTGTTAAACTGGATGTTATCTCTGTATGTGCGTGTACAAACAGTAGTGACAATGTAACAATATATGTACTATGACACACAAATGGACTAAAGGACAAATACAATATGAGGCAGGAAAAAAAACCACGTTAAACATTTAGGTTGTTATAAAAAACAACACTGCTGTTGATATAAACAAAAACACGTGTAAGCATTCCACAAAGGACTAAAGGAATGGTACAAAGAAAGCATGAAGGGCAAATGGTAAAAACAAAACAAGTAATGAAGACGTACAAAAAAAAGAGACCTTTTAAAGCAATAAAAGTTAATGAA…
>Cluster-1696.0	NoTrans:2,Whirls:0
GGGAGGGGTGTTCCTTATTCATGACAAAAATAACATACTCATTGTGGAGCCCTCTTTTGTGTGAGGGCCAGGGAAAATGTCTCCACGTCTATGCCCGCCCGCCGACCCTCTAGATGGGGCCCCGGTGACAAAGGTGCCATGGAAGACACTGAATTTTGTCAAGTCCTCAGGTGCTTTTTTTCTGCCGGCTCTTTAAACGCACGCCGCACTGGGCCAAAGACCATTAATACACCTGGGACGCTTTTCTGGCAATCTTAGCAGCCAAATCGTCACCGGCCGTGCACTTACTAATTAACAACTATAGCAACTTGGTACAGCATGGCAGAGAGTGGCAATGCTCTGAGTTTATTTGAGGAGTGTGTTTAGTGAGTAGAAAAAGATATTCGTCGACAGAGCACA…
>Cluster-7997.0	NoTrans:1,Whirls:0
CCCGGGGGAGAGAGTGGGTTGGAGAATTGAGTTGTGTTTTTTAAAATCATGGTTTGTGTTGTTTTTTTTGTTGTTACGCTTCTCAACTATGAGGCGGAACGCGTTGGATGTGTCCCTCTCGGGGGGTCGGCAACCCGCGGCTCGGCAATCGCATGCGGCTCTTTAAGAGCCGCTTCGAGCCTCCCGACGGAGTCATCGCAAACTAAATATACACACACGCACATAAAAAAAACACAAACA
>Cluster-4041.2414	NoTrans:1,Whirls:0
GTGCTGTTAGCGAGCACCTGTGAAAACCGGCACGGCACACGAGCGGGGGGTGTGGGTGGCCAGCACCACCACCACGCCCTAGTGGCGACGTTTACACACCGCGCCAGGTATTCATTCAAGGCTGAGTCGACCTAGGGGATGCCAGGACCGGTTCTGATAATCGTCACCGGCGTTGGCCGTGAGCGTGTCTCGAACTCGTGTCGCCGGGGTTTCGTGGCGCGGCGTAGCGCTGACCGCTGCACCACCGCTCCTCCCCCCACAACGCACCACGCACGGCACGAAGCAGGGGACGTCGGGACCACTCCTCGGCCGTAGCCTCCACCCCACCCCACCTCCTCCTTCGCCTCGCACCAACCACCGGCGCGTGTAGGTCACAGAGCCTTGTTCCTCCCTCCCCGG…
>Cluster-7805.0	NoTrans:2,Whirls:0
CCGTGCGGGCATTGTGGTGGGCAGTAGTCGGTGTCGTTCACGCTCTCTCTCTCTCACTCTTTCATTCTTTCATTCTCCCCCTCCTCGTAGAGAGAGAGAGACATATATAATTACAACGACAAACAAACTATCGTTGCTCTTCGTCAGTTCGTCAACGATAGACGGATTTTTTTATTTTGTTTTATTTTCAACGGGTCGGCGGCCCCCCGCTTCATGCGATATCGCGGCCCTCACAAGGGCAGCGCAGTGCAGCGGCAGCCGCGGCTGAGGCTGCTCAGGCGGCGGCTACGGCAGCAGCAGCAGCAGCGGCAGCAGCAGCAGGAGCAGCAGCAGCAGGAGCAGCGGTGGTGGCGGCGAAGGTGCCCGCAGCAGTTGGGGCGGAATGGGCGGGCGCCCCTG…
>Cluster-4041.3688	NoTrans:5,Whirls:0
GGCTGTCGGGATGAGAACTCGTAACCGCGAGAGAGGTGGTGGTGGTTGCAACGACATCCTGGGTGCAAGAATCGATGCGGCGTGCGAGTGTGCGCGTGTTTGTGCGTGTACAAGTATGTACATGGGTGTGTGCGCGTGCGTACACGTATGTACCTAGCTTGGCACATGCGTTGTGGTGACGTCACCGCCACCTAGTGGCTAAATGGTGGTTGTGGTACAAGTACATTGCTATGGGTGTGTGTGTGTACAAGTGTGTACAAGTGTGTGTCTGTGCGTGCATCTTGAGAGTCGTGGTTGCGTGCCTCTTCCTCACCCTCCAACTCGGATGCTCTGGATAATCTGGAAAATGGCCGAGCCACACACCACGAACACGAACAGCGCCAGCAACCAGGGCCCCAC…
>Cluster-4041.5050	NoTrans:1,Whirls:0
CGGAGGGCTGGAGTAGGGAGAGTCGTAGGTATGATTGCCCGGAGGCTGTACCTCCTCAGGTTGTGGGTGGAAGGGGCCATTACCCCTTTGTGTTAGGGATTAGTGTAACTGTTTGGTGAAATAAAGCGCGTTGCCTCTACGAAGACTCCGTCTCCCTCCAAGAACATTACAATTGCATAAGTACTTTAGTCATAAGTGCATTTTAACCGTTCTCACTAAGATATAATCGTTCCCATGAATCGTGATGATCGAATTGCCCGACTTCAGACCTTTAACGTAATATAGCTAGGAAGACCATGCTGGCCAACTGGAAAGACCACGAGCCCCCATTCATGGAAACAGTGGCGTAACACACGTCCTGCACATGTTGAGCATGAAACATCTGAGCGGCACGTTGAA…
>Cluster-13828.0	NoTrans:2,Whirls:0
TGCGTGCGTGTCTGTGTGTGTCTCTGTGTGTGTCTCTGTGTGTGTCTCTGTGTCTCTGTATGTGTCTCCGCATGTCTCTGCGTTGTCTCCGCGTTGTCTCAGGCCGTGAGGACGGTGTGGAGTCTGTCTCTGGTCTCCGCGAGTCCCAGACACAAAATGATGTCCGCCACGCTAGGGCCCGTCTCCTGCCCTGTCAAGGCGAGTCTCAGGGTCTTCATGGCCGTTGGGAATGGCGTGGGCGAGGCCTCCTGCTGCAGGCCTTTCCTGAGCAGCGAGCCCAGAAGCTGGGCAGACGCTGCCTCCGCCTGGTCCGACGATAGGATCCTGATGACGCACGCACACAGGAGTGCGTACGCGGGGTTTATTGAATCCATCTGTGCGGCGGTGACGCTGGGCCTC…
>Cluster-416.0	NoTrans:1,Whirls:0
GTGGATATGTAAATTGCCACGTGACGACGGCTACTTGTAAACAGTTTATTACTTCGATGTACACATGCATATCATTGCTATGAGGTCGCAATCATTACACGCACACACGAAGTTCTTGCCATACATTAACCACACTACCTCGCTGATCTCGTCAAGTAGCATAAGCCATCACCACGTGAACTCCGGTCATCCTCGCAGTCGCAGCTTTTGGCTGGCAATCAAACAAATAGGGTTAACCACATCGCGCGGTGCTTTCAGATGCGCTTCTGCAGCCATCTGGAACGC
>Cluster-10083.0	NoTrans:1,Whirls:0
CAACATTGGACGGGGTCGGGGGCGAGGGCGGGAAGGACATGAAGTCAATAAAACACACTGTGCTTTTGTGAGATTTCAATTTTAAGGGTCCACTAGAAAAGTTGCAGAGGTGTGTGTTTTTGTGTTTTAGTTGCAATAGATGCCCACAAAACAGTACCTATTTAGATGGTCAAACCAGAGAGCAAATTGCGTGTGTGTGTGTGTCCGCATGTGCGCGTGTGTGTGTACAAGCACTTTTTTAACGTGTGTGCAAATTCCAGCGGCTACCATTGCAGCTAAATAATTGATCATTTCAGTGCGGAATGCACATTTTAAACCAATGCGCCCCAATTGTCCACACTTGCCCCCCCCCCCCAAGGGCCGGCCTTGGCCAATCTCCGTCACACGGAGTGGCACTTC…
>Cluster-4041.4585	NoTrans:1,Whirls:0
GCCACGGCACAGGATCATTCTTTCTCACCTGATGACGGACGCTTTGTGTTGCGACCAAAACGTCGTGTTCTTTTATTATTTTCCTATCAACGTGACTTTACCGAAAGAACCAGAGTATGGATTCCTGCAGTCACAAAAGCTTCAAATCAAGATAAAACACAATTAACTCACTTGCTGATTTGGTGTTTTATTGCAATAAAATCTGACCAAAAAAATTGTGCTTTGTGAGTGTGAAAACAAATTAAGGTGGCAATAATGAAGCAAGTGTTGTGATGGCAACCGAGAACCTTTGACAGCATCGCATCCCATACAAACTGAAAACGAATTTCTTTATAACTGCTTTTTGTGTTGAGTTGTCCTTCCCCTGCACCTCCGATTAGCATGGTTGGCTACAATTTC…
>Cluster-4041.4915	NoTrans:1,Whirls:0
TGGATACAGTGGAGGCTACGTTTTGGAAGTAACTTTTAGAATAGCAGCTACTTGTGTCAAAGTAGCTCACTACTCATTCACGTTAGCTTCCCCCAACACTGTGTGTGGTGACGGCTTTGTGAGGTTAGCACTCGAAGAAACCTGGTGACCCGAGTTTATCTGAATTGGTCCTGGGCCTCCCCGAAGTCAACTCAGCCTTAAATGAGCGCCTGGTGCGGTGTGTAAACATCGCCACTGGGGAAACAAACGTGACCCGTCATGGTGCTGGCCACCCACCCCATCGTGTGCTGTGCCGGCCTTCACAGGTGCTCACCAACGGCACTTGCCCC
>Cluster-3878.0	NoTrans:1,Whirls:0
CGGGATTCTAAGCCTCCTTTGCCTCAGAAGCCTGGGAACCCCGGGTCAGAATTCCCGAGTGGAATGCCGGCAGAGGATGGGAGGGATGGAACGCGTGCTGAGGAGGACGCCAAGGGGACACCTCGACCCCCTGCTGAGCCCAAACTGGGACCCCCAAACGGCAGGATTAGGGGGGCCCGCCGCCGGAAAGTGGGAATCAACCTGGCCAGTTGCAAGTACGAGAGTGTGAGGAGGGCAGCCCGGGCCCATGGCCTACACGAGGTGGCCCCCCACTCGGAGCGCTGGGCCCTCTGCTGGACCGACCTCTCCGTGGGCCTGGAGCGGGCCCTCAGCATGAAGGCCCACCAGACGGTGAACCACTTCCCCGGCATGGTGCAGCTCTGCAGAAAGGACTGCCTG…
>Cluster-5407.0	NoTrans:1,Whirls:0
GGAAAACTTCTGTAACTTGGCCGCACTCAACTGGCACGGCGATCATACCCCGGCTTACGCCGTCGAGCGGTGAATTCCTGGGAGGTGAGACGGTGAGTCGCGTGCTTCACAAATGCGGAAGGAAAAACCAGAGGAACCCAGAGAAAGATCCACGCGATCACCATGGGGAGAGAGAGAGAGACAAGCGAACTCCAAATACACAGCAGGTGTCAGGGTCGGGATCAAAC
>Cluster-4041.1038	NoTrans:1,Whirls:0
TGGGTGAGTGAGTGTGTGTCTGGGTGAGTCTGAGTGAGTGTGTCTGAGTGAGTGTCAGTCTGAGTGAGTGTCTGGGTGAGTGAGTGTGAGTCTGAGTGAGTGAGTGAGTCTGAGTGAGTGAGTCAGTCTGTGTGAGTGAGTGAGTGTGTCTGAGTGAGTGAGTGTCTGAGTGTCTGGGTGAGTCAGTCTGAGTGAGTGAGTGTGTGTGTGTCTGGGTGAGTGTGTGTGTCTGAGTGAGTCTGAGCGAGTGAGTCAGTCTGAGTGAGTGTCAGTCTGGGTGAGTCTGAGTGAGTGAGTGTCTGGGTGA
>Cluster-4041.11681	NoTrans:1,Whirls:0
GGGAATGAGACGTTGGCAGTTCCAAAGTGGAGCAGCGTGACGATTAAAGCAAAAAGAGAAGCGTTGTAGCCTGCAGCGTGGTGATGGAATACAGTATGGATCAGACGAATTGTCTGGTAGACCAAGTGGACATTCAGGCCCCACGGTGGCGAGATGTTAACTACCTCACCTGGTATGCAGGAGGTCGTCGGTTCAATCCCAACCCTGACGCCTGTATATTAGGAGTTTGCATGTTCTCCCCGTGGTCACATGGACTGTTTCTACGGGTCTTCTGGTTTTTCCCTCCTCC
>Cluster-19050.0	NoTrans:2,Whirls:0
GACCACGGGGATCCACAGTGCCGGCGTCGCATTGCGGGACGCGGAGAGTGGATTCCGCTTGGGGGAGGGCGCAGTGCCTCCTCATTATCTGTGTCCCCTGCGGACCCCTTCTCTCTCTCTCCCTCTCTCTCTCCCTCTCACCACATCGCACCTGCACTCACCGCTACCTGCCTCCCTTGCTCCGTCAACACACCTCACCCACGCACACCTTACCTGTCTACCCCTCACCGCACATCACTCTCGATCACTCCATCTCCCTGCTCGCCTG
>Cluster-13294.0	NoTrans:1,Whirls:0
CGAGGTGGGGGGGGCGCGGGGGACTCCGCTGACTCCCGGGGGCGCGGGCGACACGGCGGGGTCAAGGGGGCAGCTCCTGCTGAGATCCCCGGCCGAGGACAACGCTCCTCTGCCCGCCGGCCTGTGAAGTCAATCCGAGCTCTGTTAAGAACGCAGCGCGAAATGTCATCGTCGGTAAAAGGAAGCGTTTTATTTTTTTCGTCGTGGAGTTAAACGTTTCCGCGTAGAACACTAACCGTTTGACCTCTATTTAATGTTCATCCCACATTTTTGTTTTGGAATCATCTTGTTGTACGGCCTAAAAATTCCACGGTGTTTCTTGACATCTTGACATCCCAAATACCCGCAGGCCCACGCTGTGGGTATTCGGTCGAGTTGTTCAGTGCAGGAGCTCGCGAT…
>Cluster-3552.0	NoTrans:1,Whirls:0
AAATGAATTGCAAACAAACTTGCTTCTTTGTTTTCTCAAGTTTCAGAAAAAAAGATCGTTCACTTTGATGGCTGAAACTTTTGGCAAGAAAGTGCTCTCAGTTAAGGGTGCAGAAACAACGACAGGCAACGATGTATCTGATGCCCGTTGCAAGCGAAGTTCTAACAACATGCAAATCCGTTCAGGGACAATTCGAATTCCGTCCGAAAAGAAACAAACCAAAAAGATGTCTCGATTGTTTCGTGGCTTTCAAAACGGGGGTGGTGGTAAGAGGAGGGTACAAAAGCATGATGATAAAGAATATCTTGACATAAGGCACCACACCAAAACACATTGAGCTAGTGCATTAATACAAACGAAAATCTTCAAGTAAAAAATAATAATGTAAAGGGGTCACGG…
>Cluster-13409.0	NoTrans:2,Whirls:0
CGTGCGACTCGCCGCTCAATGTGACCCGAGCTAAGCGACGTGAATTATCACGGGGAAAACAAAGAGCCTCGTTGTCCAAAAGCCGTCCCGCGATTAACGATCATTAATATTTATTTTTATTCTTCCTCATCCACCTCGGTGCGCCGTGTAAATACGTTGACCCTCAAAAACAACAAAACCCCCCCGAATGATAAAACAGAAAGACGTAACGGCAGCTGAGTTCCGTAAACAGACAGCAGCCGCGGGGGGGGGGCGGGGGGGAGAAGCGATTGGACCGGCAATTGGAGGGGCCACCGCCTCAACGTTGCAAACTTAACGCGGGGATCGCGGTTTAACAACCTGCTAACGCAGCGACGTGACGTTACGACGAAGCGGCGAGGGAATGGCGGATCTCCAACC…
>Cluster-15975.0	NoTrans:2,Whirls:0
cacacgaaagaggaagatgctagacatttattcagttttgttttttaaatctccagtccacttccaccgttgatctttctaatcttctggacttcggtgaccgcacgtactgcatgctgaacgtctgtcgctcccgtacgtagccaatcttgcgcttaatcggaggtgccgtgtcgatcactcgacaagacgaagagtccgagcgacggagcgtgaagttgattatttacaagccgacattgcacatgtccacattgtcagcagaggaccagtagcagcaagaaacacacacacacgtggttgtactccactatgctgcaatgtctacgctttcccgcccacttcaccaaccgggcactgaccagagttggtgaagtatggtcaaaataaccgccaggg…
>Cluster-15993.0	NoTrans:3,Whirls:0
CGCGAATTAAAATGGTGTCCGCGTGAGGCGCTCGGCTTGCCGTGCAACTCGTTAGTGGCGCATTTACGTCCATCTCATTTCTCTCTTAAGACAAACATTCCGAACGCAGTTGCTTCGAAAAGTTTAATAATTTCCTTTTGCAAACGTTGCATTGATCCAGAGAGTGCGGAAGGGGGGGGGTAGGAGCAAGCTAAATGCTGCGCGGCGCTGGGTCGAGTGCGGCCTAGGCTAGCGGCCACAGCCTCGGGTTTTGCCTGCTCCGCTCGGCCGGGTATAGTGGGGGGGATGGCGGCGGCGCCGGGCTTTGCCGAGAGCCTGGAGCGCAAACTGTCCGGCCTCAGCAACACCATGGAGAGCATTCAGGGGCTCTCGCACTGGATCATAGACCACAAGAGCAGG…
>Cluster-7356.0	NoTrans:1,Whirls:0
TCGCTGTCGTAGCCCATCTCCTCCTCGTCGTAGTTCCGCGTCACCTGCACGTGTGCGCGCAACACGTCCAACAGGGTCTATGCACCACAGAGCAGCCGGCGTGCAGACGGGAAAGCACGTCTTACTCATTCGTTCACCACAACGCTACATCAGGATAAAAATGTGTCAAATCAAAGTGGCCTGCCTGCTCAAAATGAGCAAGTGGCGATTTGCTCAGCTCCTGAGTTGTACACCCTTGATTGAGCCTGTGGCGAAAATTCCAGATTGTCAAGGCAGGGAGACTCGTCTATCTTATATAACACGCACCGTTGACTTCTAGAAGATAGACTTATTCCAGTGGCAACGAAAAGATAAAGGGCGAGTTGATTCCTGACCAGGATATAAACTGGCAACCTTATG…
>Cluster-12149.0	NoTrans:2,Whirls:0
GTAAAGTCACGTAGGTCGGAAAAATAATAGATGACGACGTTGCGATCGAAACGTCGTGATCTCTATTATGTTTTCTACCTACGTGAACCAAAGAGTATATGGGTGTACGGAGTTTATCGTAGGTAAGGATTGGTAAGGTTGTTGTGGTTAAGGCCTGGTCCTCTCGCTTCTAGTTTACGTACGACGACTTTCTAATTCTACACGGTGATCGATGTATGGATACCCCACTGATTTCTAATGGCCCTCTTATTTAGATATAGCATCAGTGACCTCAGCTTGTACGTCTCTATGTTGAACTTCTTTCGCACCGTACGTAGCCAACCTATGCTAATCGGGGGTGCGATTAGCGCGGTTGGCCTAACACATTGTTCATTTCGGTAAGCTTTGTTGGAAAAATAG…
>Cluster-4041.9883	NoTrans:1,Whirls:0
TTCTTTTTTTTTGTTAATTTGTGTACATTTATGCACTTTAAAATATAAATGTACGTGTCTATATTTATTGTAATACAAATACAAGGATATTTATTCAAATGTTGGGTTTATTTTATTTGTTTATTGAGTTAAAAATGACACCGGTCACGCTTTTTCTGGCATAAGGTATTCTAATGGATTTAAGGTTATTTTGGGGTGCTGATTCCAAATCTGGCATCAGTTTTCAGGTTTTTGATATATCAAATATTGCATTTTCAATAAAAACAGCAAATGTATGCTCATATACGAATAGCTAAACAGACATCCATACAAGAATAAGATAAGATACAATAATAATGAAACAAACATTTAATGAGCCGTAGCACAAAGTTGTGAGAGTGACTGCATATCAATGTGAGT…
>Cluster-4041.12099	NoTrans:1,Whirls:0
TGGTGGTGGTGGTGGTGGTGGTTGTAGTGGTGGTGGTGGTGGTTGTAGTGGTGGTTGTGGTGGTGGTGGTGGTTGTGGTGGTGGTGGTGGTTGTGGTGGTGGTGCTGGCCACCAAACCCCCTCTGTGTGTGTAGCCACAGTGCCGGTAGCCTTCATAGACGCTGCTGCTGACAGCACTTGCCCCTACAGCCCTGCTAGAGGCTACCTGGGGTAGCT
>Cluster-6729.0	NoTrans:1,Whirls:0
CTCTACCTGCCCCCCACCCACCCTCCCACCTAAAACATGACAGCAAAATTCCCTTCACTGGTTGAAGAACTATGCGTGTCGAAATGAAGGAATACTTAGGAGAAACATGGTGCTGGATATTGATGTTGTCTTGTTACCAATGAAACAATCTGTTTGAACGTCGAAGCTCCACAGTTCTCTCCATTAAGTTTTTTTTTACTTTTTAAAATAGCTTTAAAAATACCGCTGTCAACAAAATTAATAAGTTATTAAACACATTCGATTTAGAAAAACTAAGCTGAACGGGATACCAAAAGTCATTTCAAAATACATAAATTGAGGATGAAGGAAAACATGATTGTAGGAAATATGAATCTGTGGATTGGCAGGCTTGCATGCTTCAACTGTATATTCTAGTGT…
>Cluster-4041.58	NoTrans:1,Whirls:0
GTCGTTATGATTTTCACCACCCGGCGAAACGTAAAGAGGCTTTCGTTTTGCGTTTAATTCACGGTTCTTCGTACGAGCACGGTGTCGTCAGCATAAAACTCGGCCTCTCTAAAACCGCGAGCCAAGGCCACCCAGGGAGGTTACTGGAGGCCTGTGCCCCGTGTTTGGGCCCTCTTTTGTGTGAAGCCCCCGGGCACGCTGCCCCTTTTGCCTTCTCCCCCCTACCAGCACGCCAGCTGGCTACCTCCGGGCCAACCCTGCCATGAGCCCACACACACACCCAGATTGACGAGAATTCGGGCTTTCAGTTTAATCACAAACGATGCCCAGAATAAAAGAAAAATCAAACTTAACCAAACCGCTCCAATTAACCGAGAACCAACGATGAGGGGGGAGGGG…
>Cluster-4041.5745	NoTrans:2,Whirls:0
GACGAGAAGGGTGTTTTAATGCGACAGCGAAATGCATATTTTAAAATATGAAGCAAATATAACAGATTAACCCTTAGGCATTAATATTACCACTGCCCTCAAATATATATACACACGCGCGCGCACGCACACATGCACACGTCCACACACACACATGCATGAGAAGACAGTCAGGAGCTTTGAGAACTGTGGATACCCACCCCGACTGGACACGTGTGAAAAAAATAGCTTTATAGCCCATTGGATTCCTCCTGTATTAATACATATTCTGATACAAGTGTAGTGACATAGAATCGGTCACGTGGCAGCACAGCGCTGGCTGCTGGTAGGGAAGGGGATCTGCAGCTTACAGCAGCCCTGACTGACAGCAGGTCACGTGATAAACCAGAGAGAGGGATG…
>Cluster-418.0	NoTrans:1,Whirls:0
TGATGATGAAACGGAAGATGCTGATGCAATTACATGCGGCCCACGGTTCCCAGTCTCCCTCCCCGCGTCTCCCTCCCTGCGTGTCCACCCTTATTCTTCTTATTCCTTTGCCGCTCTTCGCTACCCCAAGCTGGAGGGGTACCGGGCCCTCTTCACGATCGCCCGGGCGACGTTGCGAGGACGTTCGCCGCGGCCTCGTCGTCCGCTATTTCCTTCCTCGCCGAGAGCGACTCCATGGCGACCTGGGGCCCCCGTGCTCTCCCGCTCCTCCCCGCGTCTCCCTCCACAGCGGCTCCCCTCCTCCCCCCTCTCCCCTCTCCCC
>Cluster-4041.10729	NoTrans:1,Whirls:0
GGTGCGGGTGGTCCGTGAGTCACTGGTGAGTAACATTTTGGGTACGGGTATCGGGTACCCGGTTGCGACCTTTACATCATGGGACCCTCCCCCTTGCCGGCGTCAAATTCTAAGAATGGGTTTCACCCTTTCTGGCAATAAAACAGTTTTGTGTTAAGATGTTAAAACACTCAACAGAAACCTTTTGCAGGGTATGTCCGCGTTAATCACAGTTACTTGCGGTGAACATGGAAGCATAAAAGCATGCTTTGGTAGCGCACATGCATCGTCTTTGAAACTGGTTGGTCCACACCCGTTCACAAGTGTGTGTGTGGAAACCCTCCATACATCTGTAATTGCGAGCGTAAATGGGGTTGCTGCTGGCCTCTGGTCCAATCACGCGGCCCGGGGCATTGGGGG…
>Cluster-8344.0	NoTrans:3,Whirls:0
ATTTTATTACTTCCCTACTACGTGACCCTACCGAAAGAACCAAGAAGATGAATCCCTGCAGTCACGAAAGCTTTAAATCGAAATTTGAGCGCATGAAGTTTAATAAAAATGTAATTTTAAAAATGCCCTAATTTTGTTTGATTCATAGGTATGCATACATGCCCCGACATGTTCTGGTGTCCCCTGGTTTACTTGACTTATGCTTTGCGTATTTTGTTGTAATTTCTAACTCTAGAAAATCATGCCGCCGCGATCCTGTATGGTTTGCACTTGGGCAATCTTCCCGTAGCCACCACGGCCGAGGTCATAGTCTGTCCGGTACTCGTCTCGTACCTGGCCTCCACTCTTGCCACGGCCGAACTGGCGGCCCTCCTTAAATCCCGCGTCCCAGTCCGTTCG…
>Cluster-1487.0	NoTrans:1,Whirls:0
GGCTATTTCTGGTTTGAACATGATGAGACGTGGATTGCCAGTCCACAGTGGAAGAACAGCAGGTGCATCTTACAGATGACAAGCTGATGGTCAGTGGACAGATCAGCTCCACTGTAAGTCCTGGTGTCAAGAACATGGGCTGTCATTTGCCGTCTAGCCTCGAGAGTTCAGTAGATATTCTTGGTTGGTTTCTGGCATGCGCCCACAGCCACACATGCACCAATATACACACTTATCACAAAACAACATTAACATGTGCAGGATCACACACAGCAGACCAACAGCACTATATGTAAACAGAATCGGACAACACACAGGACATCACTGGACACACCA
>Cluster-4041.1054	NoTrans:1,Whirls:0
GCTCCCATCCTGCCTCCGCGTGGCGCTCGGTTGCCGTGAGGCCCCCCCGACCCCCCAGCTAGGGGTCGGCCGAGAGACCAGGTTGTAGTTGGGCCCTCGGTTGCGGCGGGGCCACCACGAGTTGAGTCTCGACCAGCGGGCGCCCGACGGACGCGTCCTCGGCGCGCAACGCCTCGACGCGCCGCCTCACCGCCCCGAGCCCCAGGCCGACCCCGGCCCGGACCCCTCGGGCCGCGAGCGCCCGGCGAACTTTCTGCCTGGAGAAGGCGTAGAGCAGCGGGTGCAGCACGGGGCCCGCGTAGGCGGCCGCGAGGCACGCGGCCCGGGGCCGGGCGAGGGCGACGCGCGACGACCCCCGCGGGTCGGGCCCCATCCAGAGCGCCGCGGCGTTGAGCAGCG…
>Cluster-6714.0	NoTrans:1,Whirls:0
GCCACCTCATCTTGCCAGTCCCTAACAAACTCCTTCACCAAAAGAAAAAGACGACAACAACACCAACGACCTCCTGCTCCCTCCTCCTCCTCCTCACGCCGTCTTCGTCGCCGTCAGTCGAGCGAGCGCGAGTGCTCCCCACGCACGATGTGCGACGAGAACTCGTAGCGGTCGCGGCTCAGGTGTCCGCACACGTTGCACTCGAGCGGCTCGCGGTAGCCGTGGCAGCCCATGTGGATGGTGT
>Cluster-11926.1	NoTrans:6,Whirls:0
CCCCTTTAGCTGGAACCCCTTCACCAGGACCCCCTCCGGGACCCCCTCCAAGACCCCCTTTAGCCGGAACCCCTTCACCAGGACCCCCTTTAGCCGGGACTCCTTTCCCTCCGGCTCCCTCTGCCTGCTGTGCGGAGGATTCTGCGTGAGGCCCCAGGGCCCCCAAGCGCCGCAGGTCGTCCTCGTAGGCCCGAGCCGCGGCCCGCTCCATGGCGCTGAACGCCGCCCCCATCTCCTCGTCCAGGTTCAGCTTCTCCTGCCGCTTCTTGCGGATCTCATCGATCTTGAGCTGCACATTCAGTTTGTGATTCTTCCCTCGCTCGTGAAAATCTCGACTCGGCTGGTTGTCCGCAATCCAGCACTTGCAGTAATCACAAAACTTCCTCGGCTGTGACTTCC…
>Cluster-7111.0	NoTrans:1,Whirls:0
CTTGCCCCTACAGTCTGTTAAGGCTATACGGGGGATCTTTGTTTTTGTTACGTATACGCGCTTGTGTGTGTGTCTGTGTGTGTATATAACAATCCGAATATGAATTTATCCCGGAGAAATCCGTTGAGCTAAGGAGCACATTTTTTTGTTTCATAAATGTGCAGTGCGTAGAGCCATATACCCCGTGTGTTTTATGCGATGTGTGTGTATACTGTGTGTGTATACTGTGTGTGTGTATATATATTTGTGTCGTGGGGAATGGTGGCGCAGTGGTTAGCGCCCTGGGCAGCGAACCCCCAAAACATCCCGAGTTCGATTCCCGCTCGCAGCCAAACACAACACCGGCGACGAATATCGGAACCGGTCCTGGGCCTCCTCTCCTAGGTCGACTCAGCCTTA…
>Cluster-10073.0	NoTrans:1,Whirls:0
GTTAGACGAAGAAGGGGGGGGGGCATGACAGGATCACTTAAGGGGATGGTCAACGAGGTGAGGAGGAGGTGAGGAAGAGAGCGAGATTGCAGGAGGTACACGGAGACCACACGGACCCCAGACGGACCGGCCTGGCGGTGAGAGAGGGAGGCAGCGAGGAAGCGAGGCGGGACCTCTCCCTGCCGGCCGGAGTTGACCCCCTCGGTTCGACCCCCTCGGCTC
>Cluster-4041.7776	NoTrans:2,Whirls:0
AACAAATGCGCTTTGTGTCCAATATCTTTATTCCTTTTCGCTTCTTGTAAATTAGTGTTTGAGAGTTGAAGCAACAGCACAGTGTGACCCACAGCATCTGGACAATGATGGCAATCAAAACAAGTTCAGTGACCGTGTTGGCAGGCAGTGGTGTGAGCGCACATTCACAATGAAAATACTTTACCACCACCATCACGAACGAACACAACCCTGGTAACTTAAAGTACAACTCGAATCGCCACCTTCATTAAAACTAAACAAAAATCCAATGACCAGATCACCTGGAATGTGATGATCTCATGAGATGCTGGACGTTGATCTGGATGGCGCTATTAAGAAGAGCCACTGCCCAAAACGTCTCCGATTATATATTTTGAAGGCAGTGTTCACAAAAATGTT…
>Cluster-4041.7994	NoTrans:2,Whirls:0
GTCGGGGTTGCCGGGCGGCAGGCAGGTGCGGAAGGGAGGGCCGTCGAAGGCCTCGTCGTCGAAGGCGATGTCGACGGCCTTGTCGGGCCACGCGGCGGGCGGGCTCGTCGGCTGCAGGCCGCACGGCTGCCTCTCTCGCTGCTGATCTCCACTCTGCAGCTGATTTAGGAGCAGCAGCAGCACCCTGGTGACTCCCTCTCTCATTCTCTCACTCCCCCCTCACTCCCTCTCTCTCTCCCCCCCTCCCTCTCGCCCCTCTCTCTCCCCCCCACCCTCTTTTTTTTGAGCAAATGGCTTTATGTATATATCGTGCGATATTATAAAGTGTTAAAAAAATATTCAAAACAAATCAAAAGTCGTGTTCACGTTGTGCCGCTCCTTGTGGGCACGGGCGCACAA…
>Cluster-6135.0	NoTrans:1,Whirls:0
TGTCACACGCTTGGGAAGGCGACAATTATCTTTTACCACCAATCACCATGACGTCTCACCATCAACTCCGCAGGTCAAGTGCAGCGGCCACCACCACTAGGCGGATACGGAACCTCTGGATTTACTAAACGCAGCCCTAAGAAGCACGACAATGAGGGCCTCTCATCAACCCACAACCGTTAAATAAAACAGCGACACCGCCAAATAAGCGCTTCAACGCCATTCACATCTCGCTCGGGGGATTCCTGAACGAGGCCGTAACGAACCAGGGGGGGGGGCCCATTAGGATTCTGACGATGCCGGCACGACCGAGACCCTGCTGGAGACGTCACCCACAAACTCGGGGCTCTGCGGCGTAGGGGCAAGCACACACAGCAGACGTCCGCGGCCTCTGCGCGC…
>Cluster-2188.0	NoTrans:1,Whirls:0
GTCCTCGCACACGGTGAGGCTCTCCTCGTCCAGCATGCCGAGCAGGCAGATGGGGCACACCTGCTCCTCCTCATCCTTGCCACTTTGCTCGGGGTGGCTGGAGGCGGTGCTCTGTGCGGCCGGGAGGTGCGAGGTGGAGAGTCTCTTCCAAAAGTACCACACAAAGAGGAGCTCGCGCATCAAGGCTCCGTCACGCAGCACCATCACCAAGTTCGTGTCGCGCCTCTCCAACTCGCACCTCCCGGCCGCACAGAGCACCGCCTCCAGCCACCCCGAGCAAAGTGGCAAGGATGAGGAGGAGCAGGTGTGCCCCATCTGCCTGCTCGGCATGCTGGACGAGGAGAGCCTCACCGTGTGCGAGGACGGCTGCCGCAACAAGCTGCACCACCACTGCATGTC…
>Cluster-14046.0	NoTrans:1,Whirls:0
CACACACACAGCACGTCCATGCCATCCACCTGTAGGGACACACAGACAGAGACACAGAGACACACATAGACACCACATGTACACACAGAGACACACACACACAGAGACACACACAGAGACACACACACAGCACGTCCATGCCATCCACCTGTAGGGACACACAGAGACACACAGAGACAGAGACACACATAGACACCACATGTACACACAGAGACACACACA
>Cluster-15985.2	NoTrans:1,Whirls:0
TCCCGGGATGGATTCCGATGCTTGGAGCGTGGACTGGGAGGCACTGGGAGCAGGATGAGGTGGAAGTCCCGGGATGGATTCCGATGCTTGGAGCGTGGACTGGGATGCACTGGGAGCAGGAGGTGGAAATCCCGGGATGGATTCCGATGCTTGGAGCGTGGAGTGGGAGGCACTGGGAGCAGGATGAGGTGGAAATCCCGGGATGGATTCCGATGCTTGGAGCGTGGACTGGGATGCACTGGGAGCAGGATGAGGTGCAAATCCCGGGATGGATTCCGATGCTTGGAGCGTGGACTGGGAGGCACTGGGAGCAGGAGGATTGGGAGTCGATCCGGTGGGATGACAATCACCCATCATCGTTCACCGTATCCTAACTACGAGACAGTGACGCGACTTGCA…
>Cluster-11489.0	NoTrans:1,Whirls:0
ACGAAACTGAATTGCAAGACCGAAAAAAACCCCCCAACCGAGACATTTATTACTCGTGGTTTATTGATACTGGTCGTATTGACCACGACAAAGGGATGACCACCAACGATGCTCACACCCAGAAAAAAAAATTGAGTCGGCAAAACAAATGGCTACATACGTACAATCACCGTTTTAAGATAGCCGGTGGGGGTGGGGGGGGCGGAATGAAATAAATTGAAGCAGAGTGTGTTCATCCTCGGGGAAACGTTCAAGCGAAGAGGTTCACCGCTTGCGGGTTTCCGAATGACTTCGACGGCATCGGTCGACGCGACGGCCGTGGGACTCCCGCCCCGAACGATTCCCGCAGATACCGCGATTATCCCGCGGGCGAATCCCACGTTGGTTCGTTCGCACGCG…
>Cluster-4041.12353	NoTrans:1,Whirls:0
CTCTGTGTGTGTGTCTCTGTGTGTGTCTGTGTGTGTCTGTCTGTGTCTGTCTGTGTCTCTGTGTCTCTGTCTGTGTGTGTCTCTGTGTGTCTGTCTGTGTGTGTCTGTCTCGAGACGTGTCTGTCCGTGTGTCTGTCTGTCTCCCTCTGTCTGTCTCCCCAAACGATGTCTCGCTGTGGTCTCATCACCGACAGCTTCGCGGTGGTGAGACACGCGAAGGCGCGGGTGAGACACAGGATTTGGATCAGCTGCGAGCCTTTGACCTCGCTATGGAATACGGACCTTGTACAGGCATCACTCGCTTGGAGCGGTGGGCGCGTGCTGAGGGCCTGGCCCTGGGCCCTCCGTGCTGGGTGAAGGTGATGGTGGAGGGGAGGGCCGCAGACGTTCGCTTCACAC…
>Cluster-12178.0	NoTrans:4,Whirls:0
GAGATGGTTTATTGGTAATTTTTTTTACATACCATATTACATTAGTGCCAGTTTAAACATACAAAGTAAGTCTTTAAAAAAACGGAGAACGAATGTACATTGCTCTTGAAAGGACAACATTTTTGTAAATCGCTACCTTCCTTTCGATCGAAATGCGACGATCAGATCCGAGCGCACGCATCTTATGCGATCGGTCACTTGCGCGCGTACAGTAATACATCGTTAGACAGAGTCGGCGAGGGGCTGAATGGTGCACGGTTGTGACAAGACAATCGTCTGCAGCATCCACACGAGATTCAAATACGCCATCGTGTGCTGCACATGCCGTATTCCCCTGATCATAAGATGTCCGCTACCCCCCCCCCATCCACCTCCTCCCCTGTAATTTAAAAGTTTGAA…
>Cluster-2933.0	NoTrans:1,Whirls:0
CGTCTTCTTGGTTCTTTCGGTAAAGTCACGTAGAAGACAGCACGGTAAAGTCACTTCTACGTGACTTTACCGAAAGAACCAAGAAAACAGAACTGAAGTGTTCACAATTTTGTGCGATCAATTTTAACTCACTCTCTTTTTACTCTTACCAGGTCAGGCCCACTGAGCTAAACAGCTCTTTTTATCCAGAAGCGACCTGGCCACATGATAGATTAACGAAGCGGCTTATGTGGAATTTTTTATCGGCCAAATGGTCTAAACATCATGTTTTTTTAAAAGTGAAGGGGAAAAAACGGAGAACCTGGAGAAAAATCCAAGCGACCACGGGGTGAACATGCAAACTCGAAGTAGTATACAGTCACTTGTTCTCGTGGTGCCTGCGGCCGTGACCCCCACCCT…
>Cluster-4041.4087	NoTrans:3,Whirls:0
cctggcatgatcctcctgaaaaagtcttgactcaggccttcctgcgtataccagtgtcaagcaagatgcacggtacgtggctgatgttgttcagtgaccaggacacagggtttcaaaccaaactgcggtttattaggacatttctttttaggcggctggcaaagcaaaacatgttttacagtgtaccaccattgacaagaacaactcccattaagaaaaataggcccctcaggagaacacagccccctcttagaacacaacaatctgagcactcacacacgctacacaagcatcgcgccgcagccacgcaccacgtgtcgttttgctccagccctgatcatgctggttgctctggatcggcagtctcatcttggtcaccttgcatctcctcagctcgac…
>Cluster-15898.0	NoTrans:1,Whirls:0
ATTGCGAGCGTGCTGGGCAGTGGATACTCAAGCGCGCTCCCTTCCCTGCCCCCCTCCCCTCCCTCGCGGTGCAGCAGCAGCCGCCGGATTGTGCACGAGTCGGGCAGGCAGAGGGGTCGTGGATTGCGAGCGTGCTGGGCAGTGGATACTCAAGCGCGACACACACACACGGCTCTCTGTGTTACATACAACCTACTCGTATGTACACACACACACGCGTGTGTATTATAGACGCTGTAGAGATACCGTATTCTAGTCGACACTACGACCGCTAGCCATAGGATCTTACACATTGATACACGCATCGATATATACTGTAGAGGCGATGCCGTATCGCATACCAACACTCGTGGACGCACTGGTGGTACACATTCACGGCTATAGATAGGCATCTACACG…
>Cluster-11398.0	NoTrans:1,Whirls:0
GTCGGGGAGACAAAGTGACTTTACCCAAAAAACCAAGAAGAAGGTTCATCTTTGTGAAGAGTGTCTTTCAAGGTTGACTTACAAACGTTCTTCTCGCACAGTCTAATTAAAGTTGGAAGCTTTTTATAATATATTCGCTCTCCGTTTGTCCATCAGTAACGGAGGGATCTCGACAGACGCTCGGGAATATCATCCAAGATGAACCAAAACTGCGCTGTCAAGTCGTGTTGCTATTTGCGACTCACCCTGTTGAGAAAAAAAACTGGGCGAATTCATCAAAGGAATGTTCTAAAACGGTGCCACCCATTACCGACAGCGTAGACAATGTGGCGAAAAGCTTGGTAGACAGAGCAAAAAGGACTCTTTGCCCTGACAGCTACCCATCGGCTTCAGTGGTGG…
>Cluster-13745.0	NoTrans:2,Whirls:0
tcgccactttattgatgtgtaagacacttcacatttatacgggacccccccccccttccaaaatcctcgatttatacctcactccccgataggcggagagcataaaaatacttaaacaccatgcgcgcgcattgttcagcaacacgatggccgatgtatcgcgcataaacagctgacagagttgccacctctacgggtttgttccccgcggtacaagtctgagagttggcatctgtgtccgggtggcagcaggaactgatttgcacgcagctcttgtaccggtattgtttaacctttaaatatatcagcgggtttggtttgtactaaaggtggcaaccctaaagttcacggatgcaagtgcagcagctggaggggtgggagggggccagaggcacaacc…
>Cluster-12903.0	NoTrans:5,Whirls:0
cacgacagagggggcatgcacgacagagggggcatgcacgacagagggggcatgcacgacagggagggcatgggtggaagagacggcatgcacgatagggagggcatgggtggtagaggcagcatgtttgatagggagggcatggctggcagaggaggtatgattgatagaggaggcatgcacgaaagacgggacaattacggaagagggggcatgcgagaaagagggggcatgcacgaaagaggaggcatgcacgaaagaggggacatgcacgaaagaggggacatgcacgaaagagggggcatgcacgaaagagggggcatgcacgaaagagggggcatgcccggtcgggggggcatgtccggcagggggggcatgtccggcaggggaggcatgcct…
>Cluster-4863.0	NoTrans:2,Whirls:0
GCCTGCGTGTCAGGGTCGACAGTTAAACAAGGCCAAGGTCTTTGAGATCGCAACATGTGGAAATCATTCCCTTTTTTCCCGCAAGATCGCACAGTTGCTGTTCATTCGAAATGGACTTTCAAGGTCTGCTGTTATAGAGTACGCTTAAATATGGAATTAGGTCTCCCTTTTCGTCGCCAACCTCTGGATGCCACTCCCAGATGCCTGCCTCAGGAACCTAGCCTCCAAACTCAATTATGTACATATCACGCTCATCTAAACTTCCTTTTCTCAATTACCTCGACAATGTTGTCTATTAAATGTAACAATACTGAAGTTTAC
>Cluster-608.0	NoTrans:1,Whirls:0
GGACAGACTCAACAGATGCCATGGGTTGGCTGACTGAGATGACCGGTGCACCACCAGCTGTACCCCACCCCCTCCTGTGCCAGGCTAGGTGCAGGTGGAGGTCTCGAGACAGACCCCAGGTGGTGTCATGGGTTGGCTGATTGAGTTGACCGGTAGATGCACCACCAGCTGTAACCCCCCTACTGTGCCAGGCTAGGTGCATTTTATCCGCCCGGCGCTCCGCTCGTTGTTTGATACCACCACCACCACCGTCACCGTCACCAGCTCCAGAAAAATGAACCCCCCACAACTTAAAACTTCATGATTCCGACAAATTGCCGCATACTTTCGTTCATTCACCGCTTTTGCTCTTTTTGAAACGTTAACTTTGTTTAATGTTATTCTACTACTCGAACGCGA…
>Cluster-4041.1141	NoTrans:1,Whirls:0
CGGCGAGTCCGGCCTCCTTCTCTGCCCGCACCGACTGCCGGGCTCGCCGCGGCTCCCTCACCCACCCCCCCTTCCTCCTCCTCCTCTTCCTCCTCCCCAGTCCTCCTCCTTCTCATTACACAGAGGGAGGCCGAGAAACACACACAGAGACACAACCACACACACACAAGTGACACGGGGCGCGGCGGCGATTGACCCCACCACCAGTAAAACATGAGCGACCTCAAGAGCGGGCCGGACACGTACAAGGGCTGGCTCTTCAAGTGGACCAACTACATCAAGGGCTACCAGAAGCGATGGTTTGTGCTCAGCAATGGCCTGCTCTCCTACTACAGGACCCAGGCGGAGATGGCTCACACATGTCGAGGAACCATCAACTTGGCGGGCGCGTACATCGAC…
>Cluster-1567.0	NoTrans:2,Whirls:0
TCCGCCACCACCACCACCACCGCCACCGTCACCACCACCACCACCACCGCCGTCACCACCACCATCAGTAGGCCCACATGCCACGTGGCGGTGCGGGAGCCCCGACTCTGCCGGGAAGGGTGATGGCCACGTCCAGGAAGTCACCGATCTGAAACTTCTGGGAGCTGAGAGTCATCGAGTCGTAGGGACCCTTCCTGCCCGATACGGTGGAGCCGATCTCCTTCACTCGGTAGCCCTGCCTCTTGGGGTCTGGGTAGACGATGGCGAAACTGAAGTGCGTTCCCTTCCGCCGTGTCTCCGGGTTCACCTCCTTCACCAGGCCGGTGAGCTCACGCAGCGTGGCGTCCAGCCAGGTGTAGATCTGGAGCTCGGCAGGTGGTGTCCCGCCCCGCGTGAAGT…
>Cluster-4041.12622	NoTrans:1,Whirls:0
agacaacgtcgccgccgccgccgctgtcggcacgtggaacccccgctgctgctgcgggagcggtggccaaggtcgctcgtttggtcccgagggcccggccgaggccgacgggaagaagcggtgcggggtgggcgggtagcgagcgcggaaggccttcatagaaaacccaagtccgagggaaagcgatcccgttgcctcgattcgcaaatagaataataataataaagataatatttatgggggggggagggggaaaataaaactacttatttccgcttcattgttcagtccagtcaattctgaatgcaggcagctccaaagcaaagatgtacaacttgaaaaaagcaatttaaaaaaatggaactcttcagttagatcgctgtgccgccatcttcacgt…
>Cluster-12998.0	NoTrans:1,Whirls:0
TAGTTTGTGTGGGGTGTGTGGCCTTTAGTAAAAACTCGGATATTACACCACGTGGTACACATGATGAGCGGTGGATACAAAGCGGGGCTCGTATAGCCGTCGAGAGAACACCATCACGATCTGCACACTCGCACCCAGACGCCAGCAGGCACACGACGATCACAACTGGCACCAATGATGAAGTTGATGATCCATCACTCCGGCCACTCGCCTGCTCACTGGCAGTCGGTCGCCTCCTTGTCAATCTGTCTCGACTGCTACTACCACGATTACTGTCGCGGTGAACTACACGCGTTGATTCCTCCAGCCATGTTGGGGACTCGGTCAACCAGACGCCGTGTCCTCTCATCCATCGCGCTGCGTTCAACCAACACCACACTCCAGGTCACAACACTCGCC…
>Cluster-4041.6911	NoTrans:5,Whirls:0
GTTTTATTTTTATTATTTTATTACTTCCCTTCTATATGACTTTACCGAAAGAACCAAGAAGAAGTCACCCAACATGTTTAATGTTCATTTAACTTAATTTGCAATTATATTATCAGGCCAAAAACATACCTGGCCGACTCGTGTATTTAACATTCGTTTGTGCAACATTTTCAATGCGAGTTAGTTCTCTTCTCCTTTCTATTTGCTTCATTGCCTGTATTGTTATCCTTGATCATATTGGTGACCCAGGTCAGTCTTGCAAATGAAAGGTATCCTGGTCACTGGAATTCTCACCTAATTTTAACAAAATCAACTTGAGTTTGAAGCCCGGGTGGGGAAGTGCTGTCCCCGACTATATGAAGTAGACACCACTTGCTGGGATTTCAAAAGTAGCTGTGA…
>Cluster-8066.0	NoTrans:2,Whirls:0
GTGTGTGAGTGAGTGTGACTGTTGGCTCCAGCAGTCTGTTAAGGTTATAGGGGGGAGGATCTTTGTCTTCGTTGTGATCTCTGTGCGAACTCCGCACCCCCCCCCTCCGTTATCGATGGTGGATGTGTGAGCGATCGGCGTATCTCTGCAGCAAATGATACCAAATAAACATTCGCCAACGACGCGTGAATTAGACCCCTTGGTGAGGTCAGCGAATATAAAGTCGGCCCGATTTCCGTTCAGTGACAATACAAACACACACACATATATAGAATCACGCGAGTGTGCCCATCCAGCCCAATAGTGTTATTATAATAACGATAATAACCGGTATAATATTACTACAATTACTATACATTTCTGGACCAATATCACCTTGAACATATTATCTTGGTTATG…
>Cluster-4041.8536	NoTrans:5,Whirls:0
CGTGGCGGTGTTCACTATAGACACGTGGAGGTGTTCACTATAGACACGTGGAGGTGTTCACTATAGACACGTGGCGGTGTTCACTATAGACACGTGGCGGTGTCCACTCTAGACGCGTGGAGGTGTTCACTCTGGACACGTGGCAGTGTTCACTCTAGACGCGTGGAGGTGTTCACTCTGGACACGTGGAGGTGTTCACTATAGATGCGTGGAGGTGTTCACTCTAGACACGTGGCGGTGTTCACTATAGACGCGTGGAGGTGTTCACTATAGACGCGTGGCGGTGTTCACTATAGACACGTGGAGGTGTTCACTATAGACACGTGGCGGTGTTCACTATAGACGTGTGGAGGGGAAACCCGGGGATCGGGAAGGAAATCCACGCGACCACGGGGAGAG…
>Cluster-4041.13009	NoTrans:44,Whirls:0
GTCCACTGCGCCTACGCCACCGACTGGCTTCTCCTTTTTCTGGCCGATGTCGATGCAGGAGGAGGAGCAGCAAGCTGTTTCGGAGGTTCCTTGGTCGGCTTGTCCGGTGTTGTGGGCTCCTGCTGCGGCGGACCCGGGAAGCGGGCCCAGCAATCTTTGGCGTAATGGCCCCTACGGCCGCAGCGGAAGCAATCGGCCTCGTTGCGCCGAAGCGCAGGTCTTGCATCCCGGCGGCCCCGTCCCGATGGCGTAGCGCGCGGCCCCGGCCTTCCGCGTCCCGACCATGGAGAGGAGGCAGCCGTCAGCTCCTGTGGACCCCGCTCATCCGGCACATAGATCGCCCTTGTGGGGTCCCACCCCATCGCGCCTCCTTCCTTGACGGGCCCACCCGTCCATGCC…
>Cluster-3858.0	NoTrans:1,Whirls:0
CCCGTACTGGCACCCATGCCCACTTGCTGGCTGGTGCTGCGTTCCATCTATACCTCGCAGGGACAGCCGCCACCTGGAAGTCCCCTGGGGCAGGGCGCCTCGAGATCTACCGCACAAGAGGCGCGTGCGGTGTACACGTTGTGCGTCGACACTCACCGCTGTTGTCACACTGCGAGCAATGCACCAGCGACTCGGCCTTGCCTTTGCGGTTGTTCTCGCGCCCCTTCAGGCAGATGCCGCACAGGGCGTTGTACACCACTTTGGGCT
>Cluster-1954.0	NoTrans:1,Whirls:0
CGAAAGTGGGGGATAGGTGGGAGGGGCGTAACCACGTGAGTGGGTCGGACCAATGGGACAGGCCCGGGGTCACGTGAGCGCGCTTGGAAATACAATCGCGGAGTTCGCTGTGAGTTGCTGAGTAATGTCGCTCACGATGGCGGACGGCGGGGATGGCAAGATCGTGAAGATGGAGGTGGACTACAGTCCCGTGGTGGACCAGAGGCTGCCCGAGTCTCGAAAGATGGCTGAGGAGGGGAAGCTTCAAGAAGCCATTGACAACCTTCTGTCTCTAGAGAAGCAGACGCGAACCGCCAGTGATATGGTGTCCACCTCACGGATTCTGGTAGGGATCGTACAGATCTGTTTTGAAGCCAAAGATTGGGATGCCCTCAATGAAAACATCATCATCATGACAAA…
>Cluster-1774.0	NoTrans:1,Whirls:0
AGACAATGCAATTGTACCGTTGGAAGCAATATATTATTTATTATAATGAAATACACCAGGGTTTTTGTTGTTGTTGTTTTATTATATATTTAAAGTGAAAGGTCGTTTAAATCCTTATATTTAAAAATAAATCTGCAGTCTATCTGCAATACCATCGAAACACAAACGCTTGGAAGAAGACCATCACCTGGTTACGTTGAATGTCACGCACAAATTACTGTATGCACACCAAGAATTGAAATACTGTATACAAATAGTGGTAATTACTGCGTGTGTGTATATATACCGCACTATCCTTCGAAGGAGGTTACACGACTGGTATATCACGACTTAAAATACTGTGACGATGTTACGGTTAAAGCATTCCACGATATTAAATAAATATGTGGCACTATATGT…
>Cluster-14451.0	NoTrans:1,Whirls:0
GTTACTTTCAAAAGCTGACACCACATCCTTATTATTGACCGTCAGTCATCCCTTCCCACAGCAAGTCCTACGCAAGCCAACTTAACATTTACAAATGTTAACCAGGTAATGTTCTCCGATTCTACATGTTCTTCTATCAATACAATTCCAAGCGTGCATCTATCTATGATACTTTGCACACTTATACTGGTAGGAACGAAATGGACCAGCCTACAACAGATTATATCGTCCGTCCGTCCGTCCATGTAGCAAC
>Cluster-9039.0	NoTrans:1,Whirls:0
TTTGTGTGTACACTGAAAGCTGTTACCCAGCTGCCAACATTCATTAATCTCTTGTTCGGGTGGGATTCAATATCTGCCAAAGAAGCATTAATAGTACTTTGTATACAAGCCCTCCATTTTAATATGTGCATTGTGTCAACTATCTTTTCATAATAGAGCAGCTGCACGTTGGCTGTATGTACGGTTATGTGCCACGTTTTAATGCCTATTGCTAAACCATTATAACCACGCATTATCAAGGGTAATTTCTCAAATAATAATGTAATTTACAGTGAAAGATGATGCTGTATAATTGATCACGGTTCTGTAGAGTAGGAATTTGGCACAATTAATG
>Cluster-7234.0	NoTrans:2,Whirls:0
GTCCGATCTCGTCTCGGTCCTGGTCCCCGTGGGATGGGTCCTCAGAGCAGATTGTTGTTGCCGAAGATGTTCTTGGGGTCCACGTAGTCCTTGACGGCACGGAGCATTCCCACTCCGACGTCCGACACGGCAGAGGGCAGCCAGCGCTTGCGCAGCTTCCCCACGCCGTGGTGGTGAGAGAGGCTGCCCCCGTTCGCCAAGATCTCTTCCCGCGCTGCGCTCTCGATCTGCTCGTAGACGTGCACGGGGTCGCTGAGTCCGCGGTAGTTGAAGGCGAAGTAGAAGTAAACGCAGGCGCCGGCGTCGTACGTCTGCGTCACCCTGCACGAGGCGAACGCCGGGAACTGCACCCCTCGCTCTTTGCTCTCGCGGATGAGACACTCCTTCACGTTCCGGCAC…
>Cluster-4041.7637	NoTrans:1,Whirls:0
CCCCGATATTTTTTATTCGCTCTCGAGCTTGAATTTTTACCATGCTCAGTGGTCTGAATAACCTTAGTAGACATTGATAATGGTTGAGCTATTTAAAGAGCAGACGCTATCATCGTCAGCTACTGGTGGTTAATGGTGGGCCCTTCACTTGAACCCTTGGCACCGTACCTCCACGTTACCAAACAGCCACCCAAAGAAAAGTGCGGTTTTAATTGTTTTTTTGCCATCGGCAATCCTGATCTTTCCACTGCCGGATCGAGGCCTTCCCAAAACCACGGCCCTCTCTCGTGGTCTCATGATATGAGATGGTTTCATTGCTCCATTTTCACAACAGTCGACTTTCTCACGGCCAGCGTTTCGGATCCCTCCCTTTTGGGTGTCACTCTCCCGTTTAGCCTC…
>Cluster-13757.0	NoTrans:3,Whirls:0
TTGGGCTTGAGCAGCAGCAGCAGCAGCAGGAGGAGGCAGACGGTGGCGGGGAGACACTGAACCAGGGGGAGCCCCAGGGACAGGAGGCTGTAGATGGCGCCGATCATGATGACGAGCAGCACGACGCCGCTCGCCGTCTGCAGGGGGGTGGGCCCCAGCACGAGGAGGATCCCGGGAAGGAGCTCCATCCAGCCGACGGTGGCCAGGTAGAGGTCAGGCGGAGGTCGCCAGCCCAGCGGGGCGAGCGGGAAGACGGCAGAGAACTTGGAGAACTCCTCTTTCTGCGTCTCGCCACGCGATCGGAGGGGGACACGAGGCAAGACACGAGACCAGACACAAGACGCACGACACACGGGGGTTGGTGGCGACGGTGGAGGAGGAGGAGTTCTCCAAGTTCTC…
>Cluster-5277.0	NoTrans:1,Whirls:0
CTGAATTACACTCACAAACAAGTTAATGGGGCATTTGACATCAAGATTTGGGAGCCTTTAAATTAAAAATCTCAAATTTCCCTGTGGTTTGTGTCCAAAAAGCTACTTATGTACCACATGTTAGCGTTCTACCATGCCAGGAAGTACCCTAGAGGCTCTTGAGACACATTCTATATAAATAAAGTCCTTACTCAATGTGGGCTATAACTCTATTATTTTAGTTTCACCGTGTATTGGGTTTAGAGGAATACAGTCTCATGGTGACAATATTAATTTAAAAAAATCAAGGTACGATACTCACAATTAAGTTATCGTGCGTGTTGCTTTCATGCTGGCCCAACGCTCTACAATTTCCTATAAAAAATGGGGTGGACCGCAAAACTTCGTGCTGCTCTACCG…
>Cluster-4041.4526	NoTrans:1,Whirls:0
CTTACTTATTCTAATTGTTTCTCTCCTATTCCTTGTGCTTCCAATTCTTCTTCAAATTCTTCTTCCAAGTCTTCTTCTGATTCTAATTCTAATTCTTCTACTAATTCTTCTTATAATCCTTCCTATTCTAATCCCTATTCTTCTGGTGGGAGCAGCGGAGTAGCGGAGTGCATCGCCGCGATGTCTCCTCCGTGTCACTTGTGGAATCGGGGCGTTGCATCGCTGTATACGTCGCACGGTCTGGCTCCGCACGCATTCATTGGGCTGTGCCGGGCATCGGCCACTTACACCATCATTCGAGGCGCCGCAAATTTTTAGTTTGTTCCGGGACAGCGCGCACGCACGCACACGCGCGCACACGCGCACGCACACGCACACGCACACTCACGCACGCACTCA…
>Cluster-4041.2331	NoTrans:1,Whirls:0
TGCAAGGATTCATACTCTTTGTTTTTTTCGGTAAAGTCACGTCGGTAAAAAATCTAACAAATGAAAACAACTAAACGCCGCGATTTTAATTTAGTTGTTTTCGTTTATTTCATTTCTTACCTACGCGACCTTACCGAAACAACCAAGGACTATGAATCCTGCATACCAGGCGAGGTAGTCAACATCTCCCTCTCGACCGTGGCGCCCTTCATCACCGCTGCTAGGACCGCTGTCTGGAAGTGGTGGGCTCAGGGTGGCCACCAGGAGCCCTGTGGAACGGAGTGGCGGTCCACGCATCTGACCCCGCTGTGCCCTGGGGGTCAGCGTTCGATTCTCACTCACGACCAAACAGGGCAGCAGCGGATATCTGAACCGGTGCTGGGTCCCCCCACCCACCCC…
>Cluster-4041.1888	NoTrans:2,Whirls:0
TTTTTTTACACAATTTCGTAATTTTAATGAAACTTTTGCGCAACATTTTTCCGATACAAAGTTACATGCAATGAAGACGCACAAGTTCAACTTCAGATTTAGTTCATAGTCTTGGTACAAAGGGAAAACATCACTCGACAGTTTTTTTTTTAATCCCCAAAACGGCCCAAAAGTTCACCTCCAGTGCGCTCACCTCCGCGAGAAAGGAACCCACCCACCTCTGGTTCTGTCCCAACAAATAAACACTCGGACGGAGAAAATATTTTCCCTGCTCCCAATGAGTAACGGGGAGGGCATTGGTGCAAAAAAAGATCTGCTTCACAGCTCTGCAGAAGCCAGTGGTGGATATTCCACCTGACTATGACAGGGGCTGGATTGACAGGCTACCAGAGAGGGAGG…
>Cluster-12822.0	NoTrans:1,Whirls:0
GGATTCTTGGTTTTTCTATCGTCACAAAAACTAATGACATTTTCTAGATTGTGTTGGTATTGGGTCAGCAGCACCTGCCTGTGTCTGACTCGATCACATGGAGTTGATGGGAAGCATTATAGATCGTGCAAGGTCAAAAGTCTCAGAAATCAAACTTATAATTTTTCGAAGTTGGAAAATGCCCAGACTACTCCTCAGCTTCACAAGACTCTTCTATGATTACATTCTGCCAACTAATTTACCATTAATATGATTGGGCATATCCTATTAATGCATTTCCATGTCATTAGATATTGCAGGGATAATGCCTTTTGAAGATCGTTTATGACTGCACCGTTTAAAATGTAGCCATTTTTGTTAAAACAAAGTGATTTCACTTATCTTTGTTTTAAATAACTA…
>Cluster-4041.6528	NoTrans:4,Whirls:0
CGGGTGAGGGCCCAGAGGGCCACGACACATCTATAAGCGATACCCAAAAACCCCAAAAACGTTATGAATAATACTTTGAGCTATATCGTGTTCTTCTGTTTGTTGATATAACGCTCTGACCCCGTGTCCCTACTGGGCATCTGTGACAAAGAGCTTAGTAGCTCATCGGATTCCTCCTGCAGTATAAATCAATATATTCGGATTCTGACGTATAATGACTGTACCGTCGTTCCCGGCACGTGGAGCGGTGGCGTCGTAAGGGACTTTTACTACCCAGAGGTTGGTTGTAGATTGGCTAATGTTCGCTGTGACGAGATCTGCTCTCCAGTTGAAGCTTTTACAGTTGTCAAAAGTGCAGACATTTAGCGTGGCAATTGCTTGGTCGGGTCGCAGTTACAA…
>Cluster-11906.0	NoTrans:2,Whirls:0
AGTAGTATCATCATCATCAGCAGTAGTAGTAGTATCATCAGTAGTATCATCATCATCATCAGCAGTAGTAGTAGTAGTATCATCATCATCAGCAGTAGTAGTAGTATCATCAGTAGTAGTATCATCATCATCATCAGCAGTAGTAGTAGTATCATCATCATCAGTAGGATCATCATCATCTGATGGATCATCAGCAGTAGTAGTATCATCATCAGCAGCATCATCATCAGTAGGATCATCATCAGCAGTAGAATCGACCGCTTCAAGTCTCAGTTAGTGATGTCCGGGGAGAAGCTGTGGCCGGAGTTGGAGGCGCTGAGACAGAGCGGAGGAAGAGAGTTGGTGCTGCATGGTGCAGATGTTGCCAGACGAGTGGAGTCTGCAGGGGGACGTGTCCCA…
>Cluster-5971.0	NoTrans:2,Whirls:0
GGTCCTCGTCCCAGCGCTACGCACACACAATCCCGTCCGTGTTCCTATAAAACCGTTCTCTTTATGAAGCGAGGGGGGGGTGGTTAGGTTTATCTCTCTCTCTCCGAAGAAGAATGGTACCGGCGCGCAAGTGCTCCGCGAGTCTGCGTCTCTCGCTTTCGTTTTTTTTTTTGCTGTGCTTTGGTACTTCCAGTCTCGCAGTCTTCGCCGCCGCGTCCGCCGCGTAGCAGCAGCAGCAGCAGAACGACGGCCACCCCAGTCGGGGTGGGGAGGGGGCGGCGGGGAAGTGGGCGCAAATCGGTCGCCGCCAACCTCGTCGCGACGACGGCGGCCGCGGTGTTCTCCGCGGCACACCTTGCAGAGCCGCGGGGAAGGTGGGGGGGTGCAGCTCCTCCCGTC…
>Cluster-8576.0	NoTrans:3,Whirls:0
GCGGGGGTGACGATTCCCATAGCAACGGCGCGGGGTGACATGGAGGCGGCGTGCGTGACAACGCACAAGTTCGTGAGGCGCGAGCCTGACTCTCTGCCGGGTTCGGTGCCCCAATCGCGGCGGCGCGTCCAGGCCGACCCGGTCCTCACCGCCGCGGCCTACGTGCTCAACTTGGGGCGCGCACTTCGCGACAGACGGCCGCGCGATACGGTGGCCGGGGTTTGCACCGAAGAACTTCTGCATGCTGTGGTGGCGTTGTACGACAGTGGTCTGCCAAATGTGGGCTCTGATGGCTTGTACTCGACCGTGTGCGCCAAAGGAACTCAAACCATCATGCTTCTCCGCAACAAGGAAGAGGCCACGGAGAGCTACGCAAGGAGGAGTCTGAAGGGAGCGGCG…
>Cluster-4871.0	NoTrans:1,Whirls:0
CCGCGGCGCCGTTGCCGGCGGTTGACGCCGAGGGTCCCGTCGGCAACGTCGGCGCGTCGCCACGGGCTCTCACGCTGACGGCTACGAGCTCGTCGGCCGTCGGCGTCGTAGCCGCCGCCACCGCCGGCGGGAGATCCAGCGACGCGAACATCGAGCGGGGCCTCTGGCGCACCACTGTGGCTCCTCTCTCCTCCTCCTCCTCATCATCACCATTGCGGCTGGCGTCTCCGCGTCTCCC
>Cluster-51.0	NoTrans:1,Whirls:0
TACGTTTTGTTGGTGAGTGAGTAGGAATCTTAATTTTAGAAGAGTGAGTAGGAAGTTTGGCGAAAATAAGTACTGGATTATGAGACGTTTGCAAGTGGGTTTTGTGGATTCGCTGGCTCCTGCCATGGGAATGTGGAGTTTCCGTCTGTGGCCAAGTACCATGAACGGATGTAAACATCGTCCCACGGTCGTGTCACGAGATATTTTTTGTCAATGAACTGTAAATTGGCAAAGTTCCGTT
>Cluster-7761.0	NoTrans:2,Whirls:0
ATGAATTATAATTCAGGGACGTTATTCAAATCAAGAATCGATTCTCTTATTGTTAACGCAGTGGCCTCTAGTGGCTGGAATGATCACATGACCCCATTTTATACGCGAAACAAAATATCCGATTAGAAATATATTTCTACGCGTCGTGAGCTTAAATCGATATCAATCGACGGGTATTGTCACCCCTCCGTAGGAGCGATAAGCACCTCACGCCAGCACTGGTCTCTTCGACACTGGCATGATCGGATTAGCAGCAGAATTTTTTCAGACTTGAGCACCGTAATTTATTTGCCAAAATTATCCGAGCCACACGGCTAAACGAGCGAAGTAATTTGATCGACAGTTCGAACTGTGAGTCGCCTGGCTAGTTAGCATGCGAGTGGGCACAGTGGTCAAAGG…
>Cluster-4041.4116	NoTrans:4,Whirls:0
CGAAGTTTATTGTTGTGGTTTACAAATGCACCGTCATCAGTTTGCACGCAAGCGTTAAACTTAAATCACGTACAGTGGACGACAGTACCCCGACAAGCGAACGCTTTAAGGCCAGAGGTACATCGGCGTTGCTCTGGGCTTACAATGGAGTGAGATCACGCGAGCGTTTGGAGTTAACATCTCACGGTGGTGAGATGTTAACTACCTCGCTTGGTATGCAGGAAGTCGTGGGTTTGATCCCAACCCTGATGCCTGCTGTATATTTGGAATTTGCATGTTCTCCCCATGGTCGTGTGGATTTTTCTCCGGTTCCTCCGTTTATTCCCTCCACATTTAGAAACATGCATTTAAGAGTATTTGGATGCTATAGATTTCCACATGCTGATGAGCCACTTCTTT…
>Cluster-7703.0	NoTrans:1,Whirls:0
CAAAACTCAATTGATGCGACGTGGGGGGGGGGGGGGTTAATTTTCTTCCCTGCGTTTGGCTTGTCCAAATGCTCTATTGCTTTGAAAGTGTGCATTGTTTTTAATTCGGATAACCCAAAAACAATCCCGGTTATGTTTGGCTCAGCTGGGCAATGATACATTTGTCCATGTGAAAGGGTTGCACGGTTTTCCGTTGTGTTTTTGGGTTATACCGCATGTTCAGGATGAAGAAGCTCCCTTGCACGTGGGAGCAAAGCATCGGGGATGGTGCGGAAACAACGCGCTACAAACTGAAAATACATCGGAGAGCTGCTATATACAGCACATTCTCAAACTGCAGTAGTAAAAAGGTTATTTTGGGAATATGGTGTACACAAGTAACTCAATGGATTTTTTTTA…
>Cluster-15083.2	NoTrans:1,Whirls:0
GGAAGTCGTCAGCCACGTGCGTTTTTTTTGGCGCGCCTCAAGTTGCCATTGAAACCCGCGGTGGCAGCAGTCACAGTAGCGACAGCTTGCAGCAGGAGAGACAGAGGCAGCAGGAGAGACAGAGGCAGCAGGAGAGACAGAGGCAGCAGTAGCAGATACAGAGGCAACAGCAGGAGAGACAGAGGCAGCAGCAGCAGATACAGAGGCAGCAGCAGGAGATACAGAGGCAGCAGATACAGAGGCAGCAGTAGCAGATACAGAGGCAGCAGTAGCAGATACAGAGGCAGCAG
>Cluster-1683.0	NoTrans:9,Whirls:0
TAAAAGGTTGGAATTACCACAACCAGAGGCGCTTCCACCTATCACAACAGGATTCAGAAACGGGCGTCTCAGAAAGAGCTCAAACTGGCTGGCTATCCACAAAGACCTGGCTACAAACGAGAAAGAGACCAAGCTTTTCACTATGCCTCGGTTTGGAATTCACATGTTCCAGTTCCCCCTGCCCATTTTTCCCATGGCCGAACCACCCATTCCCATCCCGCTGTTCTGCGTACTGCCGCTGTAGAAGCCACCCCCTGCCCCCATGCCGCCTGTGCCTCCTGTGTGAAAAAGGTGTGACACGAAAGGTAGAGATTTAGGACTGAGCATATGCACAGTGTCCCTCTATGTATTTCACTCCCCAGCCACCCTCCCACCCTCAAATCTTAATCCCCCCCAACC…
>Cluster-4041.10211	NoTrans:4,Whirls:0
CACGCACTGGCCGCCCCACGTGTTGCGGCGTGCGGCGTGTAAGTAAGCGAGCGTGTGCGCGTGTGTCTCTGTGTGTGTCGCTGTGTCTGTGCGTGTGTGTGTGTCTGTGTGTAAAGTGTAAGTGTAATGAGATCCGGCTGCTTTAGTCGGCAAGCGCTTTCGCCGTGAACGCTGCTGCTTGCTGCTGCGCGGGCAACGCACCGCTCAACGTGCGCGCTCAGATGCTTCAATCGTCACTACCACCACCACGACGATACTGAAGAGGGAGGAGGACTCCGGGGGCTGTTGTGGGACCGTGGTGGTGGGGGGAGAAGACGCACGGGGAAGCCACACCGCATGCGCTCCCGCGTGAAGTAGGAGTGTGCGGGCAGAGGAACAGCGCACAAAGGGACGAACCAA…
>Cluster-3607.0	NoTrans:1,Whirls:0
TGCACAGCCATGTGGACTCTCACGCTGCCCGTGTCCTCGCTGATTGGGGGCTCCATGTCTCAGCTGGAGACGTTCCTGACGCACCACGGCGAGGACACGGGCAGCGTGAGAGTCCACATGGCCGTGCACGTGCCGCACGAACGACGCGCCACTCGCGAGCGCATCTACGGTGACGCCGCTAACATCACCACCGATACCATCACCACCGTTACCATGACCACCGATACCATCACCACCGTTACCATGACCACCGATACCATCACCACCGTTACCGTCACCACCACTACCATCACCACCGTCACCATCACCACCGATACCGTCACCACCAATACCATCATCACCGATACCACCGCTACCACTACCGATACCATCGCCACCACTACCATCACCACCGCCACC…
>Cluster-4041.2137	NoTrans:1,Whirls:0
ATCTTGCTGTCCGTGCTGCGGGGAGACAAAGACGGTTGTGTTCTGTGGTGGGAGCGCCCTGAGCGTGTGTTTATTTATTTATCTTCGGAGGCATGTGTTAATTTCCTTTCTGAGCCATTGTTCTGGCCTTTATGGGGGGGTCATTTCCTGGCTTTTGGTGTGTGGGTGTGGAGATCCTCTCGGGAAGACAAAGACGACCGTGAGTTGCTCGCTTCTCATGGGGTGTTGCGTTTGGTTGATTATGGGAGGCTTCCCCGCCCTTCATTCTCCGAGGGAATCCACTTTAATTCCGTACTTATTATTTGACTTCTTGTGATTATTTAATTTGGTATCCTGGCTAGGAATTTTGTTTTGGAGCGACTCAAGCCATAATTATTCTTTG
>Cluster-17898.1	NoTrans:2,Whirls:0
cgcgcgatgatcttagaatatataaaaaaaaactgatggggcaacggtgatgatggtcgtggcagccaccctggcttcttacacgtcctcgcaacgcgcttcgaaaataaaaagcctccgaaaaccaacctcggtttgtcgttcctgaaacatatcgtttggtcactccgtgtcctcgcctcgaaacactgtaaacagttcctctactcggtcactgaaactaaagtcacgccggccgcgagcatcgccagccggtcctcaagtgcgcctctaaatctctggctcgcaccgacaccgccgccgcattcgcgtgcggcgacccgtgtatattggcaccattattcacgattattactttttgcaaacagcggatgtttccaccttaccctcgctgcccgc…
>Cluster-4041.5754	NoTrans:1,Whirls:0
AGGCCCTAGGTAGGCCCAGGCAGGGCCTAGGTAAGCCTGGGGGTTTGGGCCTACACAGGCCCCAGGCAGGGCCTAGGCAAGCCTGGGGGCTTGGGCCTACACAGGCCCTAGGTAGGCCCCAGGCAGGGCCTAGGTAAGCCTGGGGGCTTGGCCTACACAGGCCCAGGTAGGCCTAGGCAGGGCCCAGGCGTGAGCTGGACATGAGCTCACCGCTCTCCCCGCCCACTTGAGGATGGTGATGAGGGTTGTGGCGCTGCAAGTTGCTTTTTGTGATGCAATTGAAGAGTGATTTGTGTCCGCGATGTTAACTGCACACCACAATACCAGGTACTCGTTTGAGGCTGAGTCGACCTAGGCGAGGCTCATGACCAGTTCAAATGTATCGTCACGACTGGAAGT…
>Cluster-4438.0	NoTrans:4,Whirls:0
TTTTACATCCACAGAATATAACATCTTTAATACAAATTAGACATTTTTTAATCCTCAGAAATAGGCTGATACATTAGAGCAAAGTGCAAGTAAGAAATATTTTTCTCATGTTTAAAGTTTCATAAATGAACAGTGAAAACATCCCAGTAAGGTGTTGAGTAATGCAAACCTACCCTTTCATCATCACCGAACCGAACCTACATCAACCGAATGCAATTGAGAAAAGCCGCAAAAGCCGACAGAGTCCACCAAAATACAAACGGCTGGTGTAGCCACACACACAGACCGAGCCGGGCTGTCTTACACAAGTTTGAATCTCTCAAATGAAGAATATTATATAATTGAGTGTCTTTCAGAAGCACCACCGTAGCACGTAAGTGACATCACTTAAGTGTCAGC…
>Cluster-4041.8579	NoTrans:5,Whirls:0
ATGCTGGGTTGGAGCTCTGGGTCGGGGTGTCTCTCTCTCAGTGGGTTCACGATGGCCGTGTCGGAGACACTGAGAGGCTGGGTTCGAGCCCTGGGTCTGGGTGTCTCTCTCTCAGTGGGCTCACGATGGCCGTGTCGGAGCGTGTCGCAATCAGGCCATGAGTTCGTGTCCTGGCTCAGTGGTTGAACTCAGCCCATCATCATCATGGTCACCATCAGGGTAGATCGACTAAGCAGCACAAGGTCGTGACGAGGTCACCATTTGGTCGTATTGTGGACGGTCTGGGCCCCCGCCATGGGAACGTGGAATTGAAACCGATAAGTAAGCGTCGAAGCGATACTCAATATGCTGCTGGGCATGAGGTAGGGGGAGGGGCCACACCTCGAATCTCCGCCGCAC…
>Cluster-4465.0	NoTrans:2,Whirls:0
CTGGGCAATCTAGGCGAGGCCGGGGGCCCTGCACGGGACTAGGCCTCACCACGCAACTCTGTCAGTGTGTGGGTGGTGGTAGTGGTGGTGGTGAGTGTATAAAAGGCGCGGCGTGTGGACGCCCTCAACGGGGCTCCAGGAAGAGGAGTCTGAGTGAGTCTGAGCAGCAGCAGCACCACGCAGCGGCTCCCAGCGCGCACGCGGCAGAGATGGCAGCAGCGTCCTTCAACATCGTCCTCGCCACGGACTCGTACAAGGTGACGCACTACAAGCAGTACCCTCCCAACACGACCACCGTCTACTCCTACTTCGAGTGCCGCGGCGGGAAGCTCAACGGAGCCGTGGACGGCGAGGTCAAGTTCGGGGAGGTGGTCGTCTTTGGTCTTCAGTACACTCTGC…
>Cluster-14848.0	NoTrans:1,Whirls:0
ATGAATAATATTGGTCGCGAAACCCCATGTGGTAAAATAAATGACGGTGTTTCCCCACAATTGATAAGTATATTGTAAATGTGGGACTGGTGATCTATAAAATGTGAGCATTCCTTTAGATACAAAATTTGATCCAGAAGGTAGTGTAAGTGGAATATAGGCGGGGAAGCAAAGTACAGCACAACAGTGGATTGCGCTGCACTACCCTCAGCCATTCACCACGTAGCCCCGCAACCCGTAACAGCTGCATGGCGGCCGCACCGTCCAAGCACTATCCACAGGCTCAAACCCGCTGAGCTTCCCACATCTGCGATGACGAGGAGCCCCGTTACCTTTGTATAGCGGCGTGAACTCATTCATCTCCTGCGGCAGCGACTCGTAGAAGCGTTGCTCGCGCGC…
>Cluster-3533.0	NoTrans:1,Whirls:0
GAGCATTGCAATTCAATCGAAAATACCCTTATACATTTACATATCTACCATAAAGCGTTTTTGAGGTCATGGATTAAGTTTATTTTAACTCTGCAGCAATTACAAGTTAAGGCTATGTGATTTGTAATTCAAATCAATTTAGTGCATTCCCACAAAAATAATGAATGGCAGCTGAAACATTAAATGCTTGCCTTCGTTTTGCCACAGGTTATTTTTGCACAGCCTGTTCCAGAAAACGGGATGATAAAATATAATTGTATTCTGCTAATTTCACATATTCGGAATTGCACATATCAGTGATGATTTTGTTTCCGCCAAGATTTTTTTTTTCTTCCAAAAATAGATGGCTTCTGTCTAAAAGACAATCATGTTACCGAAGGCAGAATTAAGTCCTATACG…
>Cluster-4041.1249	NoTrans:7,Whirls:0
CGAGACCTTCTATAACATCGGCATGCACAGAGACTTAGCGACTGGTGTTACTTCTAACGACGCTCTAGAAGGGTTTGCTTATTTGCATTAAGCATACTCCCAAAGTCAGAGTTCTGGATTTCTTGTTCTCAAACATTATGCCGATGAAGTTGATTTAACGCTCGTGCTTAATTGTTTAACAAATAACATCCTCCCCGTCGTCACTGAACGAAGTAATTTCTCCAGCGGAGTGTGAAGTTGAAGGCAAAAGAAAGCGGCGGGGCAGAGGGCAGAGGCCCCCCCCCCCGCTCGCGGCTCCCAGCGTAACCACCACATCGCGATCCGAGTGCGTGCGCGCAGGTGAACGAGAGCAGGCCGATGGCAGACGCGCCGAGTTTGGTTTAAACGTGTATTCAACGC…
>Cluster-4041.2218	NoTrans:3,Whirls:0
GGGAGGGGTCAGGTGGCACCGCCCCCCACGGCGGAGGTAGCGACGAGGAGGGCGGCGGCGAGGAGGAGGAGGAGGGGCGAGGAGGAGAGTTCGCGAATCCTCCGCAAGTACCAGCACATGAGGGGCAAGGGTCTCCCCAGGAGGGGAGGCCCTTGTCACGGGAACGAGGAGCAGGAGGAGGGGGCGGACTCAACAAGGAGGCGACTGCGGACGACAACGACGATGGGGAAAGTCGATCACGAGGAGGAGGAGGTGCGGCCCCAGGGAGGGGTTAGCATTGCGCGGCGCGGTTTCCATCAGTCGTGAGCGCGCTGTTGTTATTTTAAAAGCGATGTTTCAAGCGGGGTTTGAAGTGTTGCAATGTTACTAGGCCTTTACTTGACACGTAGTAGGTCTTAC…
>Cluster-1732.0	NoTrans:1,Whirls:0
GCCCCGCCCACGTCCCCCCCCCCCACCTCATGTCCTCTTCTCCTAGCACTCACGTGTGGTGCACATCCTGCTGCTGATGCAGCTGTTGCACGGGGGGGAGCCGCAAGGAGAGGACGTCGACGCTGTACACCACCTTCAAAGAGAGAGTGCTGGAGCCGCGGGGGGAGCCGCCGTCGTTGCTGCTGCCGGGGCATGAGCACTCCCGCCCCTGGCTCGATTGCGAGACACCGGAGCTGTTCACAAGAGGAGGCTGCGCTCACCGTTCAAGATTCTTCGAGGCGTCTCACGTTGCCACCCTGCCGTCCCCCGCTCTTCACAGCTTGTCAGGCGAAGCATGACACGGCGCACACCGGCCCCTGTTGACACTTCATTCATCTTGCTG
>Cluster-10677.0	NoTrans:1,Whirls:0
CCCAATTTTTCATTAATCCGCGGCTCCTTGTGCTTCATGGAGGCCTACACTTTTGCTTAGTTTGCTTATGCTGAGCACCGGTTAAAAAGCTGTGTCAGGGCATCTTGTAATACCAGCAGAGATACCAAGACAACGCTGAAAACCAGTTCGTCAGAGTCCATTCCTCTTGGCGCTGTGTATGCCAATCTTGCCAGACGAGTTGGGAAATGATCCTCTTGTCCAACCTCCCAGAGACAGCTGTGCTCGCCATGGAAAATTTCTCCTAGAGAATCCAGGTTCCGGCAGCTTCCACTCTTCATATTCTCGAAAGTTTTCCCTTCACCTCCGCTGGCATCGTGGCGTCCGGCGGCTCGACCCGGCGGGTGGCGGGCCCCAGCTCCACGGCGCGCGCGCGCTGCG…
>Cluster-4041.4206	NoTrans:6,Whirls:0
agcacccgcccggccgcctttgtctccccagtggcggacgttcatttgaggccgagtcgacctaggggaggcccgtcgaccggttaagttcatcgtcagcggtgttgcatcgtcacgtcccatccccgcagacgccgaggctgccgcgaggatgacgacctgcgaggaggttcgcgtgagcggccacgccgagttcacgccgccgtggcggctgcagggccgcgacatcttcgttctcttctcgggcagcaaagacgcgggcagcggccagagttggtgcccggactgcgtggcgggtgaggaggggcggcgtggccccgtcggacgagggcgaccgactccgagctggaagtgcggttttgtcgtggagttgtggtcgtccgcgtttgggggggtctt…
>Cluster-14989.1	NoTrans:1,Whirls:0
AATCGAACTCGGGTCGCCGGGTTCGCAGCGCAGCGCGCTAACCGTTGCACCACCGCTCCTCACACACACACATACAGAAACAGGCTGACAGACACACACGTAGACACACAAACGAGTGGGAGAGGCGAACACAAACAGGGATAGACACACACAGACTGATACACACAAACATGCACAGACACGTGATACAGGCTGACACAAATGCAGACACACAAAGACAGAGGCAGGTTGACACACACATACAAGCGGACAGACGCACAGACACGCACAGACAGGCACGCACAAAGACAAATATACCCCGTATAGGCTTCACAGATGATGGCCGGAACGAGGGGGTGGGTGGCCAGCACGACGCCGGGTCGCCTTTGTCTCCCCAGTGGCGATGTTTACCCATCGCAC…
>Cluster-17702.0	NoTrans:1,Whirls:0
GTTTGGCTAGGTAGGGTGCGAAAGAAGTACGACATGCATCCTGACAAAAAATATTTTTTTTATTCGGATGATCAAAAATTTTAGGATGTGTTTCCGGCTCCAGCGTCTCTCCCATTGGTGGGGGGGGGGTAGCAATAGAGCTGTCGTGTGGGAATCCAACATACAAGTAATTCTCCTCAAAGGAGAGTGAACCGAATCGGGCCGAAGCGACATTTGGTGGTGCAGGGTCCGGCCTGGCACCCGGCTGGCACCTACCCTGCACCGACCGCACGGGCACGAGACCCTACGCAAAGTGACCCCTTCCACAACAAACCTATCATCACGCGCGCATCTCATGTGCTACTCCGCTTGCCCTGGTCCTTCCGTGTCTGTGGCGGTGGTGGTGTGGTCTTCCCCCCC…
>Cluster-18829.0	NoTrans:1,Whirls:0
GAAAGAACTAAGAGTATGAATCCTTGCAGTCACGAAAGCTTCAAATCTAGAATGGTACAAGCGTACTTGGTAAAAAAAAACACAAGTTAATCCAGCGCTGTGCGCGATTGTGATTAATCCGTAGCGAAAGGAGAAGCCGGCCTCAGTTTCGTCCCTACAGGCCACGTAGGCCTCAGTTCCACGTAGGCCTCAGCGCAAACATTCGTCAGGGCGCGTTGGAGTGAATGCGGAGTGCACGGATGGGGATGACGGTCCCCGTTCATCCCCCCCTCCCCGTACAGCGGCACCCGTTACCCATTTGGTGTGCGAGTCCTTCGTGTTTACTTATTGCAGCACTCTCCTTCGGATCAATGTTTGCACATGGCTGTCATGTCTAGCCAATAATTTTTAGTTTTATGA…
>Cluster-3353.0	NoTrans:2,Whirls:0
CGGTTGTTCATGAAATGTTTATTGCCATTGTTGGACACATAAGCACATTATTGCTGGGTTATGCCACGGGCTCACATAGGTCGCAGAAACACGAGGCCCTTGAAGGTGGACGTCTCCTCAGCTTCCCGTGGTCTGTTGTGCTTTTCAGTCTCTCCCCTAGCGTTAGCCGGAACAGCTCTTTTTTAAGGGGGGAAGGGGCGATATTAAGACCGAAAACAGACTACTTACCTAACACAGTATGGGTGCAAATGGACAGTCAGGAAGTATGTTAAAGGACTCTGATTGGTGCAGGGAGGCATCAAATAGGATTAGTTAGGGCCAGAGAGTTGAACTGATTGGTGGAGGGATTCAAATGTAAAAGGCAGGGAAACTATGGTGGCCTGTCAGGGTAACGGTTGA…
>Cluster-4041.10579	NoTrans:2,Whirls:0
GCGGTTCCGCCGTGCCTCTTTTATTCCTCCGGCGGGGGGTGACAACCTCGCCGGGCAACCGACGTGGGTTCGGGTCTGGCGTGGTGCGAGGCGACGCGTCAACGTTGCCCTACTTGCGATTACCATTTTTGTGTGTGCTCGTTAAAATAGAAACCACAACAAAGAAGCGTCTATAAAGTTGTTCGTGCGGCCTGACCTCGCGCGAAACTGGATTACTCAACGCGTCCTTTAACAGCGACGCCGCTCCGTGCATCAGTGGAGACGTTATAAACAATCAAACGATTTTCTTGAGCTATTTCTTATTTTACCAGGTAAGCCCCCCCACACTGAACTACATAGCTCTTTTTCAAAAGCGAACCGGCCACAGATGATAGCTCAACGAAGTGGCTAATCGTCACC…
>Cluster-4041.3050	NoTrans:2,Whirls:0
CTGTGTGTGAGTCTGTGGGTCTCTGTAGGAGTCTGTGGGTCTCTGTATATGAGTCTGTGGGTCTCTGTGTGTGAGTCTGTGGGTCTCTGTAGGAGTCTGTGGGTCTCTGTGTGTGAGTCTGTGGGTCTCTGCAGGAGTCTGTGGGTCTCTGTGCGAGTTGCTGTGTGAGTCTGTGGGTCTCTGTATATGAGTCTGTGGGTCTCTGTATATGAGTCTGTGGGTCTCTGTATACGAGTCTGTGGGTCTGTGTGTGAGTCTGTGGGTCTTTGTAGGAGTCTGTGGGTCTCTGTGTGTGAGTCTGTGGGTCTCTGTAGGAGTCTGTGGGTCTCTGTATATGAGTCTGTGGGTCTCTGTGTGTGAGTCTGTGGGTCTCTGTAGGAGTCTGTGGGTCTCAGTAGG…
>Cluster-2104.0	NoTrans:1,Whirls:0
AGTGAGTGGTGAGGGAGTGAGTGAGTGGTGAGGGAGTGAGTGAGTGAGTGGTGAGGGAGTGAGTGGTGAGTGAGGGAGTGAGTGGTGAGTGAGGGAGCAGGGAGGGATGAAGCAAGGGGGGGAGCGCTGTGTCGCGGTGATTGAGGAGCGAGTGAGCGGCGGGGCTCTTGGGCGGTGGAGGAGAGACGCCACGCGGCCATCAATCACGCGGCCGCCTCCCCTCAGGGCGCCTGCCCAGGCCTCGCCGCCCTCCTCCTCCCCACGCCGCCCGCC
>Cluster-8458.0	NoTrans:4,Whirls:0
GCCTTGAATAAAGGTGTCAGTTTTGTACCAGTTTAAAAGGGTAAAAACCTACTACTACGACGGAATCATCGCGCGCCACGACGGCGAGCGTCGTGCCGACTGGTCATCCAGCAGTGGACAAAACAGTTGCAACGGCCATAGAGCACCAAGGAGCCAGCCGCCAGCGCACGAGTGCACGAGCAGCACCAAGCCCTGGGCGCCATCAAGCGCCAAGCGACAGAGCCTCTTCAAGGACCGCATCGTGCCGACGCCACTCATCTAGCAGTGGAGAGAGTGAGCCAAAGGCTGCAGACACGCCCGCGCGAGCAAGCAGGGAGTGAACCCGCTGTGTGTAAGCCCCTCCACCCCCCCGCAAGCTCACCACACAACTCCCGGCTCTAAAAATAATCATAATTATCT…
>Cluster-4041.459	NoTrans:1,Whirls:0
CACGGAGGGGGTAAGAAGGAGGAGAGCAGAGCGTGAAATATTTCGTGAAATCTTTCATTTAAACAGGGGGGGGGCACATAAAGCAAAGCATTGGGGGAAAAAACACAAACCAACGAAATGATGAACGAAGCAAAGTGCCGACTACACCCAGCATCTTCTTGTTTCCTCTGATCGTAAAACAAGAAGAGAGCGAGCCAGCGACAGCAACACACACCGGAGAGAGAGCGAGAGGAAGGAGAGAGAGAGCGAGGAGGGAGAGATCAAGAGAAGAGATCACAAGAACGAAGGGAGACACAGAGGAGGAAGAAGAGGAGGAGGAGGTACAGGGAAGAATCGAGGCGTCCGCAGAACTGGAAGGGGATGCGAACCGTGGCTGCCTAGGTTCGCGGAGGGCGTGGG…
>Cluster-10457.0	NoTrans:1,Whirls:0
GGGGGGTGGAGGGGGTAGGAGGAGGAGGGGGGTGGTGGCGTGCCCTTCCTTTAATGGCCTTTCCTGCCCAGAGGTTCCTGGAGGCCTGGAGCAGGAGGCTCTGGGCCGATTACCACGTGTGGCCCGTTTACTCGTCAGCGACAGAAACACAGGCACCGCTTGTGCGGCTTACGTAATGTGCTGTTTATAAACTTAAAAAATGTGCAGGTAAGTATAATTTGCGTCATTTCGTCGTCTTGTTTTTCCTCTAGTCGGGCCAGGACACACTGGCCCCGAATGAGCATCCACTGTTGGATGTCATGATGCGTTGGGGTGGAGCGGTGGCAAAATGGGTAGCACACTGCGCTCTGGTTTCTGGCCATGGCAGACATCGGTGGCGAGTGATATTCGAGGCCAGTC…
>Cluster-4041.6639	NoTrans:6,Whirls:0
CCACCACCACCACAGTCTTGGCTGCCCCTGGTTGTTGTGGTGGTTGTGGTGGTGGTTGTGGTGGTGGTGGTCTGGGTTCGATGCAGACCCGCGTGGCTCTGTTTCGCCCTCAAGATGAGCGTCTACTACGTGTGGATCTTGGCGTTGTCAATGGTCGCATCACTACTCTGCGTACGCCGCGGGAGAGATGTCAACAACTTCAGGACAGTGAAGGCACTGGTGAGGCACCTGCAGTGGCTGTACGGGGTGAGGGTGAGGGTGGAGGGCGCTCACCACCTGCTCACCACTTCCTCACCATACGTCATCGTCTCCAACCACCAGAGCTCCATTGATTTCATAGGCCTCATGGAGTGCCTCCCGGAGCGCTGTGCTCCCATCGCGAAGCGCGAGCTGCTCTTC…
>Cluster-15055.0	NoTrans:1,Whirls:0
TCATCAGTCATGGTCAATCAACTGCTGGATGAAGGCTGGTTACACCTATTCGCAATGGGCAGAAACACACCATGCTGTTCAAGAGCAGGGAAAACATAATCGCAATGCCATAAACGTTTCGGCACAGGTTTTATTGAGTGATATAAGTAGTGAATTGTGAAACTTATATTGTTGGATTCGGGTGAAGACGGAACTCATTCTCCAAACAATGATGATAAACATTAAATCATTAATCATTCACACTTTTCCAAATGGTAGTTTTGAAAGGGCAAAATCTTCGTAAAAACGTCTTAATAACACATTGCCTTCCTTTGGCTAAGTATACATCCCATTTCAGAAGTCTCCACACAATGTTTCAGTTTATGTAACATCTCCAAAATAACACTAGTAACGAAATGC…
>Cluster-8565.0	NoTrans:1,Whirls:0
GGCCCGCGTCGCCCGCGTCGCCCGGCGACCGTTTTCGGCGCCCGCGTGCGGGAGATGCTGGGGGCCGGCGGCGAGCACCGCCGAGGGGGCGAGGCGGCGCCGGCGTTCTGGACGGGCGGCTTCCCGCCGGACGGGCACGCGGTGTTCGTGGGGGACCTGCCGGGCTCCGCGGTTGGCCCCGCCGGGACCTCGGCCGCCGCGCCGCCGTCGAGCTACGAGGAACGCGTGGCGGCCATCGTGCGCCGCCTGGCCGGCCGCTCGCCAGGACCCGCCCCGCTACGGCAAGCGGCCTCCTGGTCCGCCGCATTGCAGCGGCCTGGCCCGTCGCACCCCGCCGGGTCGTCGGCCCGCGCACCGCACGCGGTCGTCACCGACGCAGGCCTCGGGGTCGCGGGCGGC…
>Cluster-4041.2881	NoTrans:3,Whirls:0
CGACGTTTCGGAGGCAACACAAGCTTCCGTCTTCAGGTGGAACCGTCACAAGTGAGAGTCAAATCTAGAATTCTTTAGAACGTCCGCTGCGTAAGGGGGTGGTGGGTGGTGCAAAGGTCGAGGTTGTTCGCACCGCAGCGACAACCCCGGTGGGTGTTGCCGTTGGATTCCAACCGCGGGACCCCCCCCCCCCTCTGCGAGATGGCAACGGAGCAGTTGACGCTGTTGAACGTCGGAGCCTGGGCTCGGAGTGTAAGAGGAACGCTGCCGTATTTCACAAAATGCAACGCTCAGACTTCCGATCAATCCGTCTGTGCGCAGTCCGAATGCGACGGTGCTGCGTTTCCACGGCCGTTCGAAAGCAGGCCCCCCGGGGCGTTCCATTCCGTTCTGTCCCCC…
>Cluster-18293.0	NoTrans:1,Whirls:0
TTCGACTGCAACACAAGCAATCATCAGGTGTGAAATCCACAGCAAGAAAATTTTCCCTTCTACGTGTCTTTGCCGAAATAACCAAGAATATGAATCCCTGCAGTCACGAAAGCTTTAAATCAAAATTTTACGAAGGGCTGTTAAGTGACACGAGTGTGCAAGTATTATGAACATTGCGGGCTGATGGTCTAACGTTGTCAGCTGTTGCCAATTCCGAGCTTGGCCGCTGGGTGGCGCCGCGTTACCACTGGCCGAGAAACGGTGGAAGAAATCCGTGTTCAGCCGACGTCATTGCCCTGTGCAATGACGACATTGCCCTGTGCAATGACGACATTGTCTTGTGCAATGACGACATTGCTCTGTGCAATGACGACATTGCCCTGTGCAATGACGACTTGC…
>Cluster-4041.11657	NoTrans:1,Whirls:0
GAAAAATCCACGCGACCATGAAGAGAGAGACACGCAAACTCCAAATATACAGGCATCAGGGTCAGGATCGAACCCGCGACCTCCGGTATACCAGGCAAGGTAGTTCACATCTCGCCACTGCGGCGGCCCCAAAAATCTGATCAACATCATGATCACCATCATCACTCGGTGGCGTTGTAGAGGCTTGCCATGCTGCGGCGCTCTATAGATGTTGTCGTTGTCGCTGTTACAGGGACGCAGGCTCGGCTGGACCCGCCGGACGTGG
>Cluster-4041.6177	NoTrans:3,Whirls:0
ACGCATATAAAGGATTTATAGTGAAAAACTTTTTTTTACGGGTTAATTTTTTTAGACATTGCATCCCAATGTTTCGCGCGCGTTTGTGGGTGTGCATTCAAAAAGCAGGTGTCAAACACGCTTTAGCAAATAACTCTTCAAACATTATATCACAACGCTTATTCACCCTTATCTAGTTAATTGTATACACGCTGGTAATTGCGTTCGGCTTGCAATCACTGGCAGACCCTGGCTAAATCAAACAGTAGGCAAGTTTGACATTAAGACACAGGCAATTACATACTGAGTAATGAGCCAATTACCATCACGGCATGCTTGGCATACACAGTTAAAAAATATTCTGCAGCTGTATTGTTAGTTTTGTCGGCTAGTAGTCGGTGTTCACTCCACTACATTGAG…
>Cluster-12210.0	NoTrans:2,Whirls:0
CTATAGTGACGTTTATTTCAATGTTAACATTAGTTTTGTCTTGTAATTTATAGCACAACTGTCCCCATTGATATTGTTCATGTTTGCTTTGGGTAACACAATGCCCGTGGGGGGTTTCAAGTGAAAAAGACTCGACACTTGTCAAAAGCATTCCCCACACTCCCGTAACGTTCACCAAGACTGCTTTTTTTTAATGTACAAATTATCGCCATTTAAACCCAAACACCACCATAACAAAAAAGGGCAGATACTGCAATTGTAAAAGCTTGTGTGCACCGTCGTGCAGTGTCCACGTCTCTGTGTATGCGTGCTGTGCGATCACACTCTGTGCTCTTGAGAGACGTAACACGAGGCTGCGGGGCGAAGAGAGGTAGGGGACAACGCGAAGTGGAGGAGTGA…
>Cluster-10349.0	NoTrans:1,Whirls:0
CCCGAGTCTCCCTCCTCCCCTCCCCGAGTCTCCCTCCTCCCCTCCCCGTGTCTCCCTCCTCCCCTCCCCGAGTCTCCCTCCTCCCCTCCCCGTGTCTCCCTCCTCCCCTCCCCGTGTCTCCCTCCTCCTCCTCCCCCCCGAGTCTCGAGTTGTTCGCTATTTATTGAGGCAACTAACCCGCTGTGTCGTGTCCCTGCTTGGACCCCCCAACCCCCTCATTTAGTATCCCCAGCACGGAGACGCGGCCCTGCAAGTAGCTGGCACAGAGCTACTTGAGAACCCCCTGAGAGAGAGACGCCAGACCCCCTCAGTGTCTCTGTGACCCCCCTGAGAGAGAGAGAGACCCAGAGCCAGGGCTCGAACCCAGACTCTCAGTGTCTCTGACACGGCCACTGTGAA…
>Cluster-8070.0	NoTrans:1,Whirls:0
TACTCGCGGGAGGAGGAGGTGGTGGAGGCGTCGTTGGGAAGAGCGGAAGTGAGGCGCGCGGTGTCGGCAGGAGTGGGCTACTGCTGCTGCTGCTACTCGCGGGAGGAGGAGGAGGTGGTGGAGGCGTCGTTGTCGTCGACATGGCCGCGGAGCACGCGTACATCACGGCCGAGCAGCTCGCCGGCTTCGACAAGTACAAGTACAGTGCTGTGGACACCAACCCACTGTCGGTGTACATCCTGCACCCATTCTGGAACTTTGTGGTCAAGCTCTTCCCCAAGTGGGTGGCCCCCAACCTCCTGACCTTCTCGGGCTTCCTGCTGCTTGTTTTTAATTTCTTCATCTTGGCGTATTACGACTGGGACTTCTACGCGTCTGCGCCGGGGCAGGTGCACGTGC…
>Cluster-4041.11564	NoTrans:4,Whirls:0
TTAGGGGAAAAAACGGTGATCCAATCTCCGACCCCCAGGAACAGGTTTGCAGATTTTCTGAGCATTTCTGTGAACTCCTGGGAGAGGGGAAATCCCTCCACATGGAAAAAATCGTGGGACAAAGTGGGGATGACCCTGCTGAGGCTACGGTGCCTCAAATATTAGAAGAGGAAGTCACCTCCTGTGAGTGGCTGTCTGAAGTGCCATCTTTTGAGGAAGTACTGAAGGCGATCCAGAGTCTGAGACCAGGAAAGGCACCGGGCAGAGATGATCTCCCAAGCGAAATGCTGACAGTGATCCTGGGCAACCGAACCGGTCCTGGGAACCCACCTCTCACCATTCTCCTGCCAGCACTGACCAGCGCGGTGAAGTATGGCTACCGCTGCCTTCATCTAGCAG…
>Cluster-11443.0	NoTrans:3,Whirls:0
GATCTTCAATCGGCGCCCATCGCTTGCGCGCCGCGTGACGCGTTCGTTGCTTGTGGACGCGTCGTGTGGTGGAGGCTCTGACGGCACAACTCCTGCGGGACCCTTCACTGCACGTGGTGTGAACGAGACGCCAAAACGCACCGGCCGAGTGGAATCATTCACCATCGACCGTCAAATCCCTCGTAAGAGCCGAATCGGATTTTCTTTTAATCGTCGACTCGTCGACGTCGTAACCGAGGGGGTCACCCATCGAGACTCGTTACAAAAACAACAACAACAACACAGCAGCAGCAGCAACAGCAGCGATAACCACGACGACGATTGAGCCATCGCAATAAATAACAAAGGCGGTAAACATCAACACTCGGTACATTTCGCAATCGGCGAGCGGTGCAGTCA…
>Cluster-243.0	NoTrans:1,Whirls:0
GTGGGAAAGAAAAAACCCAGTCTCAGCTGTTCCCAGATATGTTTAGGGGTCTTTAACGTTAGCCGGCGTGTACATGCGCGTGTTTGGTTTATTACGAAGATTACATTATCACAAGTTGGATGTAACAAAACCTTACGGATATATATGTTTAGTTTATTAATAGGGGATGCTTGTGTTGCTCTTACGGATATTTGCGCCGCTGGCAAACTCGAAGGGGTTAATCGGACAGCCGCTGACGTTGTTACCGCCACCCTCGTTGTTGCTGTAGATGACTTGGTAATGTTGTACGGTGAATTGATTAGACGATTTAATCAACATTGCTTAGTGGACAACGAACTATACAGAGTTATCGATTATCGCGTGCGAGCGGACTGTAAGGCCAGGGATTGTATACTATAG…
>Cluster-4041.2404	NoTrans:1,Whirls:0
GGAGGCTCCGGGATGAGTTTAAATACATAAACGTAAAACAAGGTACAGGTGCAGCCCTCAAATATAGGTTGTTTGTAAAACACAAATATATTGCAACATTAAAAAAAACTATATAAGTTTATGCTGTAGGTTAATGTGCGGCATAGATTACATTAAGTCCATGCTTGTAAAGTGGCTAAGTTTAATTCCCTTCAACTTCATCATTGTACTCCCCAAAGTACACAGAATGGCTTGGATAACAAAACCCAGCCTCCCGTGTTTAGACTTTAACCGTACACCTTGTGATGTTCCTATCACTGGACACGATACTCACCGCTCTATCTGGTTGTCCAATGGGAAATGTGCCGGCTCAGTTGTTGGAACCAGGTTCGCCGACTCAGCCCGGTGTCCCACAGCACC…
>Cluster-1872.0	NoTrans:1,Whirls:0
GAACGATTTTATTTGTTCAACAGGTATACACCATATTGTATATATGTTTAAGTAAATTCTAGGTATTAAGCATGCTACCGATGTTGCCCATTCTATTTGACTTTACAATTTCCCTACTGTGCGAAATCGGTGAAAATGTGCACATTTATTACCCATTCCCGACATATCCCAATTGTGATATGGGCATCATGTTCGTGTTATATAACAGCCCACCGCCGAGGATAAAACTACCTCTTGAGATCCCTTCAAGTGACCTTTGTTTCAGACAGTCAGAACAGCACTTTCCCACCTGCTATGACAGTAAATTTAATTGCATGAGTGACAGATATTTTTTAAATTCT
>Cluster-4041.1169	NoTrans:10,Whirls:0
ATATATAAATATGTATTTTGTGTTGACGAGTTCGTGCCGCATCTGCAGGGCCCCTCACACCGGGCCGAGGAGGCGAGCCGTGGTGGTGGTGGCCCGGCAGACGCGGCACGAACTCGTCAACACAAAATACATATTTATATATTAAACACAACACATTTATATATTACACAACACTATATTTATATATTAAACACAACACTATATATTACACACAACACGCGAAATCGCCATTGTTAAATCAAAAAACCTACCGCCGTTAGCGGCAGCAGCACTGCGGCAGGGCCGAGAGGAGGCGTCGTCGTGGTCGTCTCTGTCGTCTCGTGCCGCCCATGAGGGGCGATGCTCGGCGCCGTTCGCTTCGTGGAGCGGCGGCGCAGGGCGCGCGGCGCCGAGGCGGCG…
>Cluster-13193.0	NoTrans:1,Whirls:0
TTAAGATGACCAAGCATTTCTTTGTTAAAGCGTCGCAACAGTAAACGACTGGGACTTCTCCATTACAGCAAATTCTTTCAATGTTTCATGAATAAAATAAGAACCCAGGCGATCGGTATTGCTGATCTGCAGCACTGTGCTTTGCCCCAGAGATCCGCAAGCTTTACCCTTCAGAGGCATGGACTGCAGGCTTAATTACACACGTGCCGCAGAGCTGTATATCACACACAATGCTTTAATTCCACGTCTGGTTACAAGCGTAGACCTTTTGGTCGCCCACCAGACACCGTAAACGTGTGATCTTTATCTGTATCAGCAAGGACAGGGAGAGAATTAAGGACAGGGGAGGAAAAAAAATAGTGCTTAGCCGCCAAAGCACCACATGCAGCATGTCGGATA…
>Cluster-14140.0	NoTrans:1,Whirls:0
CGATAAACGGGGTACTTACCTGCACTAGCAGACATCCAACAGTAGGGTGAGATGTGTGGGCCACCAAGGTTCACCAAACCCCAAGAGGGGGGCTGGGATAAGATTCCAGGTCCCTCTGGAACTCTCTGGAAGGGAGGCGTGGCCAGGGGCGTCGGGACCCTGGCAGGTGTATAAAAGCCGGACCCTTGACCCGGGTTCGGCAGTGTTCCTCAAGCCGAAGACTGAAGACCGGCTTCGAGTAGGACCCTGAGACCCCCAGGACCCGCGATCCTTGTAAGGGCCGGGACTGAGTGGGCCAGTGGCCGGGACCTGAGGACCTTGGCTGGGTCGGGTCAGGATAGTCTCCCCTAGGGCCCCTAACCGGAGGGTTGAGTGCAGAGTGGTCCCCAGTGTGAGGAG…
>Cluster-4041.9183	NoTrans:4,Whirls:0
GTTTGAGTGTTAAAGTCAGTTTGAGTGTTAAAGTCAGTTTGAGTGTTAAAGTCAGTTTGAGCCCCTGGCCTTGTTGAAGAGGCCAGCAGCGGATGGGAAGAAACTGTTTTTGTGGCGTGAGGTTTTGGTCCTGATGGACCGCAGCCTTCTGCCGGAGGGGAGTAGCTGGAACAGAGAGTGTCCAGGGTGGGAGGAGTCAACCACAATCTTCCTCGCTCGCCTCAGGGTCCTCGAGGTGTGCAGGTCCTCGAGGGTAGGCAGATTGCAGCCAATCACCTTCTCAGCAGTGCGGATGATACGCTGCAGTCTGCTCTTGTCCTTGGTAGTGGCAGCGGCGTACCAGATGGTGATGGAGGAGGTGAGGACGGACTCATTGATGGCTGTGTAGAAGTGCACCAT…
>Cluster-4041.10751	NoTrans:3,Whirls:0
TGGGGAGATTAGTTACTAACTCTGTGTTAACCCCTTCCCCTGGGGAGATTAGTTACTAACTCTGTGTTAACCCCTTCCCCTGGGGAGATTAGTTACTAACTCCGTGTTAACCCCTTCCCCTGGGGAGATTAGTTACTAACTCTTGTGTTAACCCCTTCCCCCGAGTTAGGCGCAAGCCCTTAAATAAAGAGTTGGCGTCAGCCCCTACACGACTGGCTTCAGCGTCCTTCTTACCACACAACATTTGTAACCCCCCTGACCCTCCCCGCTCGGCCAGGCTGCCCGGCAGCAGCAGACTCAAGAAGCTCGTTGCCGATTTGCGATAATTATTCACAGCTGGAATGGGTCGATATCTATGAATGCAAGCGAGAGAGAGGGTTTAGAGTCGATGGCCAACAT…
>Cluster-4041.10736	NoTrans:2,Whirls:0
ACCCAGTCACTCACCCACCCAGTCACTCACCCACCTACTTACCCACCCACCCACTCCCCCCCACACAACACAGGCGCCGAGACTCGCTCACAGCACTCAGGCCCAAGCGGCGCGTTAGCCCTACACGGCGTGGCGGGGCACCTTTGTCTTTGTCCAGGTGCTTGGCAGCCTCCAGCGGCACCAGCTGACCAGGCACGCGGTGACGGGCGACAAGCCGGTGACGGCGGTGACGGCGGCGGCGGTGACGGTGGCGGCGGTGACGGCGGCGGCGCCACCGTGCGGGGACGGTGCCCGGGAGGAGGGCGCGGGGGGCCCTCCTCCGTGGGCGCCAAGGGTGGCCCCCCGCGACGGCCCGTGGGGGTGCGGCAAGGAGCTCGCACCGCGGGGGGCGGTGGGCCT…
>Cluster-5421.1	NoTrans:7,Whirls:0
GCAGCGCAGAGCCCTCGCATTTATTCATTAACTACGCCGACAAACAATCACAGCAGCAGCAGTAGCAGCACGCACCCGGCTAATTAACGACGCGAAATCAACAACAAGCCCCGCCAGCCCAACCCGGCGAGTCGCCATGGAACTGGACGATGGCGTGCTGTACCAGGACGACTGCAACGTGTCCGTCATGTCGGAGCGGGTGTCGGGCCTCGCCAGCAGCATCTACACGGAGTTCGAGCGCATGATCCGGCGCTACGACGAGGACGTGGTGAAGGATCTGATGCCGCTGGTGGTGAACGTCCTGGAGAACCTGGACGCGGTGTTCACCGAGAACCAGGAGCACGAGATCGAGCTGGAGCTGCTCAAGGAGGACAACGAGCAGCTGATCACGCAGTACGA…
>Cluster-4041.3540	NoTrans:2,Whirls:0
GTGTGAAATTCCGGGATGAAGTCGTTGGCGCGGCACCTCTGCATGAGGTGGTGGGGGGGGATCCACATTGGATTCCTGTGTGAAATTCCGGGATGAAGTCGTTGGCGCGGCACCTCTGCATGAAGAGGGGGGGGGGTTGGTGAGGCTGTTGTTGACACCCGACTGAATTATATTCCGATAGCTATCGCTTTCTGTTGTAACGTGTGCGACCCGTGACCCAGTTTCACTTTTTATTTTATTTCCCACCTAGGAATTGGAAAAAAAAAAAGTTTTGCGTTGCCGTGCCCGTGTTCATTTACGAGAAGAAAAAACCTAGAAAAAACCGCTGGCTTCGTCTCGGGAAGTCCGCAAGTGTTGTTGGTTAAATCCCATCGCTCGTTTCACCGGCGGGAACGTCCG…
>Cluster-4041.563	NoTrans:3,Whirls:0
GCAAGTTGGCACAGTAGGGGGCACAGGTGGTGCATCGGCCACTCATCTCACTCATCTCAGTCAGTCGACCCGTGGCACCTGCTGGGTCTGACCTGCCAGCGGGCGTTCGACACTTCACGTGGCAGCCTCAACGTGCACCTAGCCTGGCACAAGCGTCGTGGTGACGTCACCGCCACTTAGTGGCGAATGGCGGTTGTGTAGGGGGGTGCTGGTGGAGGGGTCACGTAAAGCCCTGACCCCTGACCCTTGACCCCTGACCCCCTGGTCGTCTTGTAAAAGTCAATGCCGCCCTCCGCTCCGTGACCACCGGTTGGGCGGTGGTTATCCGAGCTCGAAGCGTTGACGCGCTGTGAGTGGGAAGCGTGCTTCTGCAGCGTTGCTTCAGAAGCGTGCTTCTGC…
>Cluster-4041.13518	NoTrans:1,Whirls:0
CGTCATTTATGGACGGCCCCTAAAATTACATGATTGTGGCACGGCATGTGATGCTGAGAATATGGAGTTATTTGCCTTTTCCACTTTGATAAGAACAAAGGTTTACTGTTTCATCACTCCAAACATCTGCAATGGGGATTACTTGAAAAAAACTTTCGGACGGGTACTTAACGACTCACCCACCTACGCAATTCGAGAATATTTTTTAAAACCACGAGGTCACGTGAATATGTTGCAACGAACCGTACAGGGATTTCAAAGATTCTCACGTGCACGATTCGATGCGAGCATCGTGAGCGCTAGTATCGATTTTCAATCGATGAAACGGTGTCTCGTTGAGAGCCTACTTTCTAATTTCGAATGCGTGGGTGGTTTTTTTTGGTCAATGTGCCACCACAA…
>Cluster-4041.9681	NoTrans:1,Whirls:0
GTGCACGTGGGTTCCGCTGCCACCTCGGCCTGTTATGTCCGCTGTGGAGGTGCCTGAGGCTCCCGTGTGTCCAGAAATGGCTGATGGGGTTTTGAATCTGCCGCGTTCGGTATGGGTTCGCGAGCAATTGCTCGATGAATCGCTGGGGGCCTTGCGGGGTCGGGCTGCGAAGGAGAAAGGTGGACCGCTGTCCGATGGGACGCCGGGAGCCGCTCTCCGGGATAGGTTGCTGATGTGGAGGGAAGGGTTGCACGATCGCTGGCGTCTGGTGGTGCCGTCGTCGTTACGGTACGAGTTGGTTCGGACTCTGCACTCCGAGACGTTGTTACATCTCGGGGTGCAGAAAACCTTGTTGACGTTGCAGCGGGACTACTTCTGGCACGGCATGACGACTGATGT…
>Cluster-4041.420	NoTrans:3,Whirls:0
GCTACAGCTCCTGCTACAGCTGCTGCTGCTACAGCTCCTGCTACAGCTGCTGCTGCTACAGGATGAACGCGGCTCCACCTCGACCCTCTCCGTCGTGGTCGACGCGTGAAGAGCAGGAGGAGGAGGAGGGGACTCCATCATCATCATCATCTCCGTCGCCCGTCCAGCGTGGAGCTGTAGGGGGCCGCTGGGACCGTGAGATGTCTCACAGAGGAGACTCACGGAGCGCAGAGGGAGACACAGAGAGGGGCGACATGATGGAGGAGATGGAGGAGATGGAGGAGGAGGAGGCTTTCTCTCTGCCCGTGGAGCCGTTCATCATCAAGCGGGAAGAGCTGGAGGATGAGGAGGAGATGCAGCAGCAGGAGGAGGAGGAGGTGGAGGAGGAGGAGGTGGTGG…
>Cluster-3952.0	NoTrans:1,Whirls:0
GTGTGTGTGTTATTCAGGTCTGTGTGTGTGTGTTCAGGCCTGTGTGTGTGTGTGTTTTTCAGGTCTGTGTGTGTTATTCAGGTCTCTGTGTGTGTGTTCAGGTGTGTGTGTGTTATTCAGGCCTGTGTGTGTGTGTGTTATTCAGGCCTGTGTGTGTGTTCAGGTCTGTGTGTGGGTGTGTTATTAAGGCCTGTGTGTGGTGTGTGTTATTCAGGCCTGTGTGTGTGTGTTCAGGCCTGTGTGTGTGTGTGTTCAGGCCTGTGTGTGTGTGTTCAGGCCTGTGTGTGTGCGTTACTGACAAAGTCTTTTGGCTTTTTCTTTTACGTGCCCTAACTTTGGGCTGATTTGGAGCAGGGCTAAAATAAAAGGTACGTCTCGTAATCTGAAAAAAAGAAATGG…
>Cluster-4041.2939	NoTrans:4,Whirls:0
CAGAGCGGAGAGGCGAGAGAGGAAATAGCAGAGAGAGGGGAGGGCGCGCGCGCGCGCGGGAAGAGAGAGGGAAGATCGCGGCGGCGAGCGGACGGACGGGGACGGCAGGAGGACGCGCCTCGGCTCAGGGACGGGAGTCGCTCGGCACGGGGCCCCGGGCTCCCGGGGTCGCCGCCTCGTCCCCGCTCGCCGGGGGCCCAGGGAAGAGCGGGGTGCGTGCCGGGATCTGCGCGCGAGAGGAGGAGGAGTGCGGGGGGAGAGCGCATCGCTGACTGACGCCACGGATCCGTGCAGACATCACCAACCCCAGCATCACTGACACCACTACCATCACCACCACCATCATTACTGACACCACCCCATCATCCCTATCATCACTGACACTACCACCACCATCAT…
>Cluster-4041.9260	NoTrans:2,Whirls:0
TTATTATGTTTCATTTTAATTGTTTTGTTATTTCCCTTCTACGTGACTTTACCGAAAAAACCAAGAAGATGATTTCCGGTTACGGTTCGTCCTCGGTAACCCCTGACCCTTTGCGTCAAGCGGGGGGCTCGCTTGTTAGAGCTCCGCTTCCAAAGCCACTCGGCCCTCACAAATGACGGCCCAACGAAGGTGGACTTACCGTCACGTGGACAATTTATAGCAGCCGTGTGAACCCTAAGGGCGTGATGTTGATTCTAAATTTGCAGGGAAAGACCGCAGGACCCGGAGCAAAAAATCCACGCGGCCACGGGGAGAGAGAGAGAGAGAGACACCGCAAACTCCAAATATACAGCAGCAGGCGTCAGGGCTGGGATCGAACCCACGAACCTTCCTGTATAC…
>Cluster-4046.0	NoTrans:1,Whirls:0
CTCCGCTTGTTGTTTGTTTAAAACCCCAAAATGCCCATCACCGTTTCACGGATTTTTTTTTAAAATGTCGGCCAGCGTTCTGCTGCTGCTTTGCCTCCTTCATCCCTGTCTGGGCAGGACCTCTTCCTCCTCCTCCTCGTCGTTCTCCCCCCCGACACTGACGCCGCAGAGAGCCAGCGAGTTCCTGCTGAGGGTGCGCAGAGCCAACCTCATGTTCGAGGAGCTCAAGAAGGGGAATCTGGAGCGCGAGTGCGTGGAGGAGGTGTGCAGCAAGGAGGAGGCACGGGAGGTGTTTGAGAACGAGTCGGATACGGACTATTTCTACCCAAGATATTTAGCTTGCCAGTCGCAGGAGACGAAGCCAAGAGCCCAGACTGAGGTTGACAACATCGTACGATC…
>Cluster-665.0	NoTrans:1,Whirls:0
CACAGACTCACCACACAGAGACCCACAGACTCACCACACAGAGACCCACAGACTCTGCTGTATTAGACCCTTGCCCCACTGTCTCCCGGACAGGGTCCCCTGACCGGCCGGCCCAAGCCGCTCACCGTCGGTCGACTTCTGCCCGAGTCATATCGCTGTATTTATTTTGTATCTACGTATGAAGCGGCGGCGCTGCGCCTGTGCGTGTGGTGCGTGTGGTGTGCGTGGTGTGCGTGCTGTAATCTCGTAGTTATATATCGGTGGGCTAGGGCTTTGGGGGTGGTGGTGGTGGTGGTGGGTTAACTGCACCACGACACCGCGTGCACACACACGCGACGAAGATGATGCCGCAGCGTGCTGTTGGGGGGAGCACAAGCTACGAAGTTCGGCACGGCACAC…
>Cluster-17183.0	NoTrans:1,Whirls:0
GTAACGACGCGTCGCCCACACGCCAGGCCGCGACTCGAGGCGGAGTGAGCCGACGCGGCAACTTGACGAGATTACCAAGTTTTAAGATTTGTTGTTTTATTGTGAGGAGAACAAGAAGAACGGGCACAAAATGATTCCTCCGGCAGACTCACTCGTCAAATACGATAACCCGCTGCTGGTGTCGAAAAACACCGAGAAAAAGACGCCGAGGGCTCATCCGAATAAAGTCAATCCACAGCAACCAATAAACACCGGACCCGTTCCCAGCCCACCCAAGGGAAAATCCCCTGCTGCGGATTCGACAAGAGACCAGACTGATGAAATATTGAATGCAATCCTCCCTCCAAGGGAGATCACGGAGGATGGACAGCTGTGGGTGCAGCAGGTGTCAAGCACGCC…
>Cluster-4041.12158	NoTrans:1,Whirls:0
GCGCTGGCACCTGATCGCTACCCCAGCGCGTATCACCACTACACATGTATCATTGACTAAGTATATGCGGATGTCAATGTTGATCATATTTAAGTAGTTCCTTACCTCACGATGGTATTCCTTATTATCCTGTGTTTTTATTGTGTATTTAAACAAATAAAGACCAGTTTGTGACCTAACTGGTTTTGGTCCAGGTAGTGTTTCAGTAACAATGCCCATTGCATCGTTCCAGACGCCTGTCACAGGGTATGGGTATAAAAGTCATGGTGACTACAACTAAGCTGCCACTCCGCAAAGGTTATCATATCAGAATGTCCCACACACGTGGAGGATTACAAAAATCATTACTAGACTTTGCCACCTCCGGTGGTACCAATAAGTGATTTCCTTTTTTTGGTC…
>Cluster-11825.0	NoTrans:4,Whirls:0
CCCCCCCTTCCCAACAACAACACCAACCACCCAACAACAACATCAACCACAGCCTCGAATCCTAGTCCTGTCCCGGCATAATCTTAGAGCTGCCTGCTGCACAACACCAACATCGGCTTAGCCCTCGCCTCTGTCTCGCAAAGCGCCTTCGCGATCATCAACCAACACCAACGCAGCATCATCGCGTGGAATCCTCAAGTAACGCAATCAAAGGAGACGCAGCGAGAAGACGAAAGCTTCAAGTCGTTCACGCGTGTCACATTGATCAACTCGTGCGTCACTCGGATCAACTCTTTAACATCGGGAAGAAAGAGGCTTGACTCCGTGCGTTCGCGCAGTTACGCCGGCTCGAGTTTGGCTGCTGCTGCTGCTCCTGGCTGCTGTGTTTGGAGCTACTGC…
>Cluster-11888.0	NoTrans:1,Whirls:0
GTTGGCTACGTGCGGTGCGAAAGAAGTTCAACGTACGTACAATGCACAAGTCAATGTAAATTGCGGTCGATAAAATGAGTACCGCTTTGTGCGGAAGGCAACAGCGGTTGCCCCGTAGACAAACCTGCACCTGCCATAGCAACGTGGAATTAGGTGATGCTCACCAATGTCACCATGCTGATTTGAGCAGGAGCCCACTTCGACTTGGTTCTAATAGGACCGTGTCACCAATGTACACGGCCCTTTGTCATTCCACTGCTGGATGAAGGCCTTCCTCCGCACACCGTGGGGGCTTTTGTGACCGCACTTCACCAGGTGCGCGTTGGTGGGGTGGGTGGGGGGCCTTTCTAGATGGCATATGGACTACAAATGAACAGGATTTGGGCCACCCGTGGCGGA…
>Cluster-4041.646	NoTrans:1,Whirls:0
GTGGAGTGTTTGTGGGGGCAGCTGTCGGTCAGTGATGGGCTATTTGATGGCCCAACCATTGGTGGATTGGGTCACTGCACTAATCAGAATTTTTGCCGGGTCGGCACCACACTCCGGGCCCAAGTGAATCTGTGCGGCGCAACCTCGTACACACGGCAATCACCCCCCCTACTGGCAGCAGACTTGCGCCCCAGGTCACTCTGCAATGAGACTCATTCTGGTCTCTTGCGTTCTCACCTGGTTACACAAAACCAACCCGAACCGTAACCCACACCCGAGTGAACGACGACGTATGATTTGCGGTTGCTCTCCGATTCCTCTTGGTGCAATTCCTCGCGCGTGCCTGGGCGCCCTGCATCCCGTGTCGAGCGGCCCGACATCCCGTGTCCCACGTCCCGT…
>Cluster-14339.0	NoTrans:2,Whirls:0
ggaagatttaaatgtaaaataagaaattaaaagaacacacattttcatattcacacactttgtatagtgttgtggataaatttcgagtgaaaaacattgtggccatatattttataacaaagtacgccacatgctgtacatggcggtacacatgcttccacgcgcgcaagcagagcagatttttttttttaaaataacagttgccgagcacaggtcagcctaaaattccaagcggcaagatgacaattaaggcaacgccaccagtggaacgcaacccgggctggtgatggtttctgcctgcatgtccctgaaggcgcgagaaaacttgttcctgagcacgtggtgcgtgtgtgcccactgtgcgtgctgcacatctgtgccgagcgcgccgacatagtg…
>Cluster-18525.0	NoTrans:1,Whirls:0
CGAACACAAAGACAGGTTCTGTGTAGAACGGTTTCTGTTAGTCGCTGGGTAGTGTCCAATAACATGAATGTCACCTTTTGGTAAATGGGTTCCACTCGTGTGTCAAGTCGCTTTCAATCGATGGGATTGTTTTGGCTCCGCGCGGGAGAGAAACCCGCCTTCGTGTGCTGTGACGCTCAAATTGCTGCACAGATGGATTCACGAAATGTGTATTTCTGCGCCAACCATCTCCCGCAGGCAAAGTCTCTTCCCTCCCAACCCACCCCTGACCCAAGTTAGCGACCAGGCCTCCAAACCAGCTTAGCTTTGGCGTAGGGGGGGGGGCTCTTGAGATTTGAAGAGACGGGGCACACACAATGCTCATTTAGCAGCACCTCGACAAAGCTCGCACCGCTTGCT…
>Cluster-4041.7516	NoTrans:1,Whirls:0
GCTGGACGGGAGGTGATGGCCAAGGCTTGGCAGCATTACGAAACACCGAGTCACGATTGCCATGGTAAATTGGACTCCCGTGGCAAACTTAATTTCCATGGTAAACTTGACTCTTCATCACGGTTATCTAGTTTACCATGGCAGCCCAGTTTACTCTGACACAATCCTAAACTATGGGCACTCTGCCACATTTCATCTTGCAACCCAGCAGCAATCGAACCTCATGGCGGGACTCGAATTAACGGAAGTCAAAATCGTAGTTAATTTAGTTATTTTTGGCAACTCCGTCCCACCGCGCACGCAAACGCCGCGACCCGCCTAGCGCGGATCGTTTTGTTGCCGTGTCGTGTCCAAGCGTAGCGGCGAGGACGAATGCGCAGAAGAAACAAAACTTTTAAA…
>Cluster-4880.1	NoTrans:2,Whirls:0
TTAGACTTGAACCACCGTCCCCTTTGTGGGACCCGCACGCGATTCCAATCTTAGTTTTTGTGACTTCAGATCTTCTCGGGGCGTCACGAGACGTCGGGCTCTTACTTGCCACCGGCCCGCGGAAGGGGTCATTGCATAACTACATCCGAGATCCTGTCAAGCGGTGACCTCTGGGGGGGGGGGGGGGCAGGGCTCTCCCCCGCCCTGCAGCACGACGCTCGTGCGCGCTGCTGCAGTCAGGCCGTGTAGTGTTTGACTCGGGAGAGTGTAGCCCGTTTCAAGTTATCGAACCGATGTTTTAGTTATGATTTTCAGATCTGGAATTTAACCAACTTGAGTGAAAAATCGAACTGCATACAATTATCATAGTTATTGTTTCCAGCCAACGGTGAGCGGGCC…
>Cluster-5878.0	NoTrans:1,Whirls:0
ACCTGCACACTCACCTGCACATTCACCTGTGTGCACACTCACCTCCACGCTCACCCTCGTGCACCCTCACTTGCCCCGCCAACCACTCGCCCTTCGTGACTCCACTCCGCTTGGCGTGGCACTCGCCTGCCTGTGCACAACCCTGCTGTCGCTAGCGGTGGCCATTCCACGTTCCTTTGGTGGGGGGGGGGCGAGTTCCATCCACGCGGGACAACCACTGTTGACTTCTCAGAAAAGTGGTACTGATCTAGCCTCCCCCAGCCGGAATGACGACGACGACGACCATGGCGATGGCGATGGTGTGAGGAGGCTGTGCGGGTGCTAGGGCAGGCCGTGCGCGTGTGGAGTGTCAGAGAGAGAAAGACTCCTCAAGCGAGTGTGGGGGGCGCCCCCCTCCCC…
>Cluster-11498.0	NoTrans:1,Whirls:0
TGCGCTTTAAGGCAGGGTAGAGTGGTTGAAGGAGGCTATGGCACTATGCCACGTGTCTGTGGTTATTTGGAAAGAGTGGCTGGCTGATGGGCTCGTCTTCACTTCCCCGGCTCACGGTGAGAATTCGCCCAGCACTCTTCCCCTGCTCCCCCGTCTCCGGTCACAGAGCCAATGCCTGAAGCAGCCGGGCAGCTTCGTTCACGAGCCTTCCCCACACAAGGCCGTTCCAAACACCTGCAGCAGCGGTAGCAGGAGCCGGCGAGCCAAATCCACCGCGCTCTGTGTTTTTGGCTCTGAGGAATTTCACCTCTTCTCTAGCCCATACCACAACCTATTTGGCAG
>Cluster-6960.0	NoTrans:1,Whirls:0
GCTATGTACGCCGCGAAAGAAGTTCAAAATATATACTTGCTCAAATGAAACCGTCACGTCCTCCCCTGCAACAGCAGTAGCAGTGTCCACTTTCCGTCATTTAGCGGACAAAGTGAGCACTAATTCTGAACACTTGTGCCTGCGATACCATTGTTGTTGTGCGATGTTCAATTATGTAAGGGCTGAACACGTGCACGCATCTCTCGCACGCTGTGTCCCATCGAGACGCGCACATAGCAGCGGGGGAGGTTCACGCCGAGCGTTCCGCTTGGTCACTGTTTTTAATCATCGTGCAGGCCCTTGTCGCGTTTGAAATATCACAGAGAGAAATTTAGAAATGTTCGCACAATATGGGAGTGGCCGTTTTCATTGCCTTCGTTAACTTAATTTTACGTATAT…
>Cluster-4041.2119	NoTrans:1,Whirls:0
GCCCCCGCCAGGTCAAGAAGCCAACAGTCTTACATCGTCCACGACAAAAAAAACCACAACCACAACAACAACAACCGCCTCGACCGCGCAAGCGGGCGGACAAGCGCACGACGCCCACGTGTGCCCGCCCCCTTGGGCAAGGTTGCCGACACGAAACGACGGTGGGTTCACTGTTGACGTGACAAGCCCCTGACTGATTGGCTGTGTCGGGTGGCGGTGGGTTTAACGACACTTTTTTACGTGATCTAAACCCAAAAAAACTCTTATGGATACACAGTCCTATAGTCCATTCAATACACTATATGCTACACCTACAATACACTATACTATACCTACAATGCACTATATACTACACCTACACAATTAATTGCACCACAGACTGTAATATTGATCATACGC…
>Cluster-4041.5717	NoTrans:2,Whirls:0
ACGCGCACACACGCACACACACACACGCACACATACACGCACACACACACACGCACACACACACACGCGTACACACGCGCACACACGCACACACACACACGCACACATACACGCACACACGCACACATACACGCACACATACACGCACACACGCACACATACACGCACACATACACGCACACGCACACATACACGCATACACGCACACACACACACTGTTCGTTATCAGTTTACAGCGCCCGCGCCCGTCGTTATTGTCTCGACGGCTGATTTCGCCACTGGGCACTTTGCCCAAATGCCCTCGCTGCCATCTCGCTCTGCTGTCATCTCGCTCTGCTGCCCTGCGCTTTTGCCTCAATGCGCGGCGTGCACTTCGAGACTCGCACGCGTACATCTCGC…
>Cluster-4041.12937	NoTrans:1,Whirls:0
GGTAACTGCCCCTTTCCTAGATACAGCCTAGATCTCTATCTCTATCGGTGTATCGCTCTCTGCATTTCTTTCTGTTTCTTTCTCTGTCTCTGTGTGTCTCTCTGTGTCTCTCTGTGTCTCTCTGCCTCTCTGTGTGTCTCTCTGTGTCTCTCTGCCTCTCTGTCTCTCTGTCTCTGTGTCTCTGTCTCTCTGTGTCTCTGTCTCTCTCTGTGCCTCTCTCTGTGTCTCTGTCTCTCTCTGTGTCTCTGTGTCTCTGTGTCTATCTCTCTCTGTCTCTCTCTGTGCCTC
>Cluster-10512.1	NoTrans:1,Whirls:0
CTCAGCCAGAAGCTGCAGAATTTCCTTGGCTCTGGTGACATTCTTCATGTTGTTGAGTGAGCTGGAGCCTGTGACGGACAGGAGGGTGTCTGCCTCCTTCTCGAATCCAAGATAGGAGAGTATCATCCTCCAACGGTCTTTGGCGTCACGCCGCACCTGGCGCAGCATGCCGATGTCCACACTCAGCTTTCGCCAGCCCTCGGAGCCCCGACGGGTGTGCTCCAGGCGCTGGAGTTTGTTGAAGAGCTCCCGGTCCTCGTCAGTGGCCGTGTGGGACCGGTCGTGGGGCTCGTGCCAGAGGTTTGCCAGGTCCTCACGCTGCCGCTGCGACTCCATGCCATAGTAGAGTGGCAGCACCTCCTGGTGCCGGTGTCTGTGCAGGTTGCGCGTGTGGAGAGA…
>Cluster-896.0	NoTrans:1,Whirls:0
GTTGTGTGCTGTGCCGCTTTGCAAGAAGTCACCAATGGTGAGAGAAGTCCGCCACGACCGATGTTAAAACAACAACAACAACAAAAACCCAACACGTCGATTCGCGAATCCAAGCACCTCTACGATCATCGCACACACCGGGGGTGAGCGCTACAGCAGACTACAGCGATAGAATAAAATCGGCTGGCGTAACTCATTCTGTTCGCCGTTCAAACGTCGCGCTAACGTTCGTTCGTGACATTGACCGTGTCGCGGCCTCCCAGTTCCCGTACCTTTTGTATGCCCCCCCCC
>Cluster-4041.11802	NoTrans:2,Whirls:0
TAAACTGGACTCCCATAGTGGACTGGGCTTCCGTGGTAAACTGGGCTTCCATGGTGAAATGGACTTCCGTGGTGAATTGGACTCCCATGGTAAACTGGGCTTCCGTGGTAAACTGGACTCCCATAGTGGACTGGGCTTCCGTGGTAAACTGGGCTTCCATGGTGAACTGGACTTCCGTGGTAAACTGGACTCCCATGGCGAACTGGAAAAAGATTCATGCTCTTTATTCATATTGTACAGTGAACAATTATATAGGTGTGCATTTTTAGGATATTAGTACTGTAGAGTTGCCATTACTGTCCAAAACATACCACTCATTTTCATTATTAAATTAATGGAAAAATCCGTTCCTATGTACGACATTTCGTTTAACGCGTTTTTTTTAAAGAACGCATCCAT…
>Cluster-4041.2626	NoTrans:4,Whirls:0
tgtgtgtgatggtgaggtggtgagtgtggtggtgtgtgtggtggtgtgtgtggtggtgagtggggtggtgagtggggtggtgcgtggggtggtgcgtggggtggtgcgtggggtggtgagtggggtggtgtgtagggtggtgagtggggtggtgagtggggtggtgtgtggggtggtgagtggggtggtgagtggggtggtgagtggggtgaagtggtgggtcgtgtgaggtcaagtcgtgggtcgtgtgaggtcaagtcgtgggtcgcgtgaggtcaagtgtgaggtggggggagaggggggaggggaatgaccaagtacgagaagccccaacagctccgtgcggtgtgacacggcagcttcccgcacggcgttacgcagccgatgagatgccgttga…
>Cluster-7963.0	NoTrans:1,Whirls:0
GGGATTTTTTCGCACGCGGCCGGGCCCGGCTACGCGGGGTACCCTGGCCACACGGCTAGCTTCGCGTCGGAGCCCGGCACGAGGAAAGCCTTCTACCCGGGCCGCGACGGGGACCTGGATTACGGAGGCTACCGGTCTCAGCAGCCGCAGCAACAGCAGAGGGACACGCCCAGCCCGCTGTACCACTCGTCCGACGGCCCCACGTCCATGCAGCACAGCAGACGACATCAAAGGAATTGTCCTGCTGCCCAGTCAGCACGTTCATTCTGGTGATCCCTCACATGGGCAGTCCGGACCGCTTGATGCGTGGCACGGACTACGGTGAGGCTGCATCAGGAGTGCCGAGCCTGGGCTTCCAGCCGGTGAAGCCGCACGACAGCTTAGAGCAGCACCACAAGT…
>Cluster-2691.0	NoTrans:1,Whirls:0
AAAAAAAATTGTAACTAGAAATGTGAATTACAATAATAAAAAATGCAATCCTCACTTGCTTTTGTTTCTCAACGACAAAAATTGTGCGTGTTGATGACAGTAAAATAAGGAGTTTTTCGTGCATATTCGTCGGAGCCAGGCAAACATTTCTGAATGAGGCAACTTGCCTCGGCCTCCCATCATATAGATTTGAAGAGAGCCATCATGCGCGTGGCAGCAGTGCCGCTCTTTAAGAAAAAAAAAACGGAGGGGTGGGGGGGCAAATCAAAAAGTCTCTCGGATGCTCTGCTCGACATCCCAATAAAACATTTTTGACAAAACCTCGCGGTTTGATGTGAACACGGTTGGACAATGACCAGCGAGGACGTCAGCGGCGCGGCCCAGCGTGCGCCGCAGGAC…
>Cluster-3297.0	NoTrans:1,Whirls:0
CCCGTCTCAGCATTGCAGCAAACTCCTCCGTACATTATTCAACAACAACACATAACGTCTGGTGACGCTGCGTTGGCAGTGGTGCATGAGCACAATTAACAAAACGACTCCAACACATCCGTCAATAACACTGCCTTCAAAGAAACAATATAAAACGGGTGACGTTTCAGGCAATGGCCCTACTTTGTAAAACAAATATAGCACTTTGGGTGAGGTTCCCTGGGTAGTATCCAAAGTGGCCGCAAGTGATGACGTGGTACTGTACGAGGAGGAGATCTGCTCTCACCGACGATGTAGATTTGCAGTTTTGCAGGACGCGGGTGGTTGTGTCGTCACGTCAACCAGCGCACTTAGTGTGGGTCGATGAGAACACGTGATATCACTAAAAAGCTGATGCCA…
>Cluster-9626.2	NoTrans:3,Whirls:0
CCCGTCACCTCCATTAAAGTGCTTTCCGGAGAGACACGGGTCTCATTCTCTGTCCGTTTGGCTTCACTCGCGCACGAGTAAGTGGCAAAAAAATAATGGCGCTGCACCGTTAGCGCCAAGGCCCAAGCAGACGACGCTCGTTGCGTGGTGTCGCCTCTGGCGGTAGCTGCGTCACAGCCCAAGACGCAAAAAGCTGCGTCACAGCTCAAGACGCAAAAAGCTGTGCACCGGCCAACCCAGTGGAGCTCCTTTGAGGATTCCCGACATCGCGAATGTTTTAAGTGCTCCTCTCGACTTGGCTCTGCGGTTATTGTGCAAAATCAAGCGTAGAATTTTCCCCGACATCTCCCACGAGCCAAGCTGTAGCAGAGCGACGAGACGACGGTCACCGTGTCGGAA…
>Cluster-5635.2	NoTrans:7,Whirls:0
CCCCTCGTGTGCCGTGCCGGCCTTCATAGGCGCTACTCGCTAACAGCACTTGCCCCAGCAGTCTGCCAAGACTATCCAGGGGATCTTTGTAAGGGTGCAACTGTGACGACGTGTCGTGGGTTCGTGCCGAGGTCACGGCTGTCGATGCCGTTCGGTGGAATTGGCCAAAACGATTGCGGCCAAACTTATGTAGCACCGACAATGTCGCAGACGCTCCGTAGCACACGGGATGACGGTTCTGTATGGGATGATCTTGTACGGAGGGTTCTGTATGGGATGAGAAGGGTTCTGTATGGGATGAGAAGGGTTCTGTATGGGATGATCTTGTACGGAGGGTTCTGTATGGGATGAGACGATGGTTCTGTATGGGATGATCTTGTACGGAGGGTTCTGTATGGG…
>Cluster-9128.0	NoTrans:1,Whirls:0
CTCTGTGTGTGTCTGTGTATCTCTGTAGGTCTCTGTGTGTGTCTCTGTCTCTTTCTGTGTGTCTCTCCGTGTCTCTCTATGTCTCTCTGTGTCTCTGTGTGTCGTCGTGTTTCCGTGTCTCTCCGTGTGTGTCTCTGCGTGTCTCTGTGTGTCACTGTGTGTGTCTCTGTGTCTCTGTGTCTGTGTGTCTCTGTGTGTGTCCAGGCTGTACGCCCCTCGTCTCTCTGCTCTAACCCTGT
>Cluster-5902.0	NoTrans:1,Whirls:0
GTAACACTGTGGGCGCACTTGCGTCTATGCATGCATGTGTGCGTGATAGCATGTGGGTGCATGACTGTTCGTGAATGCAAGTATTGTATATGCATTTGTGCGCACATAACTGTATGTTAATGCGTGTACTGTAGATATGTTTATGCGTGCACAAAGACTGCATTTGCGTCTCAGTGCGTACCAGTATACGTGCGTGTGCTTTGTTTGTACCCATATGTACGTACGCGTGTTAATATGTGCGCGTGTGTTAGTGTTGATTTTTCCAAAAAAGCTACCTGAGCTGTCGTTGGGCTGATGCGCAAACACCGGCCGCATGAGGTTACATGTGGTGCACCGCATGGTGTACACGTGGGCCACGCGATGTGTGCGTGTGGTACACGCCAGGGGTGGCGCAAGCGA…
>Cluster-2211.0	NoTrans:2,Whirls:0
CCGGGGTCAGGGCACCACCAGCTGTCAAACACAAACGTGTAGACTTAAACTTCATGACGACGATAGACTTCGAACGTGGAAGGTGGCCACCTCTGAAAACCGAGCTAAACAAAAGTACTCAATCTCTGTACGAGGAGTTTATGGAGCAAGGATTGAGTCTAAAAAGAGCCATCGAGGCAATTGCAATTGGGGTCATACCCATGCTTGAACCCGTGCACCGTGCACAAACCCAAGCTGCTAAAACTCCAACCCACGCTCTAACCCTTGGAAGTCTGTGCCATCGCGTGCTACGGTTAAACACTTGAGATTATCCCGAGGAGTGATGCTTTCACCTTTCGGCCGCTTCACGGAGTGCTGGTGCATCTTTGGGATATTGTTCGCACACTGCTTTCTTGCCAG…
>Cluster-4521.0	NoTrans:1,Whirls:0
GTGGTGAAGTATGGTCAAACAAGCCCCCCACCACCCCCCCTCCACCTCCTCCCCCCATCGATACGCACGGCACGCGGAGGTCTTCGTCCAGCGGCGGAGTTGACAAAAAGGGTCGCGCGCGCGCGCGTACATTAGAGATAAATTATTGAAATTCCACTCCGACTATCATGGTCATCATCACCACTGTCCAATCAGCTATCGGAGAAGCCGAACGTAATTCAGCTAATACCCCCCCCCCCTCCCCGATGTGTTTCGGGATGTATCGCGGCACTGTTCGGTGTGATCATCCGGCGTGTCACTCACCGCGCCGGAAAGCTTCTCCGATCCCGAAGAAGCTCCCGGCCGCGGGCACGTTGGAGCGAAACGTCGGACATCGTCGCCGAACGACATGCGGCGAGA…
>Cluster-5879.0	NoTrans:1,Whirls:0
AGGGGCGATAAGGGAGAGATGAGAGGTAGAGAGAGGTGGGGAGAGAGCAGGTGAGAGAGATGGAGAGAGGGGGGAAGATGGGAGTTGGATCCGTGAGAATGGAGAGATGAGAGAGAGGAGACAGACAAGGGGGAGAGTGAGTGGAGAGTCAAGCGGGCAGCTGTGGCAAGAGCAGCAGCAGCTGTGGTAGCAAACAACAACAACAGCAGCAACAGCAGCAGCAGCAAGTGAGCAAGTACAAGCTGTAGCAGCAGCAGTGAAAGCAGACCCGGAGCAACACAATAGGAGTACGACCACCAGCTGCATACCAGCAGCAACAGCAGCAGTGGCTCCAGCAGAGTTGCTGTATCAGCAGCAGCAGCAGCCGTAGCGGCGGCATTACCAACAGAACAGCTGTAC…
>Cluster-4041.5951	NoTrans:5,Whirls:0
CACCTACTCACCACGCTCACCACCTACTCACCACCTACTCACCACCTCACCAGCCTCACCACGCTCACCACCTCACCAGCCTCACCACCTACTCACCACCTACTCACCACGCTCACGACCTACTCACCAGCTACTCACCACCTACTCACCACCTACTCACCACCTACTCATGACCACCACACTCACCACCACCACCCTCACCACCTACTCACCACCCTCACCACCACCACCCTCACCACCCTCACCACCTACTCACCACCCTCACCACCACACTCACCTCCTACTCCTCCCCACACTCACCATCACCACACTCACCACACTCACCACACTCGCCACCTACTCCTAACGACTCACCACCTACTCACCACCCTCACCAGCACACTCACCACACTCACCACC…
>Cluster-4041.5169	NoTrans:1,Whirls:0
CCAGCGTACCTGACAAAACTCCTCGCTGATGAGGGGATAATGATCAAATGTCCACCAAGATGGGTTCACAAACCCATTTGCTGTACTGCGTTTTACTTGCCACCTCCCAGCCTGGTAGGTTTGGGAAGTTAAATAAATTAAATCACGACGTTTCGGGTGCAACACAAGTGTCCTTCTTCAGGTGGGGACAACTTAGCGAAAGCACACCGCTAAGTTATTTATTTTAATTTTTCACCTACGTGACTTTACCTAAAAAACCAAAGAGTATGAATCCTTGCAGTCACGAAAACTTCAAATCTAGAATTAATTTTTATAAATCTGTGCCACAATAGCCCTTGGCTGCATAGTGTTGCACAACAGGTGTGGGGTGCAGCGTAAAATACCTGCTCCTCTCTAAGG…
>Cluster-16874.0	NoTrans:1,Whirls:0
GCGACTCTGTGGTGAGGTTGAATGGGGCGGAGGTGGTGAGCGACTCTGTGGTGAGCGACTCTGTGGTGAGGTTGAGTGGGGCGGAGGTGGTGAGCGACTCTGTGGTGAGCAGCGCTCGTGGCGTGTCCGCTGTGGTGGAGTGGGGGGGTGGGATGGTGAACGGTGAGGGCAGAGTGGCAACTCGCCACCGCTCACCGGGTGAGGCAGAGTGCCGGACTAGCGGAGCTCTGTGTGAACACCGCCAGCATCATCAGCAGCAGCAGCAGCATCAGCAGCAGCAGCAGCATCGTCATCAGCTGAAAGAGGAACAAAATCATCAGCAGCAGCAGCAGCAACTTTATCATCAGCAACATCAGCAGCAGCAACATCATCAGCAAGAACATCAGCAGCAACATCATC…
>Cluster-2579.0	NoTrans:1,Whirls:0
GTGTCTGGGTGGTGAGAGTGAGTGTCTGGGTGGTGAGAGAGAGTGTCTGGGTGGTGAGAGTGAGTGTCTGGGTGGTGAGAGAGAGTGTCTGGGTGGTGAGAGAGAGTGTCTGGGTGGTGAGAGTGAGTGTCTGGGTGTTGAGTGTCTGGGTTGTGAGAGAAATAGTGTCTGGGTGGTGAGAGTGAGTGTCTGGGTGGTGAGAGAGAGTGTCTGGGTGGTGAGAG
>Cluster-944.0	NoTrans:2,Whirls:0
CTCCCCTCGCCCCGCCCCCGGGATAAGCAACAACAACAGAAGCAGCAGCAGCAGCAGCGATGTCTGACTTTTCGGAAGACCAAGTCGCCGACTTCAAAGAGGCATTCTCACTCTTTGACCGGACTGGAGAAATGAAGATCTCTTACAGCCAGTGTGGGGAGGTAATGAGAGCCCTTGGCCAAAACCCCACCAATGCAGAGGTGCTCAAATTGCTGGGCAACCCTAAGCCTGCAGAAATGAATGTGAAGATGCTGGAGTTTGAGCAATTTCTACCCATGCTGCAGACTGTCACAAAGTCCAAAGACCAAGGCACATTTGAGGATTTTGTGGAGGGTCTGCGAGTGTTTGACAAGGAGGGCAATGGCACCGTGATGGGAGCTGAATTGCGTCATGTGCTTT…
>Cluster-4041.10054	NoTrans:4,Whirls:0
CACACCTACACACACACCTACACACACACACCTACACACACACACCCCTACACACCTACACACACACACCTACACACACTCCTACACACACACCTACACACACACCTACACACACACCTACACACACACACACGTACATACACACACACACGCACACACATACACACACTCACACACATACACGCACACACTCACACGCACACACACACTCATACACGTACACACACACTCACACACATACACGTACATACACACACACACATACACGCACACACATACACACACTCACACACATACACACACACGCACACACACACACGCACACACACACGTACATGTGTGTGTGGGGAGTGGGGAGCGGTGGGTGTAGTGGTTAGCGCTAAGAACCTGGCTACACAA…
>Cluster-4041.1238	NoTrans:40,Whirls:0
TTCATATTATTTTATTATTTCCCTTCTACGTGACTTTACCGAAAGAACCAAGAATACGACTGTAAGACTTTTAGGAATTTTACTGATGTATAAACATGGTAACAACAATAAAACATCGCTAACGGTTCGCAACGAACGTCGACCGACAAAATTCGCGCCGATCAATGTCGCAATGCGAGTGTGAACCCGACTGAGCAGCTCAACTTATTTCCCAGGTATGCCCCGCAGAGCGGACCCACAGTAGACTCTCGATTAACCCCCGCTGGTTCATTCATCATTCATCCCCACGAAACCAGCTTGCATTTGTGCGATTAATTTTGCTGGCTAGAGTGTTCATGTACTCAAGCCTTAGGAGGCACATACACTCAGCATGTAGGCTGCGACAGATGCGATCGTTCA…
>Cluster-4041.3254	NoTrans:1,Whirls:0
GAGAGATGGGGGAGATGAGGGGAAATGAGGGGGGAGATGAGGGGAGACGGGGAAGAGATGGGGGGGAGATGAGGGGAGATGAAGGGAGACGGGGGGGGGGATGAGGGAGAGACGGGGAGTGGAGATGGAGCGGCAGGGAGAGCGAGTGGAGATGGAGCGAGAGACGCAGCGAGGCCTCAAGATCCAACAGCAGCAGTCAACACGTGGCGCGCGTGACCTTTCACCCCCGTGACCTCTCAACTCCCCCCCATCTCCCCTCATCTCTACCTCATCTCCCCTC
>Cluster-4041.2057	NoTrans:2,Whirls:0
GCGACATCGCTTCTCCGCTGTGGCGCGGCACCAGCAAGGTGGCTTTGAAGTGGCGGTGCACGATGTCGCGACGTCCCCGAGCTGTGGTAAATCAACGCGCATCATTATCCCGCGTTAATATTTTAACGGCCGCCGCGAGACCTGCTGTCCTTGAGATTGATGGGGACTGCGGGTGCGGCCCACTCAAGGTTTTACGGGGGGCACCTCTGCCGCCTGCTAGCGAGACCTCGCGTGCTTTTCAATTGGCGGCGCTCTACTCACCTTTCTCTCTCTCGCGGAGCGCAAAGCGTACAGGGGGGGGTGGGCGCTGCCCCGCGAGGTCGCCACGGGCCCGCCTGCCGCCCCCTGCGTCGCCTCCTCCGTGGAGCCTACGCCATCTGGTGGAGTTACTGATATCCT…
>Cluster-16577.2	NoTrans:2,Whirls:0
CACGACGTTTTGGCCACAACGCAAGCAGCCGTCCTCAGGTGAAGAACAGGGCTGTCGGGAAGCTTTAAATCGAAATTTAACTCTGAAACTGTTCATTATCGGACCCGAGTTGAAAATCTATTTTTTCAATACTTTGCCGTGAAGACTCAAACTCTTCCAACGCCACCACCACCACCACCCACCGCACAAACAAACTCCCCCCCCAAAAAAAATCACTCCCAAGTCATCAGCGCTCGGATGAACCGCACGTACGCTGCCCACTGCGGCCGCGGCGCGGATTCAAACGAATCTGGCGGCTAGCCCGTCCCAGCAAGAGCCGGCGATCTGACTCCAACTCGAGCGCGATGCCGGCCCCCTCGGCGCACTGGTCCATGCAGGCCACCGCGGCCGCGCAGAGGC…
>Cluster-6139.0	NoTrans:1,Whirls:0
GGGGCGCCTGAGTCGCGTCTTCGCAGTGCGCATGCGCGCGGGACGTGGCGGGGCCTGGGCAGAAGCTGAGCGGAGTGGGGACCGGGAACGAAGCCGAGAAGCCCCGGGACGGAGACCAGGACACGACCCGGAGACCAGCACACGGAGACCAGCACACGACTCGGAGACCAGAGCACGACCCGGAGACCAGAACACGGAGACCACAACACGACATAGAGACCACAACACGGAGACCAGCACACGACCCGGAGACGAGAACACGACCCGGAGACCAGCACACGACTCGGAGACCACAACACGGAGACCAGAACACGACCCGGAGACCACACCACGGAGACCAGAACACGACACAGAGACCAGAACACGACCCGGAGACCACAACACGGAGACCAGAACACG…
>Cluster-14593.0	NoTrans:1,Whirls:0
GTAGCGTCAACATTGTCTATACACTCACAGCAGCAGTATTGATCAGGGCAGACCAGGGATTCGAACCGTGAAACTCTGCAAGAAGCGGCGACCGCGGGGCCGCTGGGACATGCGATCGCCACCCCGGTCGCAGTCGCACTGCGGCCCTTTTCACACACAACCACGGGCAGCGCAGCAGGGCGCTCACAGGGAACACGCTCACAAGCAGACCGCCGCTGTCAGGGCTTCTGGCATGTACCGTGATCTTGCTGGCATTGTTGAGGGCCTCCACCCAGTCAATG
>Cluster-10879.0	NoTrans:3,Whirls:0
AACAAATGGATCTGCGGATCGAACGGACACGATGTCCCTCTCTCAGGTGACTCACGCTCTCCCTGGTTATAACTGCGATAGGTGTTTAGTACGATTCACGCACAGCAGACCTAAAAGATCACGTCATTCAAAAGGAGTAGGCGATGTGTGATTGCGTTATGATCCAAATTTGCCAATTCAAAAAAAGAAAACCACTCAATTGTGATTGTACAAAGCAACATCGCCCCCTCCTGCGACACAACGGTAGATTGCGCCTGTGGAACATCAATACCAAAAGGCGTAATGCTCGCCTCGTGGAATTGACGCACATCCTAAATCCTCGAACGATTTCTTCCGTTCAAACTATGGTCATGGGCTCATAGCCAAGGCTCGCGCTGCCCCCTTGTGGCGGTTGGAGGC…
>Cluster-4041.3170	NoTrans:3,Whirls:0
TGACGCGAAACAAGTTGATTTATTGAAAACATTCTCAGAGGTGGCCTCGCTCTGGTCAGTGACACGCACACCCACGGGTGGGACGCCTCTCTCCCCCCCTCACCTTCGCTGCCCATTGCGCACCGAAGACACCGCAGCCGTGGCTGCGCACGTTCCACAAAGCAGTAGGTGACCTCGTCGTGAAAGAAATTTAATAACAATCGACCCCGTAGGTAACCATCGCGAATACGGCTCATTAATGGGATGAGTCAACTGGACGAGGCGAACACCAAACTGGTAGGTCCGTCATCGCGGTATTTTACGAGCCAACTCTCCCCCTACCCGAGGGGGACGGCACAAGTTGTTATTTACATCCGAGTTAGTCCTCAATGGTTGGTATGCGACACGCAAGTAACAAAC…
>Cluster-14587.0	NoTrans:1,Whirls:0
CACGGCCTTCCCTCGCCCTGCCGGCCACGGTCAGTAACGGGCCCTCCGTGTGCCTCGCAACCCGTTTCGATTCACTAAACGCCCTAGGCTCAGGCGGGACGCCGCGCCACGCCACGCACGCCACGCAGAGACCCAGCGCCCCGTCGCTTCTCTTTGGCGCGCGACTCGGGCACCTCGCGAGGGGCGGGCGGGAGGGTGGTAGGGCCTCGCGGACCTTCCCGGCTTTGGAGCGAGGGG
>Cluster-13202.0	NoTrans:1,Whirls:0
GTATCGTACAGTAGGTGCGTATCGTACAGTAGGTGCATATTATACAGTAGACGCGTATCGTACAGTAGGTGCGTATCGTACAGTAGGTGCGTATCAATGAGTGGGTCCATGGTGGACGCTGCCAGCCACCTCGTCCACCACCACCTCGACCTCCACCACCTCTCTGTCCACCACCTCTCTGTCCACCACCTCTCTGTCCATCACCACCACCTCTGTCC
>Cluster-11106.0	NoTrans:1,Whirls:0
GGTGATGGTGGTTGTGGTGAAGGTGGTGGTGGTTGTGGTGGAGGTGGTGGGGGTGGAGGTGGTGGTTGTGGTAATGGTGGAGGGAGTGGTGGTGGTGGGGGTGGTTGTGGTGGTGATGGTGGTTGTGGTGGGGGTGGTGGTTTCGTAAACCTGCACCGCTACTACGCCGCCTATGAGCTCGAGTTGAGAGTTCGTCAACAACCACAACCACAACAACACCCACAACAACCACCACGTCAACAACCACAACAACCACCACGTCAACAACCACAACAACAACCACCACGTCAACAACAACAACAACCACCACGTCAACAACCACAACAACAATCACCTCACGCCGCCATTCAAAGGACGAAACCCAAG
>Cluster-4041.13515	NoTrans:6,Whirls:0
CGGTTGGAATAAAAAAAACTCACCCCTGCACTTCATATTCAACCTGAATTGGAACAGCTTGTAACACCGGTACGGGAATTATTTTGCCAGTACATTAGTATAATGACGATCATTATTAAAATAATACGGTTTGTCATAAACCCATCAGTAGGATTATGTACAAGAACATTATAGGATTGCTACGCATAGGCGTACCTTTGTAGTCTAGTGGTAGTGCCTTACGCCGCTAATCCCTGCGTGCCTTTTCACGGGAGCCCGGGCCGCGATCCGATTTCCCCCTAGCCCCCCCCCACCCCGGGGACGGCTGGGGGTCGTGGGGGTGGGAGTCTCACCTACGGAGGAGCAGATCGACGTTTAAGAGCCGGTGGCTCCAGTGAAGTTTTCTCCCCGACCCCCACC…
>Cluster-11775.0	NoTrans:1,Whirls:0
GCCTTCATTTATTATTGAACGTCTACAACAAATGCAGCAGCTTCGCTTGGAAACTCTGCACATGCAGCTGTGCAGATCTGAGTTTCAGGGCCAGAAGGCTTTTAAAATAAAATACTTCACAACACTCAATACCACTCACATCCCTGTCCAGTCACACCTTATACACTGCACACTCTTCCCAATTATGGAACACCAACCCTGTGTTAATGGTGGTAGGTAGATGAGATTG
>Cluster-17738.0	NoTrans:1,Whirls:0
TGCGCGTGCCGAGTTGACGCGGTGCGTTTTTATTAGGCTTAAACTTTCTTCACTTGGTATAATATTTTATACCTGCAAAAATGTTTGTTTTACAGAAAACGTTTAACTTGCAAGCATGTACATGAAATATTTTTTTTTATCCAAGCATTTGCAAAAAAAACTAAAACAAATGCTAGCATTATAAGTTTGATTTCACAAAAAAAAGACAAAGCAGTACTGATGTCTTTAGATAGCCAATGAAAATGAATGTCCATAACTCCGCAGTTACATGAAGAAAATGGACAATTCACTTTCAATTCCCTTTTACTGGCCATCTAAAGAATAGGACTGCTGGTACAGTGTCCACACGCCACGCATGCCCTAAAGACTAAGCTGCAGGCAACAAGAAGATACTTTGTG…
>Cluster-11991.0	NoTrans:1,Whirls:0
AGCCTATCCATCGGACAAACAATGTTGACTTTCCTACAAAGCGATCGCCATTTTATTGACCGTGGAGGGATGATGAGCTGAGTCAACCCCCAACTAGGATTAGGACGAGCAACCTTCTGATTGGGAGCCGCTCGCTCCACTACCTGAGCCACCAACGCCGGCTTACCTTTCCTACCTTGAGACACATGGACACACAACGCGCACACGCGTGCCCTCGACCGAGAAC
>Cluster-7522.0	NoTrans:1,Whirls:0
CAGGGACTGTGACACGGGGAGATGCAGGATGGAGATGCAGGGGGAGATGCATGGGCTGTGAAACGGGGAGATGCAGGGACTGTGACACGGGGAGATGCAGGGGGAGATGCAGGGACTGTGAAACAGGGAGATGCAGGGACTGTGACACGGGGAGATGCAGGGCCTGTGACACGGGGGGAGACCAACTTGCGTGCGCTATGAAGACGTCGCC
>Cluster-7130.0	NoTrans:1,Whirls:0
CATGAACGCGTTGGGCAGCACCACAAACTCGTACTCCTGCCGGGCGGGGGCGGGGCGGCGCGGGGTCGCAGGATGCACAGGGTCAGAGGGCACGTGGGGTCGGAAGGCATCCGGGGTTAGAGGGCACGGCTACGGCAGGACGGTCCGTGTCTCTTCTTCTCAATCGAACGTGCGGCAAGTGGCGGCCGTGTGCGTTTGTAGTGCTGCGTTGTGCCGCGCGGTGCTCGCTGCCCCCCCCGCCCCCCACCACCGCACCTGCGCGTCGAGCTCCATGACGTGCGCCA
>Cluster-11856.0	NoTrans:1,Whirls:0
TTTTCAGCAGATACTAATAGTTCTAAATATCCTAGATGCATCATCAGTCATAATAGAAAATGGTGTCAATTTACTAATATTATAATGATAAATATGCAATGGATGGGTACATTCAATGTGGCTGATGTTTACGGTTGCTTTGTAAAAGCTACCGTGGTTCGAACACTTTACGAGAATGATCCTGGGCAGGATGCCGCAGCTGGTGATGCATAGAAGAAGTACAGGAAATTAGGAGCCAGGGAAGACAGAAAACCAGATGCATTGAAGCAGTGGTAAAATATCTAGAAGGGGATTGAAATTTAATGAACAAATAACAATGACAAACAAAAAAAGAAATATGAGAAGTAGAATACATAAAAGCAGGCAGACAGATGCAGGGCTGAAAGAAGAATACAGATT…
>Cluster-11071.0	NoTrans:2,Whirls:0
CGGCGAGGACGGCAGCGATGACCTTATATGGACGCGGTGGTGACCGGTGGGAGATGGAGGTGAGGAGTAAAGATGAAGTCCCCAGGTGGTAACGCCTCGCCGCGCCTCCAGCAGCAGTCGTGGCCGCTTCGTGGAGGGGACCCAGCGCCGGTTCCTGCGAGCAGAGCGGCTTCCTCCCCGCTACTCACCTGGGGACTTCATCTTTACTCCTCACCTCCATCTCCCACCGGTCACCACCGCGTCCATATAAGGTCATCGCTGCCGTCCTCGCCGCTGCTACGTGCAAAGTGTGGAGCTCCCCCGGGGAGGATCAATTCCATGGCCGACCTGTCCCACCTTCTGCCACCGGCCTCGCTGAGCGACCTGGCGCGTGCGTGGCTGCGGGAGGACTCGCCTGCC…
>Cluster-8176.0	NoTrans:1,Whirls:0
CGTGACTTCAACCCGCCCGTCGCATTCATATCGATTTGTCTTTCTGCCATTTCGCCGTTTCTGCAGTTCGCTCGACGACTCCACACGGAGGTTCCCTGCCGCGATGGCGTGAACCCGCGTGGTCAGTCGTGGCGAGGTCGGCGATGGGAGGGAGCGCGAGGGAGAGCGTGCAAGGTGCGTCAGGCGATGGGACACGCCAGGATCCAGGAAGATTTCACAGCCTTTACAGGTTTCATCGATTCAACAGGTTTACACATTCATTCACGTTTCCCATATTTCACACATTTTTCAGATTTTCCAGGTATCCCAGGCTTCCCATACTTCCCAGGAATTCCATAAATATTCTTCAGGTTTCCCAAGATTTCACCAGATTTCCCAGATTTCCCAAGACATCAACCA…
>Cluster-4041.12756	NoTrans:2,Whirls:0
CACACAAAGAGAGACAGAGAGAGACACACAAGAGAGACACACACACAGAGAGGCAGAGAGACACAAAGAGAGACACAGAGAGAAAGAGAGAGACACAGAGAGAGAGACACAGAGACACAGAGAGACACTGAGAGAGAGACACACACAGAGAGGCAGAGAGACACAAAGAGAGACACAGAGAGAAAGAGACACAGAGAGAAAGAGAGAGACACATAGAGAGACACACAAAGAGAGACAGAGAGAGACACACAAAGGGAGAGACGCAGAGAGAGACACAGAGAGGCAGAGAGATGCCGAGAGACAGAGAGAGACACACAAAGGGAGAGACGCAGAGAGAGACACACAGAGGCAGAGAGATGCCGAGAGAGAGACAGAGAGAGACAGAGAGAGACACACAAA…
>Cluster-9140.0	NoTrans:3,Whirls:0
CGGCGGAGTGGGCCGCGTACACGTGCACCCTGGTAGAGGCGGACACGGCGAAGTGGTGCGGAGCAGTCGGGGAGAAGTGCACGTGCGTGACGGCGCCATACTCGTTGATCTGAACCGGACCCCGGCCTTGTGAGGGGCGGCGAATCTTACCAAGCTCTGCCGGGGACCTCTCACCGAATGCGGCAGGGTCGCTAGAATAGCCGCCATGGGTTCTTTTCGTCCAACTCGCATTCAGAACATCCCCCAACTTGGTGAGAAAATAAGCAGCGAGACCCTCTACTGGAAGGCTTATCGGAGTCCGGTTCAGATCAACGAGTATGGCGCCGTCACGCACGTGCACTTCTCCCCGACTGCTCCGCACCACTTCGCCGTGTCCGCCTCTACCAGGGTGCACGTGTA…
>Cluster-1184.0	NoTrans:1,Whirls:0
CGCCTGCTATGGTTTCCGTAATGAATACAATGTCTGTTGATGTGTTCTATTAATGTAGGGCATAACAAAAAGTATATTTATACATTTGGAGTATATAGGTATATAATTTCAGTTACCATGGAAATACCCAACGGTAAATATTTGTACTGTGCTGTTATTTTGGCCAACTCTGGGGTCTAAAACCGTAATAATTGACCGCTGAAACTGGCCACCATTCCGGCCATCACGGAGGTATGAGTCAATAAGTAACAGCAAACTTTGACCTGAGAACCATGCTTCCAGGACAACGTGGTCCCAGTGAAGTCCCGGAAGAGTGCAGCGATTGGAATATTAAGGTGCTAGGCATGGTTTTGTTAAAAACCCTTTCACGTCCTTTGTGCATAACGCAATCTATAAAGT…
>Cluster-36.0	NoTrans:1,Whirls:0
TGCTCCTGCAGCTGCTGCTGCTCCTGCTGCTGCTGCTCCTGCTGCTGCTGCTCCTGCTGCTGCTGTTGCTGCTCTTTTACGCCACCAACCTCATCGTCGGGTTTCTTGCGGCCTTTCTTGCTTCCCCGAGCGCGCTTCTTCTGATTCTCCGCTTCCGCTGCTTCTCCGGTCTGCGCCGTCCCCTGCTGCGGCTCTGGGTCTGGCTCGGTGTTCTGGCACACAGGGCAGCACGTGGCGGCGGTGCGCGCCGTCCTCGGGCAGTGCGGACGAGGGCAGTCGACCTCGTCGCAGGCGACGGCGCCGCGCTTGCACACGCACGTCACGCACGGCTTGGGGGACCACACGGCCCCGTCGAACATCTGCATGCCGCTAAACGCACAGTGGCCCGTGCGGCCTGGC…
>Cluster-17570.0	NoTrans:1,Whirls:0
GGAATTTTAGTTATGAATGCAATGATGGACATGCGCTGATATGCAAACGACACGGCAGCTTAAGTCCGTGCGTGGTTCATTTGACCTCGTTTGCTTGCTCACACCACGTGACTGAACAGTCAAAGTGACTTGGTTGAACTCTTCCACGCTGACCAGAGGCGTTGGAAGAGGTGAGTGTAACCATGCTCTACCCCACCACACGTGACCTGCCGATCAACTACAG
>Cluster-4041.1461	NoTrans:3,Whirls:0
TATTAATTTTTATTTCATTTTTTACCTACGTGACTTTACCGAAAAAGCTAAGAGTATGATTACAAATTCCCCAAGTTTTTGGTCAACGTACCCACAAACGAACTCAATCGGGATTAAATAACACGGCGACTTCGCTCCCACATCCCCCAGAAAAGCATCGCCGAGTCTCAGGACTCCCTTGCAGGAGGCTCCTGCCAAGTTTTCGCAGGAGTGGCGGTGGCGGTGGGGCTGGGGCGGTGTTACGTTATTTATATCCCACGTTGAGTAATTTGCAGGTACGTTTTTCAGCATCGGGACGTTTTGTTGGCCACTTTCCGTCACGGTCTGCGCACGCATGCGGGCGCGTGCTGTGTGTTGTGTGTGTGTGTTTGTTTTAGCTGCGGGAGGAAACCGGAGAAA…
>Cluster-17114.0	NoTrans:2,Whirls:0
CCCCCCCCCCCAGCCACACGCGCGGTAATGGTTTGGTGCGTATTCAGGTGGCCCGCACCGTGTCACCATTCAAGGAGCCTCCAGCCAACGTCACCGACTACTCCAGCTCCACGTGCCCCGTCGCCCCGAGCGTGCCGCGACACACACAGACTCGCGAGCCCCGCCTTGCCGTGGGCACCCGCCGCTCATCGCCGCCAATGCGTTCAGGGCTGGCCACACGGGCACCATTTGGGGAGCCACGGTGGTGAGATGTTGACTACCTCGCCTGGCATACAGGAGTTCGTGGGTTCGATCCCCTCTCTCTCCCCGTGGTCGCGTGGATTTTTCTCCGGGTCCTCCAGTTTTTCCTTTCAGATTTAGAATCAACATGAGTCGTTTAGAATATTTGGTTGCTATATA…
>Cluster-17814.0	NoTrans:4,Whirls:0
GGTGGAGTTAACCTTTTTTTTATAAAAGAAAAGAGTTACGTTACAGCAACAGAATACGTGAGAGAGTGCAGGGGGGTTTAATGCGTTGACGTTTATTTTACAAAGATGCGTCGCGGTTCACTCAGCACCAGGCCTCCCTCCTTGCATGCTTTCTTGAAGCTCTGCACCGCCGCGCTCTTGTAGGACCAGGGAATGTGGCGGAACACGGCGTAGCTGATCCCGCTCTCCAGGCAGCGCTGCGCCAGGACGCGGCCCACGTTCTCGGCGGCCGCCACGTCGCTGGTGCTGTGGAGGTGGCGCTTGATGGCCCACTCGTGGGTGCTGACAGAGACGACCACGTGGCGGCTGCAGTGCTCCACCCAGGCCGACACGTGTTGCTGCGTGCGATCCAGACACAGC…
>Cluster-4041.3544	NoTrans:1,Whirls:0
GAGTCGAGCCGCTGCTGAAGCTGCTGCTGCCACCTCTCGCACTTGCTCGGGGCTCCGGGCGGCGAGACGCGCGAGGAGGCGGCCCGGAGCCCCGAGCAAGTGCGAGAGAGCGCGGCGCGCAGCATGACGGCTGTTGGGAGACGCTGGTGGAGCGGGGGGGTCGCTTGGACTGAGTCGAGTCGAGCCGCTGCTGAAGCTGCTGCTGCCACCTCCGGTTGCTCCCTCTGAGAACAAGATGGCGGGGCCCGGCATGGCCAGCAACGTTGTATGTTGCTAGGGCGACCAAGTCAACATGCAACGTTGCTGGCCATGTCGTCGTTACCTTTGGTTCCAACGTTGCCGCAACCTTTGTTGGCCCAACGGTTCCATGCTTGGTTGGCGAGGGCTCGTGGTGCGATA…
>Cluster-4927.0	NoTrans:1,Whirls:0
GGCTACGTTGAAGCAATCAAGATTCCTTGTTAATGTGATACCTACGGGCAAAGGAGGCCTCATGATGTACAATCTTCAACCACCCGATGAGAGCCAATAAAACCACGTTGCCACATGGGCAAATGTGTGCCTGTTGATTTGGTTTTTCACCAAACCGGCTACGTTGAAGCAATCAAGATTCCTTGTTAATGTGATACCTACGCGATTTGTCCCAAAATAAACCAATTATGAAACATAACATAGGTCGTGAGAGCCTCCGTGTAAAACTTTTTGCAATGTTTAAATGGTTTCTTTAAAGTCGAGCCCTCTGAGTCGGTACCTATCCTCCGTCCGCGAGTCTCCTTACGAATTGTTTGCAAATATAATCGAACCGTGACCTGGGGTTGTGGAACGCACGTC…
>Cluster-4041.9117	NoTrans:2,Whirls:0
GCCGGGTACGGGTAAGGAATCAAAACCCGTTTGCGACCTCTGCGGTGCCCCGCACGGGCTGATGGACCAGCGACCCCTGGCGGTGGAGAGCGGTGGTGCAACGGTTAGCGCGCTGCCCTACGAACCAGGCGCCCCGAGTTCGTTTACCCGCTCACCGGACAACACCAGCGGTGACGATTGTCTGAAACGGTCCCGGGCCTTCCCTAGGTCGACTCAGCTTCAAATGAGTATCTGGTGATGTGTGTAAACATCGGTACTGGGAAGACAAAGGCGGCCGGGCGAGGTGTTGGCCACTGACCCCGGTATTGTGCTGTGCCGGCCTTCATTAGGTGCTACTCGCTCAGAGCACTTGCCCTACAACGGTATGTTCAGGCTATAGGGGGGGGGGACCTTTGTCTT…
>Cluster-14132.0	NoTrans:1,Whirls:0
TTTTTTTTTCCAAGTTTCATATACATCATGTTTATTTGTAGGAATTGAAGGTAATACTGTGAAGAACTGAAGCTCAGACCAATAGAGGTGTTAAGGAGGACTCGTTTCAAGGAGTACAGTGAGTGACCCACTAGAAAAATACAAATAGGAAAAACAGTAACCCCATGACCGACACGACTACAGAAAGGACAGCACTTGAAATTTAGGCTTGTTTATGTTTTCTGGTAAATAAATAATTCAACATAAATAAGCTTGTTTTTTTTTATTAAACACCCGCTGCCACTAATGTACTATAGCATATTGATAATTGTCAAACTCTCCCCAAAAAAGCCAACATGCACCATGCCCTATTATTCTTACTAGTACACAAAAACAAGCAAGCAGTCACAAGCATCATTT…
>Cluster-4015.1	NoTrans:2,Whirls:0
CCTATTTATAAAAGAAACTCAAAATAAAAAAGGTTGAACACACTCTCCACGGCAAAGGGTCTCGTGGCTAAAAGAGGCTTTTTGCCCAACGATTAAAAAAATCAAATAACGCACAGCGCTAATCCGTTGTTAGCCAAGATTGGAAATGCCCGCGATCTAAACCCAAAACGTTGAGTACCGCACAAGTTGCGGTGGTGTCATTGAAAGCTGCGCGACAGAATAACGCGGTCTCTGTCTGCTCGAACTCGGGGGTCCCCTGCCGTGTGTGCCGCCGAGCAGGTGGTGGTAAGGAGCTCCGCCCCGGCAGGTTGTGCACGCTTTGTCCAGAGCCGGTTCCCATCGGCAGCTCCGCAGTGAGACAATGAGCCCGATCTGTTGCCTTGGCTGGCTCGTGCATTG…
>Cluster-5385.0	NoTrans:1,Whirls:0
GCCCCCAATTGGATCCAGAAAAATACGAATTGAAATATTTTACTGCGCTCATGATAGTATAATTATCACTCTCGTGGCTCAGGGCGCAATAAAAGCCACCAACCTATGTTGCCGTGTAGGCAATAACTTGAGAATGGGAGAACTTGTTTCAAAATCTGCAAGCGTGCAAGCAATGCATCACAGAGCGGACTTAACGGGGAAATAATGTACACAGGACAAGCATTGGACAAAAGGGTTCAGTATACCGAGAAAAGGGGTCCCACTTCAAATCCCATTGCACACACTCCGACTGCAGCATCTGCAATAGTAAAGCCATCCTAGCAGCAGGC
>Cluster-8099.0	NoTrans:1,Whirls:0
GGACGATGCTCGCGCTTGAACAGACCGTGCGGATAACAGAAGACAGAAGTCAGTGGCGATGGACTGCCCGTGGTGCGGCCAACCCTCGGATCAAGGACGGCTGAAGACAAGACGAGACCCCGACTAGAAACGCCACGAGCATCACGACGGCGCGCACACACAATCCCTTATCGGTGCCTTCACGCTCGCACAGAAAGGCAAAAGGACGCAGGACGGACGCGCGCACCAGGAGTGAACGCCGCTCTCGCACCCCGCGAT
>Cluster-4041.2960	NoTrans:3,Whirls:0
ATCGACGCCGCCGCGACGTCGTCTCCCTCAGAATGGTGAGGAGCAAACCGCGCGCGACAAAATCCATCGCCATCCGCCTCCATCGCCGCGTTTAATTGCGACCGGGACACACCCCGAGTTCGCCCATCGTGGATCCGCGTCGCGATATCGACGCTTTATCGTTTTAATTTCGTTTTTAAAACAAAACTTTGAGGGGAGAAAAATCCTCCGACCGCCTCCCCCCACCCCCATTGCCCACAGCGGTTGAAGCCTTTCCTCGTAGGCCGCAATTGCGGTAACAGTCGCGGCCTGTCTGAGGAGATTCACGTTTGGCTGCTTTTATCTCTTCGCTCATCACCATCACCACCATCATCACCATCATCACCATCATCACCACCATCACACTATACGGTTTTTATT…
>Cluster-3328.0	NoTrans:1,Whirls:0
CGCGCGTTTTCACATTTCGTCGAAACCGACTTCGAGTCTCTTATCAAAAAGTGATGTAGGCATCACCGCTCCACTCAAACTACTTGCTGTACTGCCCGTGGGAGTCATCGCGCAGGTGACCATCATCACCACCACCATCACCACCACCATCATCATCACCATCATCGTCGTCGGAGGCTTGACCGTCACCGACAGATTCATTTGGGTCATCGGCAAAGTGATCTGTAGCATTGCCACCATCGTCACCAAGATCTCCAGGGGGACCGCCATCATCGCGGTGAGCGTCACCATCTTCATCGTCAGCAGCTTCAGGAGCACCACCATCTTCATCTTTACCATCGTCCTTAGCACCGTCACCATCTTCATGCCAGCAGCTTCAGGAGCACCACCATCATCATC…
>Cluster-6616.0	NoTrans:1,Whirls:0
CTTGAATGGGTGCTCTCCAACAGCACTTGCCCAAACAGTCTGTTCAAGGCTATAATGATCGGGGAATGGGGGGTACCTTTGTATGTACCTCTATTTATTGACAAGGTGAAGGTTTGAGCTGTTGTTAAGATAAGGAGTTCGGAGGGCGTGGAGTGTTGGACGTGAATTCAGGGCAATTCTCTCATTGCGAGTAACATCTGCTAAGTACGCTCCTCATGCACGCGCGCACGGGCACGACCGCACTCCGTCTCCACGTGCCCGCAAGCCCCCGGGTTTTAGTCCGTCGCGCTCGCGGTTTTCTCGACCGGCGTGGATTGCCAGCTGCTGTTGGCGAGAGCACTCCGTGTATACACCACGGGACCCTGTGTGCACAACGCACGTCGCGGACACGTCGCGGAC…
>Cluster-6046.0	NoTrans:2,Whirls:0
CACCGCCACCACCACCACGACCACCGCCACTACTACGCTTGCCCTTGGAGGTGTCGGCATTCGGCGATGGTGATGGAGGAGGAGGGGGGGGAGGAGTGGTGGGGTCAAAGGGCGAGCGGTCGGGGTCAGGGGTCGACGGAGAGGGGCAGGGGGAGGGGGTCGCCGGGGGGTCGAGGTCGGGGCCCAGGGAGCCTTGCACCCACGACAATTCAGAGTTGACACTGAGCGACGATGTGAACGGCTGTGTAGGAGCAGCGATGGTGGACGCCACCACCGCCGCTGGTGGATCAACGGCGTTGGTGGACGAGGTGGTGGTGGACAAGGAGGTGGAGGTGGTGGTGGACGAAACGTCGCAACCGCATCCCGCGTGGCGGACGCTCTGCCAGCCGAACTGTAGCA…
>Cluster-4041.7779	NoTrans:5,Whirls:0
GTGGAAGAGGAAGAGGTGGAAGAGGGAGAGGTGGAGTTCGAGGTGTAGGTGCAGCAAGAGTGGGAGGAGGTGGAGGTGGAAGAGGTGGAGGTGGAAGAGGTGGAAGAGGAAGAGGTGGAAGAGGGAGAGGTGGAGGGAGTCTCCCATCGCCACACTCAGGCCTCGAGACCTCAGCGTCGTCCGCTCTAGATGACGACGACGACGACGCCCTGGATGAGGCCCGTGGCGGCCATGACCACGGTGGCCACGACGACGGTGGCCACGACGACGGTAGCCACGGCGACGGTGGCCATGGCGACGGAGCCCCGCCCCCCTGGTCGCCACGGCGATCTCCGTACGCCGCCAGGAGCCGGCGAGGGGGGGGCGGCCCCCGGGGACGACGCCGGGGGGGGGCACTGG…
>Cluster-5373.0	NoTrans:2,Whirls:0
ctgagggtgtctgtgagtctctgtgggtctctgagggtctctgtgtgtctttgcgggtctctgtgggtctataagtgtgggtctctgtgtatgtgtgtctctgtgtctctgtgggtctctgagtctctgtgggtctctgtgaatctctgtgggtctctgggtctctgtgtgtctctatagggagtctctgtgtgtctgtgtgtctctgtgggtctctgtgtctctctgtgggttcgcataaaatcactccactccccacatggatcgcagcagcagcagcaagtggccaatcagcaaggagggggggcccgagcaacgaccaatcccatcgctctcctcaacaacaacagcgggcacggccgccaggtcactcgcctgaatcgtcggacacgaaggccg…
>Cluster-1953.0	NoTrans:1,Whirls:0
GAAATACAATTATTGCTCCATCCAATTATGTCAACGAATTAATGTAGGGTATTACTGTTTCAATATACTTTTATGATATTTACTTTAAATAGGGATATTTTCTCATATTTCCTGTTATTTGCTAGTTTATCTGACTAACCACCGAACCTGTGTATGTATATTGAGTTATTTTCACAGAGTTGTTTACAGTGGAGCGATGGTGCAGTGGGTAGCGTGCTGCAGTATGAACGCTGAAACCTGAATATCGATTCCTGGTCATGGCTAAAATTAGTGGCCAGTGATATCTGAACCAGTTGTAGCACCTGCTTTAATCAACCTACACTTAGTAGCACGATTATGTATTGTCAGGCAGTCCCCCCATGGCTGACACAGCATGGGGAAGCCTTCATCAAACTGTCG…
>Cluster-10266.0	NoTrans:1,Whirls:0
GGGCACAGCACGTCACGACAGGGACATGGCTGTCCAAGCGAAACTCAAGTTGGGTAACTGCGTCGATCCCATCGAGAAACTGCGTCTACAATGTCTGTCTAGAGGTTCAGCTGGGATCAAGGGCCTGGGACGAGTGTTCCGCATCATGGATGACGACGGGAATCGATCTCTGGACCTAAAGGAGTTCACCAAGGGGCTGACCGACTACGGACTGCAGGTGGAGAGATCGCAAGTGCAGGAACTCTTCACCAAGTTCGACATCGATCGGAATGGAACCATCGACTTCAATGAGTTCCTCATGGCGCTTAGGCCACCCATGTCCACAGCTCGCAAGGAGATTGTGGGTCAGGCGTTCCGCAAGTTGGACCGCACAGGAGATGGAGTGGTCACAGTGGAAGA…
>Cluster-10133.1	NoTrans:2,Whirls:0
gcttaacacccactgcttctggttgaggtgatgtaatggatcgcatcctgggtttgtggaccaaccgtacaatgacgtggtaagtctaaacacaatttttcaagagaaaatcatcgtggtaatacacgctcgcctattagacgaagccagcttttgtagtacgatgagatgctagtgctatcgagagccatgggcaaactgcctctcctgtgatgtgattgcgcaaggcatttggtctgagcgcacggcgcaggctgtcctgttatgcgggccccacagagtctttctgtgtggacccgtggaagggacttcaatttcgccgcacgcgtgatttcactgctttttctctgaggagaggcatccccacctaaggcttctggtgtccacttcaccatatta…
>Cluster-4041.3810	NoTrans:2,Whirls:0
acgacaacaacccccgacgacaacaacgacgacaacaacgacgacaacaacaactctagggttaccggacacgccgggcaccgggtcggagccacggccggatcggccgttgccggcgactcgctcgcccagccggacgccccgggggtgagacgcggtgccggcactaccaccaccaccactaccaccgggtctacgaccgcgaggggggtcctggatccgccggacggcgtggcggtgcccgccgggatacggagcgcgacggagggacgcggccgagagaggccgggcggtggagacgactctgaggccttggccgtcacagcagtggccaccacagcagtggacgtcacagcagtggccaccacagcagtggccgccacagcagtggccgccaca…
>Cluster-15700.0	NoTrans:1,Whirls:0
GGAGAAATTTCATCGTAGTGCCTCTTCGGTCGTGGTTGCACAGCAGTTGTCGTCATCGTCACGTTTGATGAATTTTCTCCCACTCGCTGTTGGCCTGTTATTCAAATAATTCAATCATTTTCGGCATTGCTTTAATGAACCAAAATGGCCACCTGTCAGACAGCACAAGGCGCCCGGAGCGACGACGGCTAGCTGTCGCGGTGCTAATGTGTTGGTGCGTGTCGTTTTGCGGCATGCAGATCACACGGGAGTGGGCGACGGAGCCGTGAAGGAAAGCTCGTTAGCGGCAGCCGACGGGGACAACAAGCAGGTAAATTGAGGCGTGGCGTACGAGCACATTGGAGCGCTCGTGTGCGTGCGCTCGTTGCGTGCGGTTGGTGCGAGCGTGGGAATCGGTGG…
>Cluster-12377.0	NoTrans:2,Whirls:0
GGGCGGGGGGGGGGGGGGGGGGGGGGGGGGGGGGGGGGGGGGGGTTGAGGAGGCAGTTTTGGATGGGGAAGGCAACAGGGCAGCACTGAGAGAGCGAGTGGAGAGAGAATCACTGCCGAGGTTTCGTTTCCGCGGCCTCGCTCCGTGCCGTCCGTCTGGCGCGACGTTGTGCCGACGTTGTCTTACCGGGGTGGGTGGGGGGACCGTTTATATTCCGCCGCGGGGAGTGACAGCACGAATCATCCGGTTGCTGCTTGACGACCCAGCTCGCTCCGCGGCGCGCGGAGCGGAGCGTTGGACCCGGCGAGGAAGAGGCCGCCGGAGAACACCGCCACCTATGTGGGGGGGTGGGACACTTCGTCCTCGGGAAAACGACCGCGGCAATCGTCGATCGCGTCC…
>Cluster-4041.2361	NoTrans:2,Whirls:0
TCGCGCAGCTCAGCAGCGTGGCCATTTTGCAATGAAAAGAGATTCGCGTGTTGCCGCTCTGAGTCTTCTTCCACTGCGGTGCAGCACGCACGCACACGCACACAAATATCCCCCGTGTGTAGCCTGCGGGGGCAAGGGCGCGCTAGTTTGCGAGCGCCTATTGAGGCCGTCACGGAGGCCTGCACGAGGGTTCGTGGGTGGGTGCGGCCGGTTTCAAACATTACAACCCCCGATGTCTCCGCTCGTGTTTTGTTTAGGGCGGAGTCGACCTAGGGGAGGGAGGCCTCGGCACCGCTTCTGATATCCAAGCGCCACTAACGTTGTGCCAATGGCCGTGAAACGGAAATCAGGTCGGGCGCGGGTTCCAAGTCGCAGTGATTTAGCCACTGCGCCCACCGC…
>Cluster-7531.1	NoTrans:2,Whirls:0
GCACGCTTACCCCGGGACGGGTGTCGTGCACCTCGCTTCGCTCTTCCGCTCGACAATGGCGACCGCGGGGTAAGCGTGCGGTGCGCTCAGGCGGGCGGCGCACGAAGCGAGGTGCACGACATCGACATGGAGAGCGGCGCGAAGTATATCTTCGGGGAGTTCAGCCATGAAGAGGTGCAACAATACTTCCAGAACTCGCACATTTCCGTGGAGCTTCCTCTATGCTCGGAAGACACGGACGATGATGATGCGACAGGCCATACTGGGGGCGACTGTTCCGAGCCGGCCAGGGGGCTCGCGAGCAGCAACGGTGGGGACAACTCGGTCGAGGGCTCCCCTCCTGATGAGGCGGGGGGGCCCAGCACGCTCAACCCACGAGCCCCCGAGTTCTGCCTGCCG…
>Cluster-15229.0	NoTrans:2,Whirls:0
CAAGAGGAGGGGGAGGAGGGGGGGAGGAGGAGGGGGGGAAGGGGGAGGAGGAGGTGGAGGGGAGGGGCTGGTGGATGCGACGGGGGTGTCGGTGATCCGTGGCTGGCGTCAGGAAGAGAACCCAGCGGCGCTTTGCGCTCACCTCTACACGCTGATCCGCACCAACAGGCAGCACCGTCGTGCACTGGTGCTCTCCCTACTCAACCTGTTTGATGACTCCACACAGAAGCCCGACCTGCGCCTGCTGCTCTACGTGGCCGACAACTTGGCCTACTTTCCCTTCCTCAGCCAGGACGAGCCTCTCTTCCTCATGCACCACCTGGACGTGCGTCTCTCCGTTTCGGGCTCCAACCTCCTGCAGGCCTTCCGAGAGGCCCTGATCAGGAAGAAGCCACCACC…
>Cluster-4041.12815	NoTrans:2,Whirls:0
ggagggagagagagaggggatggagggggtagagaggggaggggagggaggggaggggtggggtggaaggaaaggagagaggggagggagagagggatggagggggagaggggagggagcgaggggaggaagggagggaggggtaaggggggcacaggagggcactccgtgcgcgcgggaagagtaattgaccgaacgtccggctgagtgtcccactgtagccctcgcacactcgactcgcaatcggaaggtcacgggttcaagttccccccccccctcccggtcaaggtcagctcagcctaaaatcatcaccaccactatgaccattcgtctgagttcgttaaaatgagcaccaatttgcaatgaaaaaaacgattacgaatagactgccccctccgc…
>Cluster-13439.0	NoTrans:1,Whirls:0
GGTGTGTGTGTGTTGGTGTGTCGGTGTGTCGGTGTGCCAAAGAAAAGTCTCTTATCGGTTCTGTTCTATTTATGTCCTTGGCTGCTGTTTTGGAGGAGGAGGAGAAGGAGGAAAAGACGACGACAAACAAAATAAGTTGTGGTTCTTGGTGCCTTTCAGTCACTTTATGTAAACCTCAGCTGTTAACGCCCGTCTAACAGTCAGTTTGTGCTGGACAGGAGGAACTTGGCTCATGACAAATGTGACGGCATCGCCACATCGCTGCTTTCTCACGTGCGCCGTTTTAAACCACCCCCCACACCCCCCGTCATACCGAGTCGGCCTTCAGTGGCCGAGCCGCTGCTGTGCGTGGCAACGTCTCCGCTGTCTCCTGGCGGAGTCGCGTGTCGCGGAGGAGTC…
>Cluster-4041.11993	NoTrans:1,Whirls:0
GGTGGTGATGATGGTGGTGATGATGGTGGCGATGGTGGTGATGATGGTGGCGATGCTTATAATGGTCGTGATGGTGGTGATGATGATGGTGGTGATGATGATGATGATGGTAGTGGTGATGGTGGTGATGATGGTGGTGGCGATGGTGGTGATGGTGGCGATGCTTATAATGGTCGTGATGGTGATGATGGTGGTGATGATGATGATGATGATAATGGTGATGGTGATGATGGT
>Cluster-1215.0	NoTrans:1,Whirls:0
CCCACCTGCCTCTGCCCCCCATTCCACCAAAGTAATGGAATGAAATAAACACGATATGTGTTTTACAGTAAATCACTGGAGTCGTGTCTGTAGCCATTGGTTCTGCATTCTTAACCATAGAAATTACTGCCACTGCTAATGTCACCGATGCATGTACTGGTGTCAAACGCTGGAGCAAAGAGCTGCAATCACAGTCCGACTGCATGCCCGGTAGTGTGTTTGATTCATATAAAAAAATACAAATCTAAACTTGTATTGAAATTGTATTACAGTGTTAAAAGCAAAACTATACAAGGTAATAAAAAAGGCAGGAAGGAATAAAAAAATATTTTGACAAACAGTGGTTTTGAGAGAGTCTGAACTCATTCGCCCCTGGCAGAATTAATCACACGGCGTGCA…
>Cluster-4041.6393	NoTrans:7,Whirls:0
TATATTTTTTAAAAATAAGCCACTCATCTATTTTTTTTATCACATTAACATATTTTACATCTACTTATAAAGTGCAATTTTCTATTTAAAAGCCTTCTGGCACGTCCGCATTTAATTTTGGAAAAATATAATTTTTTAAACATTTCAGTAACTCGTGAAGAAATTTAAAGTAGACTTACATAGCCACGTATTATTCACAAAAGTAATTACCACTTGTCTGCGTGAACAACAACCACCACAAACCACACCACTCCACGGAATATCGCGCAAATCCGAAAACAACCCGTCGCTGATCCTGAGCGACGGCAGCCTCGCCATGATGCCCCACGGATCAGCGAGGCCACCGTCGCTTAGGAAGCCGAGACGGCAGCGCAGAAGGACTCCCCTCTCCACGGCGGT…
>Cluster-19043.0	NoTrans:1,Whirls:0
CAAGGGGATGCACTCTCACCGAGGATGAACAACAGATGAGCAAATAAAACGGAGAAAGCATTTGCCATCTCGGATGTGCTGACGAACATGTGTACGCATCTTAACCAAGGTATAACAATTTCACTGCAGTAAATGATTGCAGAATATAACAAAGTAGGCCGCGAAGTTGGGCACAAGATGAATACGAGCAACACAAAGGTCATGCATAGCAGATGTTTTCAACGATATAATCATTGTTAAGAAGACAGTGGGATTTGCAGCTATAAAATGTGTTTCAAGTTAACGAAAGAGGCGAACCAGGGCAGGTCAGAGATCTTTTTAAAACTAAACCTAAAAATTGAAACGTAGCATATCAATTTGCGCGAAGAGGAACGTCTTAAATCAGTGCAAATACTGCCC…
>Cluster-4041.9978	NoTrans:1,Whirls:0
TGTACATTATTCATATTAAAATAAAACATAATAAAATAATTATCACGACGTTTCGGCCACAACGCAAGCAGCCGTCCTCCGGTGAAGAACAGGGCAGTCGGAAAGACAGCGTCTGAACAACAGCGGAGGGCGACTGCCCTCCGCTGTTGTTGGAGGCAGTCGCCAGATAACAACAGCGGAGGGCGACTGCCTCCAACATCTACAGGTTAAAACCAGGTCTTCCCTTCTACGTGACTTTACCGAAAGAACCAAGAAGATGTTTCCAGAATTGTGATGTGTACTTTACAAACTGGCCGTGTCGGGTGATGGGCGGGTTAACGACACATTAATACTTTGGTGATCTAACCCAACAAAAACCTTTATTACTAATACATTGTCGTCCTTCCCCCCTACACCGCG…
>Cluster-4041.2271	NoTrans:2,Whirls:0
cccgggtgaggagggagagagactccgggtgaggagaggagagagaccccaggagagagacccctggtgatgagagagagacccctggtgatgggagagagagacccctggtgatgagagagagagagcccgggtgaggagggagagagacagacccctggtgaggggagagagacccctggcgttgcacgcgacttgtaaataaacacaagtgccattgctggggcatgtggactgcagcagggacgacgattcggtgcgatctcgttatcacgaaataatcggaataaaaatatttaattcgctcgcctgttgcttgcgcctcgtttaaaacacacgaaaatcaccccaattgctgtatgcccccgtccgtcggggtggagcggtggcgcagtggtt…
>Cluster-4041.13224	NoTrans:2,Whirls:0
CGGGGAGCGAGACGTGGGGGGTGAAAAGTTGGGTGGTAAGAAGAACCAAGATCAGAAAATCCGGAACAAGCCGAATCTAAAACGCAGAGAAAAGTTGAGGGAAACCGGTAACATTAGAACGGCAAACTCCGGACACCAAAGAAAGGCGTTCAAGTTGGACCGCCGAGCCGGGGAGCGAGACGTGAGCCCTCGGGCCATGGGCGTGAGTTTCTCACCGGGGCAGCGTCGTTGAGGCCCAGGCTGCTCCTGCACGTGTGTGATGTCATCGCTGGAAGATGGAGGCTGCCGCTGCTGTCGCCGCCGCCCTTGCCGCCGCCCTTGCCGCCGCTGCCGTGATTTCACCCGCAGCCAGACGGCGGAGGCCTAGTGTCTCCCACAGAGCCTGCCCAGCGGCGAGAC…
>Cluster-4041.1410	NoTrans:5,Whirls:0
agcgcctcgtggcgaactccaccaccacctcctcctcctccacctcctccaccaccacctccacctcctcctccaccacctccaccacctcctccaccacctcctccaccttctctccgcagcagccgccatgcggatcgagacgtgctacttttgttcggcacccgtctacccggggcacggcatccagttcgtgcgaaacgactgcaaggtgttcaggttttgccgctccaagtgccacaagggcttcaagaggaagcgcaaccctcgccgcgtgcgctggactaaggcgttcaggcgagctgcggggaaggagctcaccctggacaactgctttgagtttgagaagcgcaggaacgtgccggtgaagtatgaccgggaactctgggagaagacagt…
>Cluster-1679.0	NoTrans:1,Whirls:0
GTATAAGTTATGTTTTTAAGTTTTGAGAAGTTTTTATATGTATTTTCCCCACCGGGCAACGCTGGGTACTTCCCGCTAGTATATTGTACAAACGTCATCAGCCATGACAGATAAAACTGTTGAAGGCATTCCCCTAAACCGTCGCCATCCCAGTCCTGCAATGAGTCGATCTAGCGAGCGCAGCACACTAGATGATTGTCTTCTTGTTTCCACCTTTGGTTAACACTTCATAATTAGTCTCAACTGCTGGTCATCATCCCTTCCAGTGATGTATCCTGACCAAGCCCACATACCTTAATTAAATACAAGTGGGTTTGGTGTCTTAACTTGCACGTGGCTAATCTGTTGAAGCAGTTGATAAACACGGATTCAAAACGTCTTGTAGTCACATTTGCAAGT…
>Cluster-4041.3497	NoTrans:1,Whirls:0
GGTAACACAAACAAACTATTTCGTTTAATAAGTTGGGGGGGGGGGGGAAGTCCAAAAGTATTCCATCAGAGCCCTCGCACACTGCAATAGGCTCGTCCCACTCCGAGTGAATGTTCTCCTTGGGGCAGCAGATCGCATTTGCACCACTAAACCGCTGTGGCCTGTGTTCCCTTCAACGGAGGAGGAATAGCAAAACTACACCAACTCTTTCCTAAAGCCCCACTCATTGTGGCCAGCAGACCTCAACATCGGCGTTTAGCTCCTGCACCATATTGCCATTATACGCCAGTATAGAATTTACACGTTGATGATGATGATGACACAGTTTAACGCAATTTCCAAACTTACAGCGTAAAGCCACGTAGATAGAAAAAATAATCAAAATAATAAGAATATCAC…
>Cluster-4041.12954	NoTrans:22,Whirls:0
AACACCGCGGTGGGGTGCAGCACGACGAACGGCTTGCTCCGCGTGTGGAACACCTGCGGGGAAACTCACGTGAGGCTGCGTGCAAGCGCGACACGGGCGCGAGGTTTTGCACGTGGGTAGAGATTGTGACGTTTGTTCAGGCAAGACAGGGAGAGTCTCATTTGCAAGTGTGAGGTTCTGAATGCCACGCGGGGAGTGACTTGAGACAAATTCGTTTGAAATGTTGCACGCGACTTCGTGGAGAGCGGTCTGAGTGTGCGAGGTGTGAACGTGGCCGTCGTTGACGGTGGGGGAGCTGCCTGATCCGAGTCCTTCCTGGCAGCGTTGCACTCATCGGGGATCGCCAGCTGGGGGTAGAGGCCACTGCACAGCACCATCTTCAGCACGCTCAGCTGGCGC…
>Cluster-7948.0	NoTrans:1,Whirls:0
GCAGCAGGGGCAGCAGCAGGGGCAGCAGCGGCATCAGGAGCAGCGGGGGCAGCAGCAGGGGCAGCAGCAGCAGCAGGGGCAGCAGCAGGTTGAGCGTGAGGAGCGCACCGGGGGGCGCGGGGCAGCCGGAGGGCGTCCGCACGGAGACTCGCGCCGAGTGAGGCTCACAGAGCGGGGAGAGGAGGGCGTCCGCACGGAGACTCGCGCCGAGTGAGGCTCACAGAGC
>Cluster-4861.0	NoTrans:2,Whirls:0
GGCAGCAACGGGGCTCCTTCTTTGGCGTGGGAGGAGGGGCAAGGCAAGGTTAGGGCTGCAAGGGCAGCAACGGGGCTCCTTCTTTGGCGTGGGAGGAGGGGCAAGGCAGGGGCAAGGCCGGCGGAGCCAGGGGCGCCGATTCATCCACCGTACCCCCTCCCCCCTCCAGCGATGGAGCGCGGCGCGCAGTGGCAGCGCCAACGCCCCGCTCCCGAGAAAACGGCGGAGCCGGCAGCGGCACCATCATCATCCTCGTCGTCATCGTCCTCCTCTTCATCTTCGTCGTCGTCCTCGTCATCGTCGTCCTCGTCCTCCTCGTCCTCCTCCTCATCCTCCCTATCCGGCATCAAGAAATACTGCGTCAACTGCCTGGAGGAGGCGACCGCCCTGCGTCTGCGC…
>Cluster-4126.0	NoTrans:1,Whirls:0
CTTTATTTCAGTATGTACGTATATATATTTTTTTGAATTTGTACACAAAATATAGGATTGAAATACAGGTCACCTATAGCATTATAATAATGGTGACTATGGGTTCACACTTGACATGCAATGAGAAAGCAATACCCATACTCTTTGGTTCTTTCGGTAAAGTCACGTAGGTATAACACAAGCGTCCATCATCAGGTGGGAAAGCATGGTCTGTGTTGCGCCCGAAACATCGTGATTTATTTTATTTTATACCTACGTGACTTTACCGAAAAAACCAAAGAGTAAGGATTTTCCTGCAGTCGCGAAAGCTTCAAATCAAAGCAATACCCCTTTTGCACTGGGCCAGCGTAGCGTCCTTCCAGTTACGGGCGGTCTTTCAATCCCTATTTGCCGAGCCGA…
>Cluster-8825.0	NoTrans:1,Whirls:0
TTATCTTTCACCCACGTGACTTTACCGAAAAAAAATTAATAATATGAATCCTTGCAGTCACGAAAGCTTCAAATCTAGAACTGATATAAAATGACACACGCCACGCACGTTACTTTACACATTGTGAATAGACGGCCCACGGATATCACACAAGGTGCACCGTCGCGATGGTTTTCCAGTCCATTTGTATTAAAGGAAGATACAACCCAGACCAGAAATGGGTCCTACTTTATTCCGTATACGAAATCGATGACGGTCCGCGAACAATCCGTTCGTTTCGACGGTGCCCCTGGAGTGCTGCGTTTCCACGGCAGAACTGCCCGGTACGAATCGTGTAATTGTGCCAGTTCCACCCAGCCGAAACGATCACCCGGCGTATACGTACTCTGCTGCTTTTGA…
>Cluster-4041.4012	NoTrans:4,Whirls:0
CCCCCCCTTACACAACTGGGCCTCTGCCATCGGGCAGCAACGGAGCAGAGCCGATACCCGGGTGCCGTATCAGAAGTGTGGGTTGGGGTTGGGGGGCTCACGTCATTAGGGGTTATGGGAACAATACGATGGGACGGATCGTCTGTTGAGGGGGGGGGGGGTCAATGTTTGGGTGGCTAGTTTCACCATTAAGAGGTCAGTATTCTCGATTAGCATCTAGTTCACTAGTTTGTTAGGGTTCGGATCTGGTTGGTGAGGTTAGGGGGTAGGCTTTTGTTGGCTAGTTAGGGGTAGAGCTATGATCTCGTTGGATAGTTATGGTTCGGGCTAGGCTCTGGTTAACTAGTTAGGGCTAGGAGCAGGATCGAGTTAGCGCTAGGCTAGCGTCTTCCACACCCC…
>Cluster-4041.11144	NoTrans:3,Whirls:0
GTAGTCGTAGGCGCGCGCCAGGGATGAAGCCTCCGCATGCGCTCGCGTTTCGCTCGTCACCTCCTCCTCCTCGTCGCCGTTGTGGAGCTGGCGGACGTCGAGCGACGAGGCGGTGTTCGTGTCGGAGTCGACGCACGCGGAGGCTTCATCCCTGGCGCGCGCCTACGACTACGAGGAGCACGTCCTGCGCGAGGAGCTGCATTTCGCCGCCTACTGCGCGGGCGAGTGCATCTTCCGCAACGCGTCCTCCTCCTGCTCCGCCGCCGCCGCAGCAGCCGCTCCCTCGCCCTTCCTGACGCCCGCGCGTCTCCTCGAGGCCAGCGTGGCCGGAGACCTGCTCGAGTTCACCGCGCCGGGCGGCGGCGGCTGCGGCAGCAGCTGCACGCACTGGGCGGTGAG…
>Cluster-4041.12533	NoTrans:2,Whirls:0
CGGTTGTTAAGCAAGAGAAAATCGATAGTTTACGATCCAATGCAAGTGGTACAACTCACCGATGCATGTGCACGCAAGAATGCAGGCACAAACCAAGTGAGCATTTCATTTTATTCAAGTGCATTTCAAGCATCCCGTTTTGACTTAATGCGATACAAGACCAGACAGCACAATTCATTTATAAAATCACCCTCTTAAGCATTGCATACATTTTACCTTGATATTTTACCTTGATATTGACCTAATACAGCTAGTTCATACGCAACACTTGTGCGTATTGCATGGAGGATATGCACATTTACCGTTGTACATCGCGTTGTTGTTTAGTTAATTCTTGCAGCATTCATGAGCAAATGTTTAAATTTTATTAATTTATCCAACTGATACCCTGTCTTTGAA…
>Cluster-668.1	NoTrans:3,Whirls:0
GCCTGGGGGCTGGTTGATGTCGATTTTCGGTTGATCAGGGCCCAGTTGCTTGATATTCAACTTCTCCTGCATGGTCATCCTTTCAAATGGGATATTTAGGAATGACTGCACAGTATTCGTTGCTAATTCTTAGTTTGCTGCACCTGCTGCCATCGCCATTGCTGTTGTTTCCTCCTAGAGCGTATAGGCCGTGGACCTGCTATATTTGCACAGTGCAACCCAACGTTGTGACATCGTCATTACAGCCATGGGCGCATTTTCACCACCCTGGATGGTTCTCAAATGGCGTGGCTAAAATGTGAAGCTTCTCACAATGAACGAAGGAGTTCTCAGAGTGAAGAAAGAAAGCATGTCATTTCCCATCGACGACCTTTCAAAACACCTTTATCGCCTTGGCCG…
>Cluster-18426.0	NoTrans:1,Whirls:0
TGTTGTTAAAGAAAGCTCTCATCTCCTGTGGCTCGGGTTCGACGATGACGTTGACAATCGTCAGGTGCTCTGCTGGGTCTTCACGAGGCTCCGCAAACCGACTGGAGAGACGCCGCTTGCCGTGTTGAATGCAGAGAGCAACGCGCCCGGTTGGACCGATTTGGGTGAAACCGGTGTGTTGGTCTTTGGCGCCGCATGTCCGACTGTTTACC
>Cluster-7628.0	NoTrans:1,Whirls:0
TTTTTTGATGGGCACCTGCATTTTTTTATTTAGAGTAGCATAAATACAATTAAAATAACATTCAAAGACATACAGTATTTACAATTTATTTAACAAGCGTATCCTTTCACCGAGATACAGGCAAGTACACACACGCGCGCGCCAAGTATGTTTAAGAAACACAAACATAAATGAGAAAACGTGCGGCCCTTGTGATCTGTTTGGGACCCAGCTCAAGTCAGCCGGACGTGCTCACCTTTTCGACACAATCTCCTTTTGAACCTTGCAGACATCGCACGACCGAGGCAAGTGAAGATCTGCCCACAGTAACACAGATAAACACCCGGCGAGGAAAGAGAGCGATGTGATTCTGGGAAAAGGAAATAGTAAAATATATTTTTTAAAATCAGTTCACAACTC…
>Cluster-4041.7588	NoTrans:1,Whirls:0
CACGACTGTATGCATTTATTTTCATTGGCATTCATGAGTAATAGGGCAAAGATTGTGATGATGATTCTGTGATCATGATGATTCCGTGACGATGGTAAGAGTCTTGGTGGAGGTGGTGGAGGCGGTGATGGTAGTGGTAATGGTGATGGTAGTAGTAGTGGTGGTGAAGGTGATGGTAGTGGTGCTGGTGATGGTAGTGGTGGTGGTGGTGAGGGTGATGGTAGTGGTGGTGGTGATGGTAGTGGTGGTGGTGGTGAGGGTGATGGTAGTGGTGGTGCAGCTAGTGGAGGTGGTGGTGGTGGCGGGCGGCTTCGCTCGACATGGGCATCATCCACAGCATCAGTAGCCGTTATCCCGGAGGTACCGCGCCACCTTGAACGCCTCCGTGTTGATCTCTCC…
>Cluster-7059.0	NoTrans:1,Whirls:0
GTAAAATGTATTATTTAGTGCCTGCTTAATGTCACGTCTAATTGGAGCGGTGGTCACTGCTATTCCAGAGACCAAACATCCACTCTGTCAGGGAGCTTTCAATGCGGCGGCGTGCCCTATTTCAGCACGTCTGGCATGGCAGACAAGGCATCGGTGAGACACTACACTAATGCAAATATGCATTCCAAAGCGGGCAGGTTCTGGAATGACAACGCGATACTTAATAACCTTTTGGTGCACCCTTGCGAGTTGTTTTCCAATACACTATGATGGAAAAATACACACACACGCACCTATTGTAAGGTTATACATTAAAGGGAGCACATGTCAACATTTGGACTGATGACCAAATAATTCGGACTGTGCCTGATCCATCAGATTTCAGAAGCCAAGCAGCTT…
>Cluster-4041.5082	NoTrans:1,Whirls:0
CTGGTAGAGAGTGGAGAGTCAGGGGAGAGAGTGGAGAGTGAGGAGAGTGAGGAGAGTGAGGAGAGAGTGAGGAGAGTTGGTAGAGAGAGCCCTGGTAGAGAGTGGAGAGTCAGGGGAGAGAGTCAGGAGAGTTGGTAGAGAGAGAGGAGAGAGTCCTGGTAGAGAGTGGAGAGTGAGGAGAGAGTGAGGAGAGAGCCCTGGTAGAGAGTGGAGAGTCAGGGGAGAGAGTGGAGAGTTGGTAGAGAGAGAGAGTCCTGGTAGAGATTGGAGAGTCAGGGGAGAGAGTGGAGAGAGAGCCCTGGTAGAGAGTGGAGAGTCAGGGGAGAGAGTGGAGAGTGAGTAGAGAGAGAGCCCTGGTAGAGAGAGAGAGAGCCCTGGTAGAGAGTGGAGAGATATTAG…
>Cluster-4041.218	NoTrans:1,Whirls:0
CACAATCGCGATGCATGTGTTTGCCCATATGTACGCGAACACGTACATACGTGTGTGCCCGAGAGGACGTACAGCATTTGTTTACGTGCGTGTATATTACGGAGCGATGCAATCCGTTCACGCACAAGAGACCGACTGGCACTGTAGGCCCGCGAAGGATGCTGGCGGTACGGAAAGGCCTTCATACAGCAGTTGATAGCCCATGGCTCACGTATGCATGTTGAACTTCTTTCGCACCGTACGTAGCCAACCGTGCTATTCATGACGACGACGACGACGATGATGATAACGACGACGAATGTGCACGTGCGTGCCTTCATCCAACAGTGCAGAGACCGTGGCTAACGAAGTCGGACACCTGGCGTGGCAGCTTTTAGAGAGGTGAAATCGATGGCACCG…
>Cluster-12449.0	NoTrans:1,Whirls:0
ATCAGATGACCTGAGATTGGGGGGGGGTGTCAGGCGGGTGGGCGGGGTGGATGGGCGGTTGAGGGGGTCGGAGATGCCTCTTCGGAGTTTTCAAACATTTTATCAAAATCGCACGTCCGGAGAAAAATCTCGTGGGACTTTATGCAAAAACTCCCGCTCGGCTCGGAGGCGGAGGAAGGAGCGGGTTCCACACTTGGCAGCGTGAAGCTTTTCACACGACGAGCTGCAGCTGAAAATTGATTTCCTTCGTAAAAAGAAAAGAAAACCCTTTGATTTTGTTGTGAATTTGAGGCCGTCAAAAATTATCGCGGCCTTGTGTTTTATAGCCTCTACCGCTGCCAAATGCAGATCTTCTCCATACGTTTCAAGCTTCGAGGGGCCACTTACCTTCTGCTTTGC…
>Cluster-4041.10003	NoTrans:4,Whirls:0
GGAGGGGCCACGAGGGGGACGAGCCGCTGCTGGGCGAGGACCCCACGGCCGTGCTGGTGGAGTTCTCCTCCGTGGTGGCCGACACGCAGGAGTACATCATTCACGCAGGGCAGGCGGAGGAGAGGGAGCACAGCCCCAACTTCATGCAGAGGATGGAGGTGCCAGCTGAGCTGGTGCAGATGGTGCAGCACATCGTGAGGGAGAGCCGGGGCAGCGGCGGGCACCACCGCTTCATCCTGCACAACGTCGGGGTCGGCGAGGCGCCCGACGCGGGGGGGGAGACGGGGCCCCCCCCACCCCCACACGGCCCGGCCCCCGCGTCGGGCCACCCGACGACGACCCCGACAACACGGAGGTTGCCATGGCGAGGGATGGTACAGGGACGGCCCCGGTGGTGTC…
>Cluster-6258.0	NoTrans:1,Whirls:0
TGATATCAGCGGCAATTAATTTCTCAACCGGCTCTGAACCCCCCCCACCCTCATCCCCCACGTCTTTTCTGGCCCGCACTGAGCAAAGTGGTGAAGTATGGTTAACACAATCCCGTGGCCGACACGGCATGGCGAGGCGTTCCTCCGGCAGTGGATCGATAAGAGACATTGCTGATTCTGATTGCTGCTGTTACATTTGATTGGCGATGGCGTCCAGGAGTGCATTTGCTTACTGGATCGTGCATCGAGCTCACAGGTACGCATCAA
>Cluster-4525.0	NoTrans:1,Whirls:0
ACAAGCCAAGAAGATGAATCCCTGCAGTCACGAAAGCTTTATATCGAAAATTTTGTATTTTTAAAGTTCGTGATCAATCACCATCTCTCACGATCCTGCCATGTAATAATCCGCCTAACTCCCGCATACGAGCCGATTTCCTTGCGCCATCTCCCCAGAAGCATTTGCGTGCAAAATTAAACCTGAAAAGATCCCCAGAGATTATAAATGCCGAATGATGCCAACAGATTCCCAGCTACCAATGCGTAGTGTGTGGGAAAACTATTGGTTCTATTACAACTATCGATGTGCATCCTGCATTGACATGCTGAATATATATTGCAACCGATGCACTTGGCTATTTTCAAGAGCCATGTTGTGTATGGGGAAATTACATTGGGTTGTCAAGAACATCCCAAA…
>Cluster-3290.0	NoTrans:1,Whirls:0
CCACACCCGAGACAGCTGCTTTCCTTAGAGCCTAGTCTTCTGTGTCTGCTCTTCCGGTCTCATCGTCTTCCCCTTGATCACCGACCGATGGGTGCCACTCTCAACTGCTCCCTCTATCCTACACACGCGTCCCAGCAATCGCAACCTCTTAATTTATTGTGCCGAACAATGTTTTCTCACCCGTGTCCTATTCCCATTGATTGGCCTTGTTGCGTGCACTATTCTCTTGCTACGCACGTGCCTTGTCCATCACAAACTCCTCTTCCCGATTACATCGACATAGCTTGCTTGCCACGTTCT
>Cluster-13587.0	NoTrans:1,Whirls:0
GGGGTGGGCGGGGCCAGTGTGGGTGGTGGGCGGGGCCAGTGATGTGGTGGGCGGGGCCAGTGATGTGGTGGGCGGAGCCAGTGGGGGTGGTGGGCAGAGCCGGTTTCACGCCCACCAGAATCCCCGTTGGAGCCGCAGGAGGCTGTTGGAATGGTACCGAGCTGACGTGCCGTGAGGTCAATGGCTGGGGAGGCACTGGCGAGTATCAGAGCCAGATTCACACGCTGAGGGGGGCGTGTCCTCACTGAGGGGGTGTGTCTTCACTGAGGGGGTGTGTCTTCACTGAGGGGGTGTGTCTTCACTG
>Cluster-4041.13492	NoTrans:1,Whirls:0
CTCCCCAGTGTCACACACAGACACACTCCCACCTACTCACCCACTCACTCAGTCACTCACTCACCTACTCACTCACTCAGCTACTCACTCAGTCACTTAGTCACTCACTCAGCCACTCACTCAGCGACTCACTCACTCACTCACCTACTCACCCACTCACTCAGCCACTCGCTCACTCACTCAGCTACTCACTCAGTCACTCACCTACTCACTCAGTCACTCACTCAGCCACTCGCTCAGCTACTCACTCAGTCACTCACTCAGTCACTCAGCCACTCGCTCACTCGCTCAGCTACTCACTCAGTCACTCACTCAGTCACTCACTCAGCTACTCACTCAGTCACTCACATACTCAGTCAGTCCCTCACTCAGTCACTCGCTCAGCTACTCACTCACTCA…
>Cluster-17382.0	NoTrans:3,Whirls:0
CCTCTCTTCTTTCTCTCTCTCAGCTCTCCCTCCGTACTAACAATTCATCCATGTACCCTTCCATTAGCGCTAACCCTATTCCTCAACGCTTATATTAACCATTATCCTCACCCTGAACCTAACCCTCCACCTTACCCCGAAACCAACTCTAACCGTTAACCCTGATCCTAACCCCTACCATTATTAACCTTATTCCTAAACGTACCTTTTACCCTCACCCCTAACCCTGAACTCAACCGTCACCTTAACCCCTTCTAACCCCAACTGCGACCCACGCCGCAAGAGACCACCTTGGGAGCCGGTTCAAAGTGCCACCGCTCTCTGTGTGTGTGTGGACTGTATATGGGGGCAGTCCTATAGAAACTATCGAGCCTAGACGAGCATCGGCACATGGAGGTG…
>Cluster-4041.1329	NoTrans:1,Whirls:0
AGCCTAAAATGAGCATCCAATGCGTGGTGTGTAAACATCACCACGCGGGAAACAAAGGCGGCCGGGTGTGGTGTTGGCTACCCAACCCCCTCTTGTGCCGTGCCGGCCTTTATAGGTGCTCACAAATAGCACTTGCCCCCACAGTCTGTTAAGGCGATACGGGGGATCTTTGTTTTGGTGCCAGATGCCCAACTTATTGGGCAGTGTGCTTATCACCAGCTCAGAATCAGTTTAGCGACATTCTCTTTTCATCAGCTGCGTAACGCTGTGTGGAAGCTACTTGGCCTGTCGTTCAAAATGTAGTGGGCTCAACTTATTATGCAGATGTAGACTTTGGAGGCAGCGTATTTATTTAGTTCCAACACACGGGGTACACTTCCCCTTAACACAATGACAACC…
>Cluster-14755.0	NoTrans:1,Whirls:0
ACACAAGCAATCGTCATCAGGCAGAACGATACAGCCGTAGAACTGCTGTACTCGTGTGCATTAGCATGCCAATCCTCCTTTGGCGCATCTCTGACCCCGCCTACTCGCCCTTGGGTGACACCCACCTCAAACCTGTATGAAGCCTCTTGTTGCAGCAGCCCTTTCTTGGTCAGCAGTTCTACGGCTGTATCTTACCACCTGATGACGATTGCTTGTGTTGCGATCGAAAC
>Cluster-16768.0	NoTrans:1,Whirls:0
CCAAAACCTCCTGTATACCAGGAAAGGTAGTTCAAAGGTGAGGTACTTAAGATTTTTGAGGATAGTGGCTATTTCAGCTTTCGCAACGTCCATTTGGATGTGTCCTAAGCCTTTGAGGGCTACATCGACATGGGAGATTATATCCTCTACTGGTATATGTTTAGGGGTAACTGCGAAATTCAGCCCTGCACTTGCAAATTTGAAAAATTTAGTTGTTAAATCCTTTATATTAAGTTCACTTGCTTGCTTGCTTGCGCGCTTACGACCGTGC
>Cluster-1666.0	NoTrans:1,Whirls:0
ATCGTTCAAAACCACGGGCGGTGTAAAGGCTAGCGACCCGTGTCCTCAAGCTCACTTTAATTCGCAGTCAATACCTTCAACTTGCAAATGCATTCCCTAGGTTTTAGGACACATTTTGGTGAATAGAGGAAGTAAAAAAAACCAGGACCACAAATTGCACACATATTCCAGATGTCCAATTCAACCATCTCTCTGTCCCGCGAGTGGAACGTACCTGAACCATGAGCACGTCCCCAACCTCTGTAAAGTAATCCCTCAGGTCCTGCTCATTGCACTTCCACGGCAG
>Cluster-253.0	NoTrans:1,Whirls:0
GTTGCTTTATTTTGACTCTTCCTCCTGCTACCATGGTGTCATGGTTAGCACACTGGTTCAATCTCCCAGCACGGCAGTAGAAACAATGGGCAAATTTCTTAAATCTGTCCGCCTCTTTTAACCCAGAGGTATAAATTGGAATGCTGCAGTCGATGGGCAGGCTGCATTTGGTGGGTTAAAATATGGGTTTTCCCACCTATTGCTAGACATCTGGCCAGCATGGAAGTGTAAGTCAAACACCGTCTAGAGCAGTGGTCCTTAACCTGGGGTGTATGCACCCCTAGGGGGTGTGCGAGATGCCCTTTCTAAGGGCGTGG
>Cluster-11829.0	NoTrans:2,Whirls:0
ATGTACCGCGATACACATTTGAATAAAATAAGACGCAACAAAAAAACCTCTTTGAGTGCATAAGATTATTTTACCAAATAATATCATAATACATAATTCATTCAAGTGGTCATAATTTAAACTAAAATACACCGGCCAGCAGAGGTAGGGCTTGGGGTGGGGGTGAGGGTGGGTGGACGCGGGGTTGAGTGGGAGCCAGGGTGGATGATGCACGTGGCGATCAGGAAGGGGGCAACGGTATTGGGGGAGCGCCGGGGCAGAGGGGGGGGCTAGCTCTGGCTGGTTTTTTCCGCGATCACCTGCTTGAGGAGCTCGGCGAGATGTAACCGGTCGACTTTTTCCGTGAAGCGCATCCCATTCCAGCTGGCCTCGTGCAACGCATCTCGCAGGAGGCGACAG…
>Cluster-14851.0	NoTrans:1,Whirls:0
AGACTGTAGGGGCAAGTGCTGTTAGCGAGCACCTACCAAGGCCGGCACGGCGCACGAGGTCACGGGTGGACAGCACCACGCCGGGTCGCCTTCATCTGCCTCGCGCTGATGTTGACACCTCGCACCGGGAACTCGTGTTCACGGCTGAATCGACCTAGGCGATGCGGACCAGTTCAGATATTTGCTTATTGGTCGTCAGGGGGGGTGGGGGAATCGAACTCGAGTGGCCGGTTTGTAGCGCAGTGCGCTAACCCCTGCGCCACCGCTCCCCGCGCGCGCGCGTCATCACGTTGCCTCATTGTCCGGCGCGAGTAATTGACTCTCGCCAATTAATTAGCGGGCCACGTGGTTCTGGCGAGGCCGCGTGAGGCTGCAGCACAATGGCTGGGCGTGGGGGCT…
>Cluster-16320.0	NoTrans:1,Whirls:0
TCGCGGGCAGGGGAGGGCAGAGCAGGGTAGCGAAGGGCAGGGGCGGGAAGGACGCTATATAAGCCAGGGCACCTCCCGCGCCGCTCCCGTACTGCCCACGAAACAAATCGGACCGGGCAGCCATGGCGGAAGACGTGGATAGAGCTGCCGTAGAGCAGCTGACGGAAGAGCAAAAAAAAGAATTCCGGGCCGCCTTTGACATCTTCGTGCAAGACGCCGAGGATGGCTGCATCAGCACCAAGGAGCTGGGGAAGGTGCTGCGAATGTTGGGACAGAACCCCTCGCCAGACGAGCTCCAGGAGATGATTGACGAGGTGGACGAAGATGGCAGCGGCACCGTGGACTTCGAGGAGTTCCTCATCATGATGGTGCGCAGCATGAAAGAAGAGAGCAAGGGGA…
>Cluster-5438.0	NoTrans:1,Whirls:0
TTCACATTCGTACGATGGCAAAAAGCAGCTGTGCACAGCATGCCTGGTGCATGATGATCAGACCTTTCAAGATACATGCTTATTTATGCACAAGTATAGATACCATTCAGAGGATTTAATGCCTGGAGGACCCAAGTAGCTTGATAAGTACATTTTTGTAAGCATACACATTCATTGCCCTTGGTAATGTTCCAAAAAGCCATCGGCAACTTATTTGTTAAAATAGCAAACTGTAGGGCACACAAATCTATTCACTCTGATTCATCCCTCTCACTCTCGCTCATCTCATTCACTCTGGTTCATCCCTTTCACTCTGGTTCCACCTACTCCCACTTTCCTTACTCTCCCCGCTCTTTTGTGCTCTTCCACAAGCTCTCCCTCCTCCTCCACCCCATTCCA…
>Cluster-2025.0	NoTrans:1,Whirls:0
CTTGAATGGTAAAGGGGAAGAGATGGAGGCATATGGATTTCATCAGTTCTATTATTAAGCAAAGAAAGGTGGATAATCTGACAATTTTGGTGCTTAATATCAAGTCAAGACAGCAGCTTCAAAGATGAGGATTGTTTCCTGTTTAAATAATCGAGTTTGCTTATGCTGTGAGATCAAGAAGTACAGAATTTTGACTTTCATGTGACCCAATCGACCAGAGCAGTGGCTGTCTTTGGCACCTTATCGTTCACACCTGTAGGGCATGCACATTCCCAAACACCTTTTTGACGTGTTGCAGGCTGTATTGAGTCGCAACAGCAGATGGCTTTTTGGTAAAGCTGTACTCACAGCTGGTCCCATACTTAGTGTTCCATGTAGCATAGTTTGTTGTCCTTCGAC…
>Cluster-13481.1	NoTrans:1,Whirls:0
ACTTCTCTTTCCGCTTCTTCCCTTGCACCGCTTCAAGCCGCCCTCCTCGCAGGGCCGTGCGACGGCCGTCGCCGGGTCACCCACGCCCTCCCCGCTCGGGGGGCGCAAGCGATACCCGCGCATCAATATTTAAACGCCGCGCTGTTTTTCCACTGCCCGCGAGGACCTGTCAGGCAGGCTCCTCCGCTGCTCCGGCACCACGGCTCCTTCCCCACGTTATTTAAAACGCAAAGGCCGCGCGCGTGTGGGGGCGTGCGGCTCGCGCCCATCCTGCTGCATTATGCAAGCCCCGAGGCCCGGCCCCGAGGCCCGGCTCCGAGGCCCGGCTCCGAGGCCCGGCTCCGAGGCCCGGCTCCGAGGCCCGGCCCCGAGGCCCGGCTCTCTCGGGTGGCGGTGCAG…
>Cluster-4041.12814	NoTrans:2,Whirls:0
AAAAAAACAGCGGCAAACATTCGAATCGGTCCTGGGCCTCCCCGTAAGTCCAACTCAGCCTGGTGTGGTGTGTAAACATCAGCACCACCTCGTGTGCCGTGCCCGCTAACAGAACTTGCCCCAGCAGTCCGTTTGAGGCTATACTGTGCGCATGTATACGTGTGCGTGTGTGCGCGCGCAAGCATGCGCAACGAGTGGTTCCTTTCCATAAAACACACAAAAAAAAGCAATCGGATTTCACGTGCGCGCGTTTACGTACCATCGAAACAAACATGAAAGAAATATCCATAGCAACGACTGCACGGGGGACGAGACCAACGGGAGGGGAAGGGCCAGATCACAACAAAATCACTGCAACCTCTGCAACCGCAGCCTAAGCGGGGCCACGAGGCGGCCACG…
>Cluster-4041.13749	NoTrans:2,Whirls:0
GTGGCGCAACCTCGAGAACGTACATCTGGGCTGGAGGGGTTTGGGGCGTGGGGGGGTCCCCCCCGCTCGCCCCCGCCACTTCCATCACAATCACCTGCAGTGGAACATTCACCTTGGAGGGACCCCCCCACGCCCCAAACCCCTCCAGCCCAGATGTGCGTTCTCGAGGTTGCGCCACGTGTTGTACGGCACGATGTCCTGCGACGTTTCGTACCACCACCACCTGCTGGGGAATTGGCGTCTGCGTGTCGCACGGTAGGAACTGATCATCTGTTACCGAGACCTGGTGCTGGCATTTGCGTCGCAATTTTTGTTCCGGTAGTGTGGTGGTGGTGGTGATGATGACAGACCTCACGCTGACTTGAGACATATGTCCGGGTTTGGTCTAAGGTGGACAGG…
>Cluster-4041.2683	NoTrans:2,Whirls:0
TAGCAAGCCATTCCACGTTTTAAATGTTTATTTACAGGGAAAAGAGTTTCACAAGAACGTTGTTTCGTCCACGTTTTACTATTTCATACCAAAAAGGAAATAAATACCGTCTACAATCCCATAACCGTTCCCTTCTTCCCCGCAAATCAATATTTCAGTTGTAGAACAGGCTCAAGACTGCACGTAAACAGTAATTACAAGCGGTGTAATCACGACGCATCAATTCACCTATTAATATCGATTCTTAAGTTGGCAATAAACAAGCATTGAATTCAGTTTCAGCATGAATCATATACGGTGCAACGGGTCACACATACCCTGCAGACAATAGTGGCTGCAGTTTTCAGCACGCATTTGAAGCGTCTATTCTTCCCTGAAATTGTAACAAGTCATCGAGTT…
>Cluster-835.0	NoTrans:1,Whirls:0
ATGTGTTTCCCAGTGTTGGAAATGAAACTGCTGGAAAAAAATCTTAGGCATTACTCTGTCATGCTACAACACTCCAGATAAGCGGTGGAGTGGTAGTTTTATACATTTAAAAAAAAATTCCGTATGGAATGTAAATATCATTTTTTTACATGCAAATCAAGTTGACTGCCACAGCTTAAAATTTCAATATAACTCACTCGCAGCGTGTCCTGAACATTCCTGCCGCCCCCCCCCTCTTCCCCCTCCCTCAATCACCCCC
>Cluster-4041.752	NoTrans:1,Whirls:0
TATGTTTGACTTACGATGGGGTCGTCGTAACGCATCTCCATCGTAAGTAGAGGACTACCTGTGTGTGTTTTTCAACGCCAGGCAGTACGTTTGATGCAATACTGCCTGGCGCTGAATTCAAATCCCACATGTTGCTTGCGTGCACATTACACTGAAACAACGCAATCGACTAGACGAACTACAACCTGGCTGCGCTGTGTGTTGGGTAACGTGGTTTTGCCCAACTGCTCGATTTTTCTTACAATTCTTGTTTGTCCGTGATGGATGGCGCGTGACGTCACGAGACAAAAGCCATTTCCCTTTGGAGCTCTCCGGCATGAGGAGTGAATCCGATCGCCTTGTGTCGGAGAACCACCTCTGACTTCTGAAACCACTTCAAATAGCCCCACTCGGAGGGGG…
>Cluster-4041.12854	NoTrans:1,Whirls:0
CCCTGGTGCGGCCGGGTACGGGTAAGGAATCAAAACCCGTTTGCGACCTCTGGCGGTGAATGCAGACCCGACGGTGCCTTGTGATAACAGGCGGGCGTCGATTTGGTGTTTGCACATCTTTGATGTCGTACCCCCGCACCGCAGATTATCACGGCTTGATTTAACGTGTAGCAGGCTTGCGCGACCAATATTATTCACAATAAAAGGTTTTTGGGTCAGATCGCGTTATTTATAAATGTGTCGTAACCCTCCACCACCCGACACGGCGAAACAGTAAACAAATGTCACGTTTTTCAAAGGACAAAACAATTCACTTCTTTAGCCCACCGGTGTGTGTTGAAGAGAGAATCAACAGCATTGGAAAGTTTGAGTCGCGCGACGTTTCGCTGGTAATCACAA…
>Cluster-977.0	NoTrans:1,Whirls:0
GGTGGAGGGGAGAACGCATTGGCAAGGTGTGGTTACATCAGCGGCTTTGGCCACGATGACAATTTGATCTTGATAAGCCTACCAGAGTAATAAAGAGTGCACGTTGATGTCGCATTTATACAACTGATGGCCTCATCCATCAAGAGCTGTGGCCAAGCCACCTCCACTATTGCATGCCATCTGCCAGCGCTATGGACGCAGGTTTGATTGAGTAGCGCCGGGTGGGCGGTTGTGCTGAACACTTTTTTGCTGATAGAGCTTTGCGG
>Cluster-4041.3194	NoTrans:1,Whirls:0
TGCAAATCCACAACATTTATAATCTGAGAAACGAATTGGCACGTTCTGTTTACGTGACAAACCTTACCAATTGGCCGTGTCGGGTGGTGGCGGGCCCAACGACACATTTATATATTTACGCGTTCGGACCCAAAAAATCCTGTATCATGGACACTTCTACACGGTTGAGTTCACTCCATGAGCACTTGCAGGTCGCGTTTGGAACATCGTCTTCATACATCGGTGGTTGTTATCGCAAGGCCCTCGAGAGTGTAAGGCCCCGCGGGGGCCACTGGTGGGCCCCTGGTGGCCTTTAGCGCGGCCTCCGACAACACAGTGACAACCAGAGGTCGCAAACGGGTTTTGATTTCTTACCCGTACTCGTACCCTACCCGAAATGAGTGACAAACGGTTACTCAC…
>Cluster-2017.0	NoTrans:1,Whirls:0
GCAACATCAACAACTACAGCAGCATCAACATCAACAGCAGCAGCAGCAGCAACAACATCAACAACTACAGCAGCTGCAACATCAACATCAACAACTACAGCAGCAGCATCAACAACATCAAACACGAGCAACAACTACGGCAGCAACAACAACATCAACAACGACAGCAGCAGCAACATCAACAACTACAGCAGCAGCAACATCAACAGCAGCAGCAGCAACAACATCAACAACTACAGCAGCTGCAACATCAACATCAACAACTACAGCAGCAGCAACATCAACAGCAGCAGCAGCAACATCAAACACGAGCAACAACTATGGCAGCAACAACAATATCAACAACTACAGCAGCAACAACTACAGCAGTAACAAAATGAACTACAGCAATAACAACAA…
>Cluster-16555.0	NoTrans:2,Whirls:0
TGTAGTATCGCAACAGCAGCTGTAGTATCAGTCGAAGCTGTAGTATCAGTAGCGGCTGTAGTAGCAACAGCGGCTGTAGTATCAGTAGCGGCTGTAGTATCAGTCGCGGCTGTAGTTGCAACAGCAGCTGTAGTACCAGTCGCGGCTGTAGTATCAGTCGAGGCTGTAGTATCAGTAGCGGCTGTAGTTGCAACAGCGGCTGTAGTATCAACAGCGGCTGTAGTATCAGCGTCAGCAGCGACGGTGTGTCCCAGCCTCTCCTCTCCGCACGCGGAGAGCGACTGAGCGGCTACTCAGCAAGCAGCAACGGCGGCG
>Cluster-17901.0	NoTrans:5,Whirls:0
gggagagcgaagataaggggggggcagagaagagagagggggggggagagcgaagagagatggaggggagatggatgggagagcgaagagagattgtggagagagcgggagatacgacgatgacgacgacgacggaggggaagatgtgaggagagcttcaaggggagatggggagagagtgggatatagacgacactctgtgtagaggaaccacagggagagagcgagagagagcgagagacgcggagatggaggagagagcgagagaagatggaaacgaagagaattgggggagatggagagagaggagagagagagagggggtgggggagctaaagacgagatggagggaggcgatgttaaaatcacagcgctgtaacaatgaccccactgcgttag…
>Cluster-4041.4093	NoTrans:1,Whirls:0
CGGGCGAGGCGGCTTCCTGGGCGGCGCCGGCGGTTCGGGTTTTCCCACTGGCTGATAGACGGGTTGGTGTTCGGAGCTCTGTTGCAAAGCATACGTTCGAAACGATGAATAGGTGAAATATAAACAAAGCATTTAAAACCCAACACAAGAAAAAAGATAGGTGTGAAACTGCGTCGGCGGTCATGCACGAGCATAAATAACAGAACCTTGACACGCTCAGTCAATAACGCTGCCCTAAAGAGGAAAATATATAACAATAGCCGATGTTTGGAGCAACGGCCGTTCTTCATAGCAGAGAGAGCAAAATAAAATAAGGTTGAAAATGAATTTACAGCCCGATTGTTCGGTGTAACAAGGAAGAGGGGGGTGGCCCAACTAAAACACGGATGAATG
>Cluster-11064.0	NoTrans:1,Whirls:0
CTCTGCGTGGTCTTAGAAATCGAGCCTTGTATAATCAGATTGGTTCCTGGAATAATCTGGAACGCAAATTTCTCTAACGAGGTGTGGAACATTATACGGCAGAAGTACGTGTTCTGGTCGCTGCGCCTCACGTTCGTGATCTGTAGCGAGGCCTCGCGTTTGTCAGGATCTCCCACCAGGGCGAGGCGGTTCGTGAACAGCTTGCTGATAAAGGTCGTGTTGCCCGTGTTGTTAAAGGTGAAATTTCCGTGAAAGTGTCCAATTCTCCACGCGACACTGATTCGTCTCGGCTTCACGATTTCAGGGAACGTGAATCTGCAGGGGAGAGTGGCGGAGCCTCCCTCCGCGGCCTCCACAGTCCTCGCCACGCACACATTGTAGCCGTTACCCTCGGTGCAG…
>Cluster-2087.0	NoTrans:1,Whirls:0
GGAGGAGGAGGGGGGCAGGGGGAGAAGGAGTGGGGGAGGAGAGGGGGGGGCAGTGGATTTATTCGCGCGCCGTGCGCACAACGCACGCACGCACTCGGCCTCGCTCCTACCAACCCGCACTCACCACCACTACCGCCACCACCATCCACCACCACCACTGTCTCTCTCACACTCACTCACTCTCACTGAACGCGTGCACAAAGCCCTAGTTCCGGCGACACCGCCGCCGCCACCGCCGCCACCGCCGCCAGCCAAGGTGCCCGGCGTTTCTCCGTCTCCGCCGCCGGCCAAGACTCGCCTCGCGGTCTCGGCAGAACCGCCGCCCTCCTCCTCGGCCAGGCCCTGCAGCGGCGCCGCTCCCGTCGCGCCCGGCGCCACCGGAGACACGGCGGGGCCCGT…
>Cluster-526.0	NoTrans:1,Whirls:0
TGGTGGAGGTGGAGGAGGTGGAGGTGGTGGAGGTGGTGCAGCGCCAGTGCCGCCCGGAGGCTCCGTGGCGTCGCGGCTGCGGTGGCTGGAGCGGCTCCTGGCGCCGCTGGACGGCTACACGGCGTTCTTCACCGCCCGGCTGCTCTCGCCGCGCCTGCTGCTTGCCGATGGTTGCGGCTCCCAGATCTGCCCCACCCTCTCGTACTTTCTACACCACCACCACTCCACCTTCGCCTCCACCTCATCATCATCATCGTCGTCGTCG
>Cluster-4041.7038	NoTrans:1,Whirls:0
GGGTGGTATTCCGTCTATATGGGTATGGAATTCAATACGATGGAAACAATTATTTATTTACCAAAGAAGGCCTCACTGAGCCTCAAGCCTCTTCCAGGAGGACACTGCAATGGGGGAGTTTAGTTGAAGCAGTGCCACGCGAGAGCGGCTGGCACGTGGAAGGAAATAGCAGCACCCTGAGAAAAAACCCCATGCAAGAAATGCCATACTGAGCACTTGAATGCGTGGTCACCCATTCAAGTTCTAACCAGGCCCTACACCGCTTAGCTTACACTACTGTATGACAACATTGGGCGCCTTCGAGGTGATTTGCACCAAGGCTGGTACAGGGACACATTTCCATAATCGTTTCAACGCCACAATAATGTTCTCATCCAGTACCAGGGACAGCGTCATTCC…
>Cluster-16904.1	NoTrans:1,Whirls:0
CACGACCCGTACGTCAAGACGCCTTGTTTACCGCTCGGAACTTTAACCGATTTCAACCAAATGTAAAACAAATATATCATTATTATTAGTTCCAACAAACTACGCGGATTATTTCGCTTATTTAATAGATCCCGTACGGGGTTGTACATTTCTGTTCAATTAAAAAATTTAGTAAAAGCCGCCCGAAACAACGAGCGGCCTAGCGCCGGGGAGTGCGTACCGCGTGGTGCTAGCAGCCCCCTGCCGGACGGGGCGCCTCTCAGCCCGGCTAGGTCGAGTCCGTGCGGGGATCAAAAACAAGTGGGAACTCGAGCCGCGCGCGCGCGAGGGAGCGAGCTTGCGAGCTGTATACTATTTAAATATCGGCGCGAGGCATCTTTTGTGTAATTTTAGTTTTTA…
>Cluster-4041.6917	NoTrans:5,Whirls:0
CGGTAAAGTCACGCAGGTAAAAATTAAAATAAATAACAAAACAAATTTTTTATTTATTATTTTAAATAATAATATTTCATTTCTATGATTATTTTGATTAGGTTTTTTATTTATTTATATTTTTATCTACGCGACTTTACCGAAAAAACCCAAGAGTACGCAAGATCCCACTCGGTCACACATTCCCCAGCCCCAGGCAGCGAGTCCATGGGCTTGAGGCTCGCGCAAGAGGTCAGCAACTGCAGTGGCGTGACGCACCGCCGCTCACATCATTTCCTTGAGGACGAAGCGCCCCTCCTGGTGGGGAGGGATGATGTTGATGAACGTCTTGTAGAGCATGGCGCCGCGCGGCAGCTTGCACACCACCTGGAAGGCCTCCCTGCTCCGCGGAGGAGGGAC…
>Cluster-4041.12705	NoTrans:2,Whirls:0
CCTCGCAAATGTTTTATTTCGGTCATGGCCTTCCCATTTGCCCCAAATTCCAGCTGCGAGGTTTTTACAGTGATGAACAGAACCTTCCGCAGATCATAACCAGGCTCTTGTCCTTAGCTCATCCCAGGATGATACAACAGACCCTGGGTATAGGATTGCGTAAGCAGTAAATGAGAAAAATGTGCATACAGTATGATCATATTCATTTGTTCAGTCTTCTTTTTTTTTACCAATTCCTGTCCGACTCTTTGCAAGGTAGGAAACGGCCATGCCTAAATAAAACCCACGTCTGCGCAGAATTAGCTGTGCAAACGCCACACGTGTACAACACTAGCAACCTACTTGCTGCACTGCCTCATATCAGGGTAGGTTTCTCATGCACACTCCATCTCTGCGTGA…
>Cluster-4041.12392	NoTrans:3,Whirls:0
GTGTGTGGTAGTAATTGTTGTGGTGGTGGTTGTTGTTCTGCTTCTGGTGGTTGTCATGGTGGCTGTTGTTGTGGCTGTTGTAGTTGCTGCAGTGGTGGTTGTTGTAGTGGTTATTATTGTTGATGTTGTGGTTGTTGTTGTTGTTATTGTTGTGGTTGTTATTGTAGTTGTGGTTGTTGTTGTTGTAGTGGTTGTTGTCGTTGTTGTGGTTGTCATGGTGGTTGTTGTTGTGGTTGTTGTCCTTGTTGTTGTGGTTGTTATTGTGGTTATTGTTGTTGATGTTGTGGTTATTGTTGTTGATGTTGTGGTTGTGGTTGTTGTTGTTGTTGTGGTTGTTGTTGTGGTTGTAGTTGTTGTTGTTGTTGTTCAGGGGCCGTAGACTCGGAGGCTGCGGTCCAT…
>Cluster-5457.0	NoTrans:1,Whirls:0
GGTGAATAGAGGCAGCTTCTAGGAGCTACAGGGGTTTACATGAGTCCATTACAAACATCAACAAAGATATTATTCTCAGAAGCCAGATATGATATTATGAGCATACGTATACATTTTAATGCATGATCCGGATGCATATTTAGAGCCCAGGTGTTGTTTATGTAAGTCTCATGGAGCATAGAATTAGCATCGCTGCAGCACATTACATACAACAATGTGAAAGTGGTTACACGGAAAATAAATTCGGGGGGCAGCTCCGATCGATGCAAACCAAAAACTAAAAAATTAACCCGTAAAAACAAAGTTTTTCACT
>Cluster-7340.1	NoTrans:1,Whirls:0
GCCAAATACTCTCAACGAAAAATAAAAAAACACAACGCCATTGCGAGCTCCATGTTGGCATATAACGGTTTAATGTGTACATTTTTGGTTTTTTATTACACAAACGAGCCTCCTTTGAAAAAAAAATTACTCGTAACAAACGGAACTGGAGGCCGATACAATTACAGGACAGTACGATATCACACATGGTTATAGTACAGTGAATTCTAAAACTATTGCAATATATTACATTAAAATATTCATATATATAAAAAGGTAGTTAGCTCTTGAATACTATGTCGTATTTAAAAATCCACAACTTGTAGTGTGTGCTGTAGATAATCATTACTTTAAAAAATATATACCTTCGAGGCACGAAGGTTAACAAGCCTGGGCTTGTCTTCCGCGGGAGAGGGCATT…
>Cluster-4041.3482	NoTrans:1,Whirls:0
GCTGGTTGTTACGAGGAGACGGCTAAAGTGGTCACCCCCAGCTCAGGCGGCCGAGGTGCGTGATGGAAGGGACGCTGTCTCCGTGTCCCCGTGTCTCCGAGTCTCCCGCGGGATGTTTCTCCGCGGTGGCTCTCCCCCAGAACGCCGGAGTCTCCTGCGGGGATGTCCCACGGACGTCACAAGGCCGACACGCGTTGCTGGGAACAACAACCACGCACAGACACACACCCTGCGTTGGCTCGCTGCTGCCGCCTCTGACGATGGATTTGGAGGTGGAGGTGGATGGGAAGGAGGTGGAGGAGGAAGAGGAGGAGGATGGGGTCGTGGTGGGGGTCACCACCGCCAGGGTGGCTGCCGCAGACTTCACTGAGCGACGCTTCCAACCCAAGCTGCAGGTGG…
>Cluster-4041.9765	NoTrans:1,Whirls:0
TGTTAAGCAATTTTAATTCTAAACAAACATATGACACTCTAATATGCAAAGGCAAAAGAATACGTCAATAGATTAATCAGCAAGATTATATAATTAATTAAATGTCTTGAGACAATGGTGTGTGGGCAAGATTCGGTGTTCAAAAGAAAGGTTTAACACAATATTCTCCCTTTGAGAGTGTAGATTCGTAACGAAGGTTTCAAAAGTTTAGTTTGCATCGATGAATCTATTGGTAATTTTAAGCGATTAAAAAATAAAATAAAAAGTATATATAACGACTGATGTACTTCTAAACGACCGTATTTTTTTATCACTCAATGAGCACCAATGTCTTCACGATCAGCTAATGGTTCATGTGTGTATTGTCTCCTTGATAAATGCTTTGTATTAAGCAGACGC…
>Cluster-4041.12882	NoTrans:2,Whirls:0
ACCAGCCCCACCAGCAGCACCACCACTACCACCAGCACCACCACCAGCACCAGCACCACCACCACCAGCCCCACCACCATCACCACCACCACCAGCACCACCACCACCACCAGCACCACCACCATCACCACCACCACCACTACCACCACCACCAGCACCATGCTGTTCCGCGTCCTATCGACGGTGGCTCGCAAGCGGCTTCAGGGCGAGTCGGCCCCCCTGGGGGTCCTCCCGGGCCCCTGGCCCGTGACACCTGCGCCAGCGCCGACGACGATGAGTGCCGGCGAGGCAGCCAGGGCCATGGCCAGCAGCTGCAGGCAAGGAGGAGGTGGAGGAGGAGGTGGAGGGGACGATGATGTTCACGGCAGGGTGGCGCAGAGGGTGCCAGGATACCATCCC…
>Cluster-5814.0	NoTrans:1,Whirls:0
CCGGCCTTCACAGGTGCTCGCTAACAGCACTTGCCTCAACAGTCTGTCTTTGTCTTTTGTGTCACATGTGTAGGCTGTATGTGCTCGTGTGGCCATTTGTATTCGAGCTTGTCACTGTGAATGCAAATTCTCGTGTTTTGGTGTGTGTGTGTGTATATATAGACTTGTGGTATGTGTGTCCGTGTGTCAGTATGATGACTTCACCTGTTTACCCAAATTACCTGGGTTTGTACCCCCCCTCCACCCGTGACCTCTTCCCATTGAGCCTTCACTCCACGCAGCCTCGGCTTGAACCTAGCCTGGCCACCTCAGGTCAGCGATGGCATCGACGGACCTTGGTGGCGAATGATGGCTGTTTACTGTCGTTGAATCAAAATAAAAAAAAAACGGAATATGTAT…
>Cluster-4041.7973	NoTrans:1,Whirls:0
TTTTTTTTTGCTTTCCATCCGTTTTTATAAATTACACATGCGACGTGAACATGAGTTTACAAAGGTGAGACACGATAGGACAAGAATGAGAAATAAAACCAGCTTCGCGTTTCGCGTTAACGAGGGGGAAGGGCGGGGGCGTCTCCTCTCTGTGCCCTCGCTACGGTAGCCACTGCCTCGGGGGGGGGGGGGGGTCCGCTACTCTAAGGCCACAAGTCGCCCCCCCGCCATCGTCACACCAACAAAACGTCGACGGGAAGCCAACGCGATGCAAAAAGCAAACGTTCGCCCGAGACGTCGCCCCGTCGATGGTCGATGGCATCACACGGGGGAGGGGGGGGGCTCTCAATTGTTCAATGAATAAAACACAACAATGAAGTCGAATTGCTGGAGAAAAAA…
>Cluster-4432.0	NoTrans:1,Whirls:0
CAACACCAGCTATCAGCAACAACAACAGCTATCAGCAACAACAACAACAACAGCTATCAAAAACACCAGCTATCAGCAACAACACCAGCTATCAGCAACAACAACAGCTATCAGCAACACCAGCTATCAGCAACAACAACAGCTATCAGCAGCAGCAGCTATCAGCGGCAGCAGTCCGCAGCAGCTGTGCCCTGCGGTGGCGGCATCCGTGCAGAGGAGTTTCGCTCGGAAGAGATCACGAAGATCGCTCGACTGCGACACATGGATGCGTTACGTCCTTCTCGAGCTTAAGAGAGTTGAGTTTCCTTTCACAGAGACGATTAGCAACGACCTGTAGAAGCAGCAAGCACGCGGCTGCACAGCACCATTCGTCTTCAGGAATTCTCCATCGCGAGGGGG…
>Cluster-4041.2651	NoTrans:1,Whirls:0
GTGCTGCTGTTGTTGTTGTTGTTGTGATCCCCCCCTCCCCCTGCCCCTCCCTCTCCCCTGGTGAGGGTGGTGAGGGTGGTGAGGGTGGTGAGGGTGGTGAGTGGCGTGTGGGTGAGGGTGGTGAGTGGCGTGAGGGTGAGGGTGGTGAGGGTGCTGCTGCTGCTGCTGCTGCTGATGTTGTTGTTGTTGTTGCTGCTGGTGATGTTGTTGTTGGTGATGGTGGTGGTGGTGGTGCGGTGGTGGTGGTGGTGATGCCATCCACGATTTTGAGTCTAGCAAAGGTTCCGTGGGTTTGCCGGCTGCGTCGGAGGAGGTGGAGGTGGTGGAGGTGGTGGAGGTGGTGGAGGTGGAGGAGGTGGAGGAGGTGGAGGAGGTGGAGGGGGTGGAGGTCGTCGTGGC…
>Cluster-11768.1	NoTrans:1,Whirls:0
CCGAGCTGTGATGGTGATGATGATGGTGGTGGTGATGGTGGTGGTGGTGATGATGATGGTGGTGGTGCAGCAGCAGCAGCAGCCCGCCACGTTGTGCGCCGCGCACCGACTCGGCTCGCCCATTAAGAGACGTCAAACTTTGTTTTGTATCTTTCTCCCTTCTCCCTTCTCTCTCTCTCTCGCCGTGTGTGTCTCTGTGTCGGTGTGTGTCGGTGTGTCTGTGTGTGTCGGTGTGCGTCTGTGTGTGTGTCCACTCTAGCTCATTATCTCTCTCTCCCTCGCCGTGTGTGCGTGTCGGTGTGTGTCTCTCTGTGTTGTGTGTGCTGCTGCTGCTCTCTATTCTCTC
>Cluster-4041.8552	NoTrans:3,Whirls:0
caccacaacggcacacagagagaggacacaaatcggcacaaagagaggggtcgtttctgtgacggtcccttaaatatagagaggagggggtggggacggggagagggcggagagaatcaagcatatcaaagactgcacgccaacgtactcctattgtaagtaaactgacaacgcggcacgggagcgcaagcctgaaaattaggagacaggcacaacgaaaattaaataacctagtaaaatatcgaaatgtgatgtaatacaacgcagagagtcggttaacacacaattaacgcatagcctggttgattacgtgtttcaaaatt
>Cluster-8283.0	NoTrans:1,Whirls:0
TGGCCGCGCAAACGAAGGTCAGGGTTGCACTCTCCGCTGGGGTCTGCAACAGATGGCACGCGACCAACACAGACACCATACATACTGTTACCTCTTTCACACTGGCACATCCAAGCGAAGCTAGCGCAGGGCCAACACGGTACGGGTGGTTTTCCACCGGCTATTTGCCGTGCGAAGCTGGAATCAAACTTAATAGGCTGGCTGCACAAGACATCTTAATTTGGCTCGGGGCCAAGCAGGGCCAGGAGCGAGGGTTAATCCCAACACTGACGCCTGCTGTATATTTGGAGTTTGCGTGTTCTCCCTGTGGTCGCGTGGATTTTACTCCGGGTCCTCCGGTTTTTCCTCTCCACATTTAGA
>Cluster-2859.0	NoTrans:1,Whirls:0
AAGATTTGCACGGTCGTAAGCGCGCAAGCAAGTGAACTTAATATAAAGGATTTAAAAAGAGGACATCCTGGGAAAATCCGGACAGGTGGCAACCTAAAACAATCACGTGACGCTTGACTAACAACCCCACTACGAAGATTCCGTGTGATGGTTGATTATATTTTTCCACTGAGATGCATATTTGTCGACTTTTTTTCCTACACAAATATTTATTTTGGCTAACAAAAAATGTATTAAACGCATTCAAAAATAGGGTCAAAGGAAATAGGCGGCGGAGTGACCTCGCACACTGCCTGTTTTCTCAAATCGTGGCATTTTCCCCGAGAAAATTGATAAGGCCTTGAACGCGGCAGGGCTGGGGTCATGTCACAGAGCCCATGGTTTAACCCCGTCTCATGA…
>Cluster-16139.0	NoTrans:1,Whirls:0
GGGGGCGAGGGGGCGAGGGGCGAGAGGGGACGGCGGCGGAGGCAGCCGCGGCGGTGGTTGACGTTGGCGGTGATGGTGGTGGTTGTTGTGGTCCTTGTTATCGTCGGCTACGTGGGCCCGAGGCAGCGATGATCTGGCAGAATTTAGCCACTCGGCGGACGCAGTCGTCTCCTCCTACTCCTGGCGTCCACCTCGCGTCCACCGACGTGTGGCCCACCACCTGTTGTGTCTCCTCCTACTCGTCTGTCCACGACCTCCCCGTGTCCTCTCACTCCCCGCCTC
>Cluster-13690.0	NoTrans:1,Whirls:0
CTCATATACCACTTAAATTAAACAAAATCGAGGGGGAAAAGCATAGGTATCTTCACCACGTACACGAATTATAGTATTAATGTTATTCAGGGTGTCTGGGTTTATTTGAGCTGCGGGTCACGTTTGCTGCAGCCGATCTTTAAAGACATCAGTGCAGTAGCGCCATCTGCAGCTCGGTCTGTGTGTGGGCTTGCATGATGGAATGTACAATCGGTGTGGATTTAAAATCATTACGATAAGACGCCCGAGTATGGAGATGATCTTGTATTTTAAGCAAGCCTATGACTCTGGGTTGCTATGGAATCCCAAGTAAGATAAGTCAGCTGCCAAAAAAAACGTGTATATGATGGGACCCAGGCCTGTGTACCGATAGAAAGTGAGACATCAGAATGACTTGGT…
>Cluster-6991.0	NoTrans:1,Whirls:0
GGGTTGTTTTTAGTAGTTTTTAACCTTTGCTGGGCGGCGATGATGAAAGAGGAAGTGATGTGTTTAAGGTGAATCGAAGCGCCGAATAGCTTCTAACCAGCGCACCATCAGAGTATTGAGAGCTCGGGGTAAGCATTTACACCATGGGGTTCCCATGATCCCTACGACGTTTGTCAATTGACAATTCAGAGTCTTTGTGTCCAATCAAAAAGTGTCGCCCCATTGGCAGCCCTGACCCCAATGGTGGGAATTTCACATTGCCATGAGACTCGGGGTTTTCCTGAACACGTGCATTGTGATTCCTCTTGACTTCAATCACCATCAAAACTCGGCTGATGCGCTGCGAACTGCCGCCCTCTCACTGATCTTACTCAGTGGCAAGAGTATTGAGCTCCAGCC…
>Cluster-13013.0	NoTrans:1,Whirls:0
TCATCATCATCTGCCTCTCTCTCTCATCATCATCTGCCTCTCTCTCATCATCATCTGCCTCTCTCTCATCATCATCATCTGCCTCTCTCTCTCATCATCACCTGCCTCTCTCTGTCTCCTCGTGGTCTCGTGGGGTCCTCTGCTGTTTCCCCTTCCACGTTGGGATCGACGTCACGCGTACAGAGTTATTTGGATGCTGCTACAAATGCCCACACGGCGATGGTGATGATGATGGTGATGATGATGGTGATGATGGTGAACCGATTATACCAACTCTCTGCGAGGGAGCAGTTTCCTTCAACTCCATCATCTTGGTATATATAGTGAGTGTGTGTGTGCGTGTCTGTGTCTGTGTGTGTGTCT
>Cluster-10448.3	NoTrans:1,Whirls:0
AGGCGGTACGCAGAGTGGGGGGCCAGGCCCCCCACTCGATGCAGCTGTATCCCCGCGGCCAGGTGGTGCGTCACGGCGCGCACCGAGGCCGGCTCTGGCTCCCCGTCCTGCGCCACCGTCACCAGCGGAGTCGCGCCCGAGCAGCCCGGGGCCCCCACCATCGCGGCGGTGAGCACGGTGACTCCACGCTCCGTCGTGCTGCAGTTCCGCTCCGGCTTTGACGGGAAATCCTCCATCCTGCGCTGGCTGGCGGAGTCCCAGACCGGCCTGGTGGACGAGAGTGACGAGTGGAGCGAAGTTTTCGAGATGGACAACGACCCCAGCACGAGGTCGATCGAGATCCCAAACCTCAACCCCTACACCTTCTACAGGTTCCGCCTGCGCCAGGCCGGCGTGGGG…
>Cluster-4041.5266	NoTrans:1,Whirls:0
GGCGAGATGACCGACATGGAGTCTGGTGTTGAGCCGGCCATACTCATGGACTCGGTGGCTACTGGTACAGCGCACGAGCATGACCACTGCGGTTGAGCGGCTTCGTCGTCGTCGTCGTTGTTGTGAAGTTATTCAAACAGATCAAGCACGGACGCGCCCGATATTGTCACAGATCAGAAGCTGGTGGGGCTGATCCTGGGTTGTGCTTGAATGCGTGGCTGCTTGGGAACGCCGACTGTTGTCGGCTTAGGCTGCCAAGTGGCCAGGAGAGGGCAGTTCGGCAGCGGATTTTTGATTCTATGTCTATGAAGCTGTGAGTCTTACCTCCTCGAGCATGGCTTTTATTTATGTTTGATTCATGTTTATTTTGTGCGATCATTAATAGTTGATACTGTTAGG…
>Cluster-6410.1	NoTrans:1,Whirls:0
GCAAAGTTGTAGCAGTAGCAGAGGATGAGATGGAAGAAGTGGATGATGAAGAAACAGAAACAGAGGCGTGTGCAGGAGATCAAGACAAGAAAGGTGCGCTTGTAACTGCTTTGCTAATATATTTAAATATACATTTTCATTATACGACGGCCCTGAGTAATATTCAGTGGCACTTCACTACCCGGCATCACTGTGAGGATGTCAAGAGTGCAGATTCATCACATGGCAACCAATGCTTTTATT
>Cluster-9821.0	NoTrans:1,Whirls:0
GGGAGAAGGGTAAGGGGGGAGGAGTGCAGAAGAAATGAAAGGTGGACTTAAATTAAACCCAACCCCAGCTGTGTGTACATAGCAAGCAACAAGCCAAACATAGCCCCCAGCAAAAATGGCTGTCACCAATAATGAAGAATGTTTTATGCTGGGGATTGCGATGGAAGCCAGATTATCAGTTTCAGCAGCGCAGACGATTTCACATACCATGGTGTCTTTTGTGCCTCTGCTGCCATCGTGCAATTTCGAGGCCCTTGTGTGCGTCCTGCACGTGTGCGAATACTAACTAGGCGAGAGTGCAACGGAGATTGTGCCCCCCCCACCGCAGCCGAAAAGCCACCGGCGCATTCACAAAATCCCCTGCACTAGATTGGAAGAGAAGCTCCTTGGAATGAGCGT…
>Cluster-4041.2678	NoTrans:1,Whirls:0
CAAGAGCCGCATGGCTCACAGGTCTACACCTAATAAATAAATGAATGAAATGAAATGAAACCCGTAAGAGGTTTTTGTTGGGGGGTTAGATCGCGTAAATACAAACGTGTCGTTAAACCCGCCACCACCCGACACAGCCGATTAGTACGGTTTGTCACGTGAGCAGAACGTGCCACTTCTCGTTAGTAGTACACAGTTGGAGAGTAAACCCACGACTACATTTAAAATCCGAATACTCACATCTGAGCACCATGGATGATTGTGATGGCAGTGGTGTTGTGGGGAGTGGTGGTGCAGCGGTTAGCGCTACGCTGCACTACAGAAACCGGTGCCCAGAGTTCGATTCCCGCTCACTGCCAACACCAGTGACGATCATCTGAACCGGTCCTGGGCCTCCCC…
>Cluster-4041.11720	NoTrans:1,Whirls:0
CCTTGCAGTCACGAAAGCTTCAAATCTAGAATTTCAAGCAGAGCCCTCCCCGAGTTCTCACGGCGACTTCACACGCGAGGAGCCCTGCCGCCACGCTCCGTGGAGGTCACAGGGGGGTCGCCGAGGTCACAGGAGGGTCGCCGAGGTCACAGAAGGGTCGTCGCCGCGGCCTCCGCCGCCGCCACCGCCGCCGCCGCCGCCTTTCGCGCGTGCGCCTGCTGGTGTCGCCTGAAGTCTGCCTGGTCCTCGAACACCAGGCCGCACACCTTGCAGCACGAGGGCCGGCCGCGCGTGTGCGTGTTCTGGTGGATCTTGAGGCTGGAGTACCACGAGAAGGAGCGCTCGCACACCGCGCAGCGGTACGGCTTCTCGCCCGTGTGGATGCGCTGGTGGTTCTTG…
>Cluster-4041.2379	NoTrans:1,Whirls:0
GGGGGGTAGAGGAGGTTGTGGAGTTTGCGGGGGTGGAGGAGGGGGGGACGACGACGACGACTGGCCAGGGTTGCACGGTCACGATGCGCTCGAGGCTCAGCTCTTGAGCACGGTGTCGTAGGCCTGGCTGATGTACTGAGACACTTCGGGTGCCCTGCACTTCAACGAGAGCGTGTAGTTGGGGTTGCCGGGCTGTATGCGCAGCTCTGCGAGCACCCAGATGCCGTTGGTGAGCTTCAGCGACTGGTACAGCATGTCCTGGCCCTCTACGTTCCTCTTGGCGATGGTGAACACGTTGTTGTTCTGCAGCTTGCTGGATACTGAGTCTGCGCCAAGTTGGCAGTCCTTGATCTGAAACTGCAGCTCGTTCTCATTCGGTATGTCCTTCCATGTCGCTAG…
>Cluster-5874.0	NoTrans:1,Whirls:0
CTGCTGCCGCTGCTGCTGCTACTGTCACTGCTGCTGCTGCCGCTGTTGCTGCTGCTGCTGCTGTTGCTGCGTCCACGCTGAGGGGGCTTCAGCAGGGACAGCGTGGAGTATCGTTCTCTCCTCGCAGCATCAGAGACGCGCTTCCAACCCCTCCCTCAACTTCAAGACGGGTGCCATTTGTCGCTGGCCGCTCCAAGTCTGTGGCCCTCGGGGGGAGCGGGTGGGGGGGCTGGCGCCTCGGCAACCGATGAAACGAGGTCAAATACCCACAGTGCTTTGCGCACGTGTGACGTCACTTCCCCGCCCCCGCTGTAACCGCAGTCAACGAAAGTTCAAACGCCGTTGTAGCCGGCGACCTTCGCGGCGTTTACGTTTTGATCTCCGCGTCGGGAGGGACCC…
>Cluster-3318.0	NoTrans:1,Whirls:0
GTTCAATGTCACAAGATTGTTTGATCAATAGAGGGTAATCCATTTACAGATACCGTACCCAAAAATATTTAAAAACGTATTTGGACAATGCTGTATTTCATTTAAAAGGCCCTACATGTAAGATATGGAGCCATCGATTTCACAATTTTATTTTCACAGTTGAGACGATTGTAAGAGGGTTATTAGAAATTTGGTATCTGTATCGCCCTGTATACCATATAAACTTGAGATATGTTACAAACAAAGACTGTGTTATTGTTATAAATGTGTACACTGTTCACTGAGTTTATGAAAATAACGATCCTTTGCGACGATTGCTTATTTATATTTTCGATATACAGATCTGTGCCAGGAGCATAAAT
>Cluster-2831.0	NoTrans:1,Whirls:0
CCGCCGTGCGGAGGGTCCTCGCGGTGGCGGCCCCGCCCGGCGGGGGCAGCAAGGACCGCAGGTAGGACTCGGGCACCCGGTCCGAATGCCCAGACACGTAGCGGCAGTGCGCGATCGAGTGAGCGACGGACGCCGTGATGCGGCCCTGGCGCCACGCGAACCACGCCTCGTTGTCGCTCTGGCCCCGCGTCGCCCTCTCCACCTGCTCCACCTGGTCCAGCGTCAGCTTGCGCAGAGGGTGCGTCGGGACGGTCGCCACGAAATCCTCTTTGCTGGCGCTCGCCAAGCCGTCGTCGTCATC
>Cluster-4041.3029	NoTrans:2,Whirls:0
GGGTGGAGCCAACTCCAGGGGGAGGAGCCAACTCCAGGGGGAGGAGCCAACTCCCAGGGGGAGGAGTCAACTCTCCAGGAGGAGGAGCCAACTCTCCAGGCGGGGGGCGGAGCCAACTCTCCAGGGGGAGGAGCCAACTCTCCAGGGGGAGGATTCAACTCTCCAGGGAGGAGGAGCCAACTCTCCAGGGGGAGGAGCCAACTCTCCAGAGGGTGGAGCCAACTCCAGGGGGTGGAGCTGGCTGATTGAAATTGCCATGACAACCAGCCCCTCCCCCCTTTCTCACCCAGCCCCTCCCCCTTTCCCACCCAGCCCCTCCCCCCATCTCCCCCTTCCTCACCCAGCCCCTCCCCCTTTCCCACCCAGCCCCCCCCCCCTGCACGCCCAACCCCTCCCACC…
>Cluster-2912.0	NoTrans:1,Whirls:0
GTGCACGAAGGTTTATTGGCAATCGCTGGAGACGCCGTGGAGCGAGCAACACGGGGAGAGGAAGGGCCCAAGCACCCCACGCACTTCGTCCACGGAGAGTGAGCTCCCTCCGTCTCAAGAGAGGGGAAAGGCGATTGAATAGACCTTGGCATGAATTTGATGAGAGGAACAAGATGATTGATTTGACTCATAAGCGCGTACAGAATAAGTACGTACAGAATACGGCTTCTGTGGAAATTGTAGCAGTAATAATACGAAATTGAAATGCTTGTCCAAGAGAGTCTAATTTACATTTCTTTCACCAATCTACGTACGATAAAGCTGCAGCCCTGCAATGGCACGTCCGCGCGACCGTTGGCGGTACAGCCTCCATCAAGGGGAGCTCGAGTGAGCCCCCTA…
>Cluster-14737.0	NoTrans:1,Whirls:0
GGAAGAACCCGGAGCACCTGGAGAAAGCCCACGTGTGTGAGGGGGCAACACTCTATCCTGTACAGATGGAATAGATGGACTTTAGTCTACACTTAGCTGTACAGCCAGGAAGTGAACCAGGGTATGGCACCTGGACACCCACCAACCCTGGCTGCCGCCTCCGCAATGCGGGACGAGAGGCTGCGTGTTGCAGCTGTATGAATATATTACGAGAGGATGTTTTTTCTCAAAGAGAGGCAATGGACGAACGGGACGGGCAACTATTATGAAGAGGGCCAACGAGCAGACAAGAGGGGCAGACAAGGGGGGCAGACAAGAAGAGGGGCAACGGTCGAATGGGAGAGGGGACGAGTGTTCGATATCGTGACGGGCGAGTAAATAAAAACATAAAAGTAAAAT…
>Cluster-4041.13030	NoTrans:1,Whirls:0
TCTGTGTGTGCATGTGTGTGTGTGGGGAGCGGTGGCGCAGCGGTTAGCGTGTTACGCCGCAAACCCCAGCGACCCGGGTTTGATTCCCGCTCACGGGCCACCAACACCACCAGTGACCTCAACCAGTCCTGGGCCTCCCCTAGGTCGACTCAGCCTCAAATGAGTTCCGGTGTGCTGTGCGTAAACGCCACCGCTGGGGAGACAAAGGCGGCCGGGCGTGGTGCTGGCCCCCCGCCCCCTCGTGCGCCGCAGTGCCGGTAGCCTTCACAGGTGCTGCTGCTACTCGCTAACAGCACTTGCCCCTGCAGCGTCACCCTCTCTGCTTGGTGGTGGTGGTGGTGTCACTGTGGTGGTGGTGGCGGTGTCGGTGTCTTTGGTGGTGTTGCTGGTGGTGGTGGC…
>Cluster-4041.2702	NoTrans:1,Whirls:0
CCCAGGACCGGTTCAGATAATCCTCACGGGTGTTGGCCGTGAGCGGGAATCGAACTCGGCTCGCCGGGGTTCACAGCGCATCGCCCCCACCGCTGCGCCACCGCTCCCCCCATCAGCATAGCGGGCTGCGTTTGCAGCACGGTAGCCACCGGCACTCGGAAGCTAAGCAGGCTCCAGCCTGGAGAGCCGCCGGTACGTGTGACCACCGCACGCAGCACGCACGCGGCACGCGGGCTGCGTGGCCCGGCGGCGGCGCGTGGAGGAGGCGCTCACCTTCAGGGCCCACGACATCGGACGGCGGTCCCAATCCGGATTAGCGGATGTCTTTGGGACTTAGCGTGCGGATGTCTTGGTGGCTTCTCTAATCTGCGGATGAGCGAGAGGTCTCCACGCTTGGCT…
>Cluster-4041.8158	NoTrans:6,Whirls:0
CGTTTCGGTCGCAACACAAGCGTCCGTCTTCAGGTGAGAAAATTATCTGCTGTTGTGGCCTCATATAGGCACGGGGGGGAGGGGGAGGAGTTTTGTCGAGTCGTGGCTGCAGAAATTCACTCCTGCAGATAATTTTCTCACGGACGCTTGTGTTGCGACCGAAAGGTCGTTTTTTTCTTTTGTTATTTTTTTTCTATCCACGTGACTTTACCGAAAGAAGCAGAGAGTATATAATTACTTGGTATAAATGCCCACGTATGGGTGAGAAAAAAAACTCACTTCATGTGACCGTGCTAATTACTCCAATGTATTCAGCAGCTACAGATGCAGCGGTAATGCAGTGATGTAGTGATGTATGATGAACTTATTTCGCACTGTGCGTAGTTAACCGTGCTAATC…
>Cluster-11615.0	NoTrans:6,Whirls:0
GGACTCAGATTGTAAATGTTGTGGCTTGGCTCTCCAACACACTTGCAAGCGTTCTAGTGACAAATTGGCATGTTGTTTACGTGACAACCCTTACTAGTTGGCTGTGTCGGGTGGTGGTGGATTTAACGACACGATTACGCAATTAGAAAAATATATCCCGAAACAATAGTGTACATGCCAATGCGTAGATTTGGCTAATAGACGCTTATCAATGGCTAGTATGACATCAATGAATTGGTATGATTATGCAATTAAAGAAATATCCAGAAAGAATAGCGTACATGCCAGTGTGTAGATTTGGCTAATAGATGTTTATCAATGGCCCGTATGACATCAATGCATTAATTACCAAGATTACGTGATGAAAATAAACAAATGACTAAAATACTGCTAAACGAC…
>Cluster-10665.0	NoTrans:3,Whirls:0
AACACAACATCGTCATCGACGGCGTTTGTTTTATTGTTCACAACGGAGATGGCCTTGTCTGGTTTGTCAAGCGGACAAAATACAAAAAAAGAATTTACGTTGAGAACAGCAGCCGAGGGGGTCGGGGTTCTCTGCGCGCGGCTGTATCGTCGCACACGACGGCGGTGGCAAGACGTGGCTCAGGAGCTCGACGCCAATGTCGAGGTTTGCTGCTGCTGGCCACAACGGGAGGGCTTCAGCAGAGAGGGAGCTCGTGTTGTGTCGCCGTTCCTCCGTGAAGGAGCACAGGCCACAGCGGTGTTACTCTACACGCGTGTGTTGCTTGGCCACGAATCTTACGACTGTGGCTGCCAATTCAATACGTCTATTATGTATCTCTACGTGTCCCTACGTATCTCT…
>Cluster-4041.8865	NoTrans:1,Whirls:0
GACCCACCCCCATAGTCACCCAGCCCCATAGTCACCCAGCCCCATAGTCACCCAGCCACATAGTCACCCAGCCCCATAGTCACCCAGCCCCATAGGTGGATCTTTGTCTGTGTCTCAGCACTTGCCCCTACAGCCCTGCTAGAGGCTACCTGGGTGAGCTTTATCTGTGTCTCAGCACTTGCCCCTACAGCCCTGCTAGAGGCTACCTGGGGGAGCTTTGTCTGTGTGTATATCATAGCTGCTGCTATTCGCTACTAGCAGCACTTGCCCCTACAGCCCTGCTAGAGGCTACCTGGGGGAGCTTTGTGTGTACATCACAGGTGGTGCTACTCGCTACTACTAACAGCACTTGCCCCTGCAGCCCTGCTAGAGGCTACCTGGGGAGCTTTGTCTTTGTTG…
>Cluster-4041.7722	NoTrans:2,Whirls:0
CCCTCTGTCCGTGCATCCGTCCGTACGTCCGTACGCCCCTTGCCGGGTTTGCAGCCGTCTTGTTACACGAGGTCGGCGTGGGGGTGCGCCGGTGACGACTCAGCGTGGTTCTTAACCTCCTCCGCCCTCTGTCCGTGCATCCGTCCGTACGTCCGTACGCCCCTTGCCGGCTGGCTGGTGTTTCCTCTCCGGGCTGGTCGCGATCCGGTACCTGGCCCCCCGTTCATTCCTCCCACCCCACCACACCCCCCACCGCGGCAAACGTCAAAGTCGGTGCGGGGATCTGCTCTCGTTCTTTTGTTCGAAGGCGGCGGAGGCGGCGGTGGTGGTGCACCGCTTGACTTCTTCCCGTTGACCTTCACGCTGCCCGCCGACTACCACCTCTTTGTGGAGGAGTTC…
>Cluster-4041.8220	NoTrans:1,Whirls:0
CACAAAGCCACGCCCCTTCCCACCGGTCCACCAATCACATGGCTTCCCCAGAATCCCCCCCCTCGCCGCCCCCCCACCAGACCGGTGATCCCCCGGTGTCGGCTCACGGAGACTCAACCGTGGCGCCCGCTGGAGTTCGTCTCCAGGCTGATGATGACGATGATGACGATGATGATGACGATGATGTAGAGCGCCCCCCCCCCCGCGCGAAGTCTCGAGCGCCAAAGTCCGCCCGTCCCGGCTGGGATTCGAACTTGTTCGCCCCCTTTGCCGCGTTGTTTTGGGTCGGCGGCTCTTCAGCGCAGTCGCTCAACGGGTGCCGCAAAACACTCGCGGGTGCCGTCTGCGCGGTCGCGCGGAGGAGAACGACGCCTCCCCCGGGTGTCGCCTTCAAGAGAC…
>Cluster-4041.9170	NoTrans:1,Whirls:0
TCGCTGACGGGGAGGTCACGGGCAGACCCAGGTGTTCTAATAATTTACATTTGTAAGGCGCATTTCATCCGTAGATCCCCAATGTGCCGTACAAAGATCCCTCGCATAGCCAGTCACAGACTGTTGGGGCAAGTATTGTTCGTGAGCACCTATGAAGGCCGGAATGGTACACGAGGGGGTGGATGGCCAGCACCACGCCCGACCACCTTTGTTTCCCCAGTGGCGATGCTGACACACCACGCTAGGTACTCATTTGAGGCTGCAATGAAATTCGGGTCACCGGTGGTAGTAGCACAGCACGCCAACGCGCTACACTCCACACACAAACACTGCATACTGTGCGTGCCGAGTGTCTGTGTGCGCGTCTGTGTGAGCGCTTTGTATCTGTGTCTGTCTTTT…
>Cluster-4041.13334	NoTrans:29,Whirls:0
CCATCCACTCAACCACCCACCCATCCACTCAACCACCCACCCATCCACTCAACCACTCATCCATCCACTCACCCACCTATTCACTCAGTCACTCGCTCACGCACCCACTAATCCACCCACCCCATACCCAGCCAATTAACCACCCATTCACTCATCCACCTACTCACCCACCCACCCACCGATTCACTCATTCACTCACCCATTTTCTCGCCAATTCACCCATGCACATATTCACAGAGGCCACTCACCTTCACTTTCCCTCTCAATTATTCACTCGTGAGATTCCTCGCCCATCAACTCCACCACCCATCCCATCACTCACCAAACCTCTCACTCACGCACTTGCTTATTGGTGAACTCACTCATGAACTCGCCCTATCACTCACTTACCCAGTCACT…
>Cluster-8519.0	NoTrans:1,Whirls:0
ACAAAATCTATACAGAGAAATGAAGCATCAGGCCTGCAGGGTACTTGACTGTAAAAAAAATGTATTTCTCATATGCACACTTGCATAGTTGATTACTTTTTCTGCTTTTACAGTCAAGTACCCTGCAGGCCTGATGCTTCATTTCTCTGTATAGATTTTGTTAATCCGTTACTGGTGGTTGCGTTTCTGTTGAATTTTTGTATGGTGCTTTTTTTCATCTGGCGCTTGAAATACACCCCATCCCCAAACTGGCAATTTAAGCATAAAATTGCATAGTTTTGAGTAATGGCTTTGTTTTAAACCTTTTTAATAGAAAAAGAAGGTTCAGAGGAGGTTTGCGATGTTTGCTTTATTGGCTTTCTGTATGATTTGGTCCAAAATTCCTTTTTCGTTTTTTCC…
>Cluster-3470.0	NoTrans:1,Whirls:0
GGTAAATATACTGCAATTGCTGTTCATGACTCCAAGGAACCAATAAGCTGCAGCAGTGAGTCAAGTTGGGTGTGACAAGCACGTGTTCAATTAGATCATCAGAAATCTGAGTTAATCAATTTAATCAGGATCGAATCCACCAGATGTACCTGTGAATCTCCCTCGGAGAACCTGGTCTGGTTGGACAACATTGATAAATGATTATAAAAAAAACATCAGCCGTGCAGCTTTAGTAATCAATTGATCATAATTGATCCAATCACATTTCACCTGAAACATTCCTCTTTAGACTTGGGTCACAAAGTTGTTTGGTGGAAATTTAAAAAATGTTGTTCCTAAAAAAGTGATAAGATCATTCCAAAAATGTGCTGAGGCATGAAATCATGAAAAATAGTTCAG…
>Cluster-13558.0	NoTrans:1,Whirls:0
AGAAACAACAACAGAGGAACGGGGCCGAGATGACTTGCAGCGGCAATGGACGCGGCGCGGGCCAGTGGCGGGGAAGTCATCTCGGCCCCGTTCCTCTGTTGTTGTTTCTTGAGCTCCGCGGTGCTTTAAAGTCTCAACCCTTCCTCTCGCGAAGATGGAAGACGTGGAGAACCAGGAGCTGAGGGAAGCCAAGCGAGCCTACCTGGACTTTCTGGATGATGATGAAGACCAGGGGGTGTACTATGGCAAAGTGCGCGACATGATTAACGACAACCAGTGTCGCCTCGTCGTCAACATCAACGATCTGCGGCGCAAGAATGAGAAGAGGGCCAGTCTGCTGCTGAACAGCTCGTTCGAGGAGCTGCTGGCCTTCCAGCAGGCGCTCAAGGAGCTCGTGGG…
>Cluster-4041.11267	NoTrans:2,Whirls:0
ggcaagaatggtgaagctctcctgttgcttccggtcttaaatagagcagcatcagggtgttgattctctcttcagcacaccggtgggctaaagaagtcaaccaatttgtcccttgaaaacgcgacacaccctccactgcttggccgtgtcgggtggtggagggccacgacacacccacaaacaacgcgatctgacccaaaaacctattatgaatatttgctactgtctgaggtggaacgaatattgttgaaagccaatattgatttacattatcgtgtgcacagtcaggaacgtgcgtcgattaacacaaagcccaccgcgacgttgtcatgtcccgcagacacaccaacctacacaccttcataggtaacatgctccagcagtgttctacttcacgcg…
>Cluster-4041.5875	NoTrans:3,Whirls:0
GGGGTCTTCAGTCTCCGCTGTCTTTCACTGCCGCTCAGAGCTCGCGGTGCCGTAGAACCGAGGGGAGGAAATCGCGGCCGCTCGGCCGGACGCTGCGGGACAACGGCTCGGGACGGGGAGGTCCCCGCGGGGCCACGGAGAGCCTCGGCCGGCACCGGCGTTAGGCAAGAGCGGCGCTGGGCTCACGGCGCTGGGCTCACGGCCGCTACGTCCGAACCGAAGGGGCTAGGAAGGGGCCGTCGAGAGAGCTGTTCGAGAGCTCTATTGGCGGACGAATCGCCCGTTTAGCGCTGCGGGTTTTTTTTATTACGATCGTGACAACATCGCGCCCGCTGAACGCGCCGACGACGATGCGGGACTTGCTTCTGATCGCGGCGGTGGCTGCTGCGGCGATGGTGT…
>Cluster-4041.11848	NoTrans:1,Whirls:0
GCAGCAGCAGCAGCAGCAAGTCTGGCTGTCATCCCAGTTGAGTCAAATTGACGGTGAGATTATTGCAACGGTGGCATGTTTGGCCAATAGTTTTGTGTCCGTGTGTGAACCGGTCACGGGGCCTCCCCCTTGGTCGACTCAGCCTCAAATGCTGCGGTCTGTGGTGAACACCGGCCACCCACCCCCTCGTGTGCCGTGCCGGCCTTCATAGGTGCTGCTACTCACTACTAACAGCACTTGCCCCAAGTCCGTTAAGGCTATACGGAGGATCTTTGCCTTTGTCACTCTGTGTGCCACTGTATGGGGAGCGGTAGTGTAGTGGTTCGCCCGCTGCATTACGAACCCGGCGACCCGAGTTAGATTCCCACTCACGGCCAACACCGGTGACGATTATCTGAA…
>Cluster-18259.0	NoTrans:1,Whirls:0
TCCGTATGAACTGTCAGGAAGTCCGTATCTCTTCTGGTCCAATTTTGCTGGGCATGACGCTGATGATGAGACCCCGAGTCTCAACTAATCGAGAGTTTACTTGCTTAATCAAATAATTGTATGGTGAACTTCTTTTGCACTGTACATAACCAAACGTGCTAATCGTAGGTGCCAGATAACATTGGTCCAGAATGCCCATAGACCAATTAAAAAATTTTCCAAATTTATTTTACGTAAGAAGATGGTATTTCTCTCCGTACATTTATAACTAAAATTGTACAACCCTTTGTCAAACCACTGCTGTTTGTCATGGAGTTTGCTTGACTGTACTTTACCATACTGGTGAAGGGGGGTTTGATTGATGCAGATATTACTCCTCACCGAAGATAGCCGTGGCCA…
>Cluster-14514.0	NoTrans:1,Whirls:0
CTTGAACACGGCGTGGATGAGACTAAACACACGGGGTAAACCGAGCACTCAACGTGGGAGGGGAAATCGAGGAGTGAAGCTCATGGGAGCAGGCACCGTGGCACTCGCGATAGAAGAGCGATATGGGTGCACGTTTGCGCATTTCCCTTTTGTACGGTCGTGCCGCGACTTCCCCTCGCACGGCGCCGCAGCCCGCGGCGACACAAGACGAAGAACTTGGAAAAGGCACAAAGATTACCATTATCCGTCACCGCAAGAATCTTGGACGCACTCATCGAGCTCTAGAGGGAGGTGGTGGGGCGTGTTTCACTGCGCTTTTAGAAATCGCAGCGAGCTATCGCCTAACGCCAAGCTGTGCGTGAACGCGCGCTTGTCTGCCAAAATGTGTTTTGGAAGTCC…
>Cluster-11271.0	NoTrans:1,Whirls:0
AGGTCGACGTCTCCACCACGCTGCGCCAACCCCACGTCGCCTCTTCCTCCCACACCCGTCACTCCCAGGGGGCCGCCGCCGCTCTCCCGTGCGGTGACGCGCGGACGAAGGCGGCGCCTTTGGGCCCGGGCGAGGGGGTGGCGCTCTCGGTGTCTGCGGGGAGGGCGAAGAGGCGACGTGGGGTTGGCGCAGCGTGGTGGAGACGTCGACCTCCTCCTCCCACACCCGAACCGCGGTGCCCGCTAGCTACGGGGAGTTGACCGGTTGGGAGGACAGCGAGCATCATGGCCGGGGCAAA
>Cluster-4041.6982	NoTrans:3,Whirls:0
CGTCATTATTAACCGGCAACACAAACAACAACAACAAAAACCACACACGGACACGTCGCCTTTGTTCTTGCGGTAAGAATGTAATTTGGCCAGCGAGACGCTGCCGTCAGGGTCATTTCTACAAAATTCCACTCTGTGCCTGACGACCACAGCAGCTGCAGCAGCAGCAGGTTCACCAGTGACACAGTGTGTGGTGGTTCCGGTGTGTGGCCTCGTGGTGGTGGTGGTGGTGGCGTGGTGTGTGTGTGTAGATGCTGCGCGCATCGATGCATAGTGCGGTGCGGTAGTGCAGCGGGTAGCGCTACGCTGCGATACGAACCCGGCGACCCGAGATCGATTACCGCTCACGGCCAGCACCAGTGACGGATTATCTAAACCGGTCCCGGTCCTCCCCTAGGT…
>Cluster-4041.2668	NoTrans:1,Whirls:0
GATATTCAACAACAAGACACACGCGGCACGGATAGAGCGGGCTGAGCTCGTGTTTTCTGGTTTATTGTTCATTTCCAAATGTGAACTGACAGTACTTGGGAATTAACGTGGAGCCTAACCACAAACAAACAAATAAAACCCGGCCACTGGATCGCAACGACGCTCGTACCCCGTGTGAAACCTGTGGTGGGACAACATCAGTTGGTGTGGTGTAACGGGCAATGACTTCTACAAGAAAACAAAACACGAAGTGGAGTCTATATCCAGGTGAGATGTGTGCAAATCGAAGATTGTCGTTGGGTTCATCCGTTAACGATGCACGCGTTAATCTTCATCTTGTTCAACAATAACCACCTCGGCCAGTGTTACGGAATGAACAATGACAACACACATAACACT…
>Cluster-12659.0	NoTrans:1,Whirls:0
GGGCTCCCCAGAAGCAATGTCAACAGAAACATGCAAGGCCATTCAATGAGGCTCTGGCTATTGCAAGTCCCCCTTGAGCAAATCTTTATTTACGATTTCACTGGGTAACATTTTGAAAGAATATAAAAACAAACCAATCAGCAACAATACAAGAAACAAAACCGACGATATTACGCTTACACCTGAAATAACTCAAAGTGTACAATGACCTTTTAAACGAAATGCTGTCATTTCCACCCCCCTCCCCTCCAACCCCAAACTTAGAAAGAAGATATAGAGTTCTTTAGCTTCAGCTCACCAACTCGGCCTGTGAGAGTTTGCTTTATTTACAAACTATTTAATGGTTACTCGAAACAAAATATTACTCGTTCTACGTCTTCAGCGCGAGGTGCCTCTGGC…
>Cluster-4041.2305	NoTrans:1,Whirls:0
CTACCAGCTCCCTCCGCAGGAATGTGTTTTATCAACACCGAAAAAATCCGTAAATATGCAGATGCAAAGGCAAGTAATTTAGTATTTTTCTCCAGGTTCAAGCTAATTAAGACCCTGGCTATACGGAGCAATGGAATCTCAAGTGTTAACAAATGCTTACGAGGCAGATATTTTAAGTGAGTAAACAATTCTGTGGACCTGTTATGACCATTAACACTTAACTTAAATGCATCACTCTTGTTAATTATCCTAGAATGCTACCGCTAAGGCAATTGAAATTCAAACTAGAGAATTCATGTAAGCCATTTTTTTTTAATGAAATGTATTATTGCATCTTTCTCTGCATTTCACGTACCTCTGGTTGACATTGGCAGGCTGCAAATAAATTTAGTGCCGTTT…
>Cluster-16398.0	NoTrans:3,Whirls:0
gcgcgaggtctcctccctgctgcttcgtcgccgggcagcagctcctggccccccctccacccgcacagcagccctgcacagccgccccctttgctccctctcgctggagcagagcgaaggggtccacgctctcctcctgcgcgaggtctcctccctgctgcttcgtcgccgggcggatcatgaacgcgtcggcgaagcgcgacgagcgcaggatggcggccagctcagcgtccaccgtcacgggccgcccgccggggaatgtggagtgggcgtcgaaggtgaactcgtgcaggctgccctcgatgccgccgttgtacacgacctccgcccccccggccgccaccgcgcccggcggcacgcggaacagtcggtaggtcgccgagacgaaccgcgccccgc…
>Cluster-9412.0	NoTrans:1,Whirls:0
GTTTGACTCCCTCTCACAGCTTCTCGTGGCAGTGAGGGGACACATTTATAGCGGGGGTGGTGGTGGTGAGGGACGTTAAGAGGGACACGCAGATTCGAGAATAATAACGCTGGTTAATGGTGTGGTTCAGAGCGTTGGGAAGAGCGCTCATTGTGAGCGGGGACGATGTCCTGCGGTGGAGAGTAATCACGGAGTGGCAGGCAAAGAGCGGAGCGCTTCGCGAGAGGATGGGACGCCG
>Cluster-17944.0	NoTrans:3,Whirls:0
CGGGGTGCTAATGTAAGCGCATGCAGTTCACTTACACGGTGCTTATTGGTTGATGACCGATATACATCGCTTAGGGGAGAGGTGGGTGCACAGGTGACACTGGTTAGCGCGCCGCGCCACTACGAACCCGGCCACCTGAGTTCGACTCCCGATCACGACTACCACCACCAGCGGTATCGAAACCGGTCCTGCGGTGCCTTCCCGCCCGTCACAAACCCACGGGGCGAGCAGGAGGAGGGGCCCTTCATCCAGCGGTGGATCGAGAAGAGGATGTGGCGATTGTAAACAGGGAGCGGAGAGCGAACGCGCCCCCGCTTCGTGCGGGTCTCGTCAGGGTTACGTCGGGTTCGTGCTGCATTCACAGCCAGCAAGCACCCTCTTTGCACGATCATTCTTTGG…
>Cluster-15057.0	NoTrans:1,Whirls:0
ACGGGTACACGCACACACGTACACACACACGGGTACACACGTACACAGATAGAGGTAGACACGTACACACACACGCACACACGCACGCGCACACACGCACGCACGCACACACACGCACGCACGCATACACACGCACACACACACACGCAGCTCTTACACACAGCACAGGGTGGGAAGGGGGGAGGGGGTCATAGTGTTCACAGGGATTACAAAGGGGTCACATGGGGTCACACAGGGGTCACAGGTCACAGGGGGGGGGTGACCGCACGGGGGGG
>Cluster-4041.10859	NoTrans:2,Whirls:0
TGAGTCTGTGGGTCTCTGTGTGAGTCTACGGGTCTCTGTGCGAGTCTATGGGGACAGGATGGCAGTGACGGCTACATTATGTACACGGGAGATGCACACGCGCACACACGCACACGCACGCACACGCACGCACGCACACACGCACACGCACGCACCCACCCACCCGTCCACCCACCCAGCCACCCACCCACCCAGCCACTCACCCAGTCACCCAGCCACCCACCCAGCCACCCACTTACCCACCCAGCCACCCACCCAGGTGCACTTTGCCAGGCCAGCTGCACATCACAACTCAACTCACCGACGCGTCCCCCCCTTAATTTAAGTTGCGCACTTTTTACGCGGTCGGCTTGTTACACCCCCCCCACACTCAGCGCCC
>Cluster-10586.0	NoTrans:4,Whirls:0
GTGAGTGTGAGATGTGTGTGTGAGAGAGAGCGAGAGAGATCGTGAGTACGTGCGGGGGGGGGCTGAGCGAGGCCCAGGGCGGCGCACGATGGGGAGCACTCTTCGGGCCTCAAGAGAGTCGGCCCCCGTCAAGCACGCGGACTGGATGAGCTCCCTGCCGGAGCGCCTCCTCGACGTCAAGCTGCGGCACCTGGCCATCCCAGGCTCGCACAATTCCTTCTCGTTCGGCATCACGCACGAGTCCCCGGTGGGCCTCGACCTCTCCGGGGAGATCCGCGACCTCCTGGGTACCGCCGCGTCCCTCCTGGGGTCCGCGGGCGAAGCGGTCCCTCGCTACGCCGTGCAGAGCTGGGCCGTCACGCAGGCCCTCACTTTCCGTGAGCAGCTGGAGGCCGGCGT…
>Cluster-7794.0	NoTrans:1,Whirls:0
TCCCCTTCCCACTCTGCATCTTCCGCACGGATAACGGCCGTGGCTGGGGAGTAAAAACTATGCAGAAGATCAAGAAGAACAGCTTTGTGATGGAGTATGTGGGAGAGGTAGGTGTAGTCATCAAGGACTGATATAAACAAATCTTAATATTTTATTATGCTTTTCAACAGTAAATATAATTTACATTCCTGGGATCCTACTTTTGGTTTCATGGTTAGCACACTGAAATTGTAACATAGAGGTTGCCAGTTTGATACAATCTCTTGGTGAAGCAGTTAAAATAATGGGCAAGTTTCTTAAATGCTCCCACTTCTATACACCCAACGGTATAAAAATAGGTGCACCAGCCAATTGTAAGGTTGTGTGTGGTGGGGAAAATTTTGGTGTGGCTGCTCTCAC…
>Cluster-4041.8295	NoTrans:2,Whirls:0
CTGGCCATTGACCGAGCAACCCAACGTTCCTACCAGCTCCCTCCGCAGGAATGTTGTTATGTGTGGCGGGTTAGAAAATTAGGAATGTTCTGCAAAACTCGGGATAACCCACATTAAATTTCAGTAGAAAATACATTATTTCATTGAATCGCCTGACGATCCATTTTTGATAGATTTGATTGTGTCACTTACCCGAAAGATGGCCGCACAAATAACCCCAATAATTTACTTACTTCGACCACCTAATTCACTTACTGTCAACTAAAATCCTACTACTTTCTGGACAATACGCTTTTGTGGGTTATTGTGTTTTTCCAGAACACCCCCCTCAAATTGACGAGGCAACAGCACTACTTGCTCAGGTTATAACTGCGCAAATGTAGGAATACGATTGCAGGT…
>Cluster-4041.66	NoTrans:6,Whirls:0
GGGAGGACGAGGCGGGCGAGGTGGCCATCTGCATCATCAAGCTGCGCTCGCCCGCCAAGGACGCCGCCGTCTGCCTCCGCGTCAAGACGCACGGCAAAGCCAAAGCGGCGGCGCAACTCGGCGGGGAGCTCGTCCGTGCCGGGGCGGCCGTGACGACGGCGACGCCGGCGCCGGAGCCGACCGTGGCGGCGGCGGTGAAGGAAGAGTCGGTTGAGAAGGACGACGACGACGACGTTCCCGAACGGGAGGCGGACAGAGCGAAAGAGCCGCACTGCTCGGCCGGAGAGCAGATCAGCATCGTGATCTGCGACTACGACAGCAACGGGCGGCAGGAGCCCGCGGGGGACGCGAGCGGAGGTCCCGGCGACGGGGAGCGTCCGGGGGACACGGCGGAGGAGG…
>Cluster-6502.0	NoTrans:3,Whirls:0
CGCGCACGCGACTTAATCAAGCCTGCGCTCGCCGCATATCGCACGCAAGTAACGGCCCGTTAATGCTCTTTTTGAATATGCATGAGTGAGGAGCCTGCCAAAATATTTCATCGGTACCTCTGCCAGCTCCGTCGGAGGCAAACTACGCCCTCGTTTATGCGAAGTGGGTGCTCCACGTGGCACATTCGATTCATTCAACAGTTGCCACACCGGTTCTTCATCCTCTCGCCGACAAAAGCCTTTAGCTGTTACAGGGGGGGAGTCGGCACCAACGATATAGCCACAACCAGCAGGAGCCATGAGCAACGCAGAGCTGGAAGAAGGCTCCAAGTCATCGCCACCGCGCACGGTGCTGCCCAGGCTGGGCAACGTCGCGTCGGCGAGATGCCTGAGTTCGTC…
>Cluster-10726.0	NoTrans:3,Whirls:0
TCAACTACCAGGAGCTGCTGGACGTCAAGACGGCGCTCGACACCGAGATCCAGACCTACCGGCGCTTGCTGGAGGGCGAGGAGGCCATGCTCCTAAATGTCGGGTCCGACAAGAGCATGAGCGCGGGCTCCACCGTTCTTTCAAGCGGGGCAAGCACCACCTTCATCTCTGGCGGCGGCGGCGGAGGAGGAATCTTTTCCAGCAAGTCGGCAACGATACCTTCACCAGCGCTGCTGACGGGTGGCGGAGGAGTGACCGCCCTCGCCGGCGGTGGCGGCACCGTTCTTGCTAGCGGAGGTGGCGGCGGCGGCGGCGTTGCCATGCTTGCTGGTGGCACTGGTGCCGTCGTCGCTGGCGCAGGTGGCGTTGGTGGCACGACTGTCATCTCTGGTGGCGAAG…
>Cluster-18552.0	NoTrans:2,Whirls:0
CACGGCACCACGAGCACGGCACCACGAGCACGGCACCACGAGCACGGCACCATGAACACGGCACCATGAACACGGCTCCACGAACATGGCTCCACGCGCACGACGCCCCGCGCACGGCACCACGAGGCTTGCTCACAACAACTCGGCAACACAAAGACCCGGACCTCGCGCCTGGGATAGGATAGAAATAATAACAATTATTATTATTATTACGTGGGCTGCCATGATTATTCCAATAATTCGCGTTCGAAGAACGGTTGTTTGATTAATTGGTAGACGGCTACATTTATATCAAATCGTAAGCGACTCTCTGCTCTAAACGGTGGTGGGAAATTCCACATTCCTATGTCAGGGGCCAAATCTCTCAAATATGGCAATCACTATTGGGGCGCCCCCACA…
>Cluster-4041.3442	NoTrans:7,Whirls:0
CTTATGGATTTATTTCAGAGAGGGAAAAAAAAGAGACGGTCGGTCACAGGCAGAAGGAGGAGAGGAGGGTGGTGGTCTTCAGCCCGGCCAATTCAAAGTGTGCTTCTCGGCGAGACACCCAGGCACCGCGCGTTGCCGGCGGTACGGGGAAAGACACCGAGGGTGCCTGCGGTGACTCTGTGTCGATGGTGTAAAGATGGAGGCGGGGGAGGGGGGCTACGAAGAGGGCCCCCCACGTCTGTATAAAATCCAGGTTTTTGCGGAACACGTGAGTCGTCGTCGTCGTCGTCGCGGTGGTGGTGGATACCATCGCCCAGCTTCGAAATGAACAAGTTGCAGGTAATACTTATGTACAGCGAGCATTATCTTACATCACTCGGGGGAAATGAGTGAATGCAT…
>Cluster-4041.11639	NoTrans:1,Whirls:0
ACCGAAAGGACCCAAGAGTATGAATCCTTGCAGTCACGAAAGCTTCAAATCTAGAATTAAGAGTTGGAACATTTCGTGTCTTCGAAGGCTCACCGCCCATCAAGTCTCACTTCATACTCGACGTCAAGCGACAGGAAACCTGGAACATGCTGAACGTTGAACGCGCCGTGGCCCTGTAGCGTCGAGGGTGGGGCGGGGGGCGGTGCTGGAGGTTTATTTAGTGTCCTCTTCTGAATTCTTGCACCCACCATTTGCAGCTCTGGTAATTACTGATCTCCTGTTTAATTTGACATACAGGCTGTCTGCAACAGCTAGAGGGGCCTGGACAAAATTTCATAAAAGTATAAACTATAAAAAAATTCAACTATTTTATTTTAGCAGGTAAGGCCCACTGAGCTA…
>Cluster-12292.0	NoTrans:2,Whirls:0
CCCACCGACCGCGGGCACCCCCGCCGCCTCGGCGTCGGTCAGCCCCAGCTCCTTGGGCAGCGCGCACACGAACTGGCGCACGTACTCCATCCCGTTGAGGGCTACGCACAGCTGGTTGCTGACGTCGAACTGCCCGTCGGCCCTGTAGTAGCCGCCCGCCTCCACCTTGCGCTTGACGAGCTCCATGTAGAAGTGGGCGCAGTTGCAGAAGTTCTGCATGAGCTTGCTGAGGATGGGGGTGGCCGAAGCCGGGGGCCACTGGAGGCCCTTCCACAGGTCCCGGATGTGGGACAGACATTCCGTGGTGCTCAGCGCCGACGAACTGTACTTCACCTGGGCGTTCAGGAAGTCCAGCTGTGTAACACACGCACAGAGACAATGGTACCCCACCCCCGTGTA…
>Cluster-9977.0	NoTrans:1,Whirls:0
GTCCTTGGCCCCTCTCTGGGGTAAGGGGACCCTCTGGCAGACAAAACTCCGAGACTCTAGGGTAAGGAAACCCTTGAATACTGATTTGTATATGAGGTGGGGGAACCCAGCTCTTGCGGAAGGGACCCCTGGGTGGACGCCCGCGTGTATAAAGAGACCCTCCCAGCGCTTTGGGTCTTGGAGGGTCTCTTTATACACGCGGGCGTCCACCCAGG
>Cluster-10411.1	NoTrans:1,Whirls:0
CAGGGTCGCAAACGGGTACCCGTACGGGTAGCCGGGTGTAGGGTACGGGTATCGGGTACCCGGTTGCGACCTCTGCCACCACTCACCAGGAGACATGGGGAAAAACCGACACCTGTGGTGGCTAGGTGGCTCAAAGAGTTCAAAACGGCCGTGTCAAAGCACTGAGCTCCAGCACCACTGACATCCTTGGTTTAAATACTGTACAGGCTTCAGCCACTTTAAACCAAACTGGATTTTCAGTGTGGTCAGCTGATTGTCTCAACCCAGTATTTAATTTCTGCACTGCACGAAAATATATTACATTATTTGTTTTCCACGGAAAAACACATGGGCTATGTAAACAATAATTCATGAGTTCAAATACGACTGTTATATATACTTTCACGAGGCTTTCTCTGC…
>Cluster-4041.433	NoTrans:1,Whirls:0
TGTACCCCCGTGTGTGTGTGGCGTCTCTCCCCCACCCACCCACCCCCACTACATCGTTCGTGTCAAGTGAATGACCCCCCCCTACTCGCGTTGTAATTCTCTACCTGGTTTACCTTCAAACCCGCTGCGTGATCTGTGTGTGTAGTGGTGGTGTTGGTGTCTGTGTGTGTGTCTGTGACCGCCTCGCTTATCGTTCCGGCCTCGACTCGTTAGCTCGTTTTTTTTTGCCCGCTGGCGGGCCCGGGCCTGTGCCGGGATGTGGATTGAAAACCCGGAGCACCAGGTGCGCTTCCTGGCGGAGGCGAACCGCATGCGGCGC
>Cluster-7758.0	NoTrans:2,Whirls:0
AATGTACGGAGGAGTTTGCTGCAATGCTGAGACGGGATCTCAAAATTAGCCAAAAGATGCTAATAAACTTGTAGGTCATTAAATCCAGCTTGTTTATAAAATGTACAGAGTTTGACTGCCCCAAACTGGCCAATAGCTTCACAATGTCGTTGAGATTACACAAAGATGTAATTACGATCATTAACACGAGCATACACATTCACTTCGGCTGGAGCAATGTTCGTTTATAACTTAAACAGACAACGCAATTGTTTAATCTCGGAAATGAAATTGCAATTAACTCACCGATGATTCGGCCTAATGAGCACCATGCTTCCGCATTAACCAACTCCCGGGACGTTTGTTAAAGCAAGGAACAGCCTGGATTTGTCTCATCACAGAGTGTGAGCAGTGTTTTAC…
>Cluster-11744.0	NoTrans:1,Whirls:0
CCTTCTCGTGCGCCGTGCCGGCCTTCACAGGTGCTGCTCGCTAACAGCACTTGCCCCTGCAGTCTGTTAGAGGCTACACGGGGGTGAGGGATATTTTGTCTTTCTGTGCGTTTGTTTGCGAGCGCACCTAGCCTGGCGCAAGCGCCGCGGTGACGTCACCCCCAGTTAAGTGGCGAGCGGCGGCGGTTGTTGTTGTTTATTTGTTGTTTATATTCTTGGTTCTTTCGGTAAAGTCACGTAGATAGAAAATAAAAATAAAATAAAATAATGAACTGCAAATAATCAAAGCAAAAAACCTAGGACGTTTTAAATGTATTTTTATTTTCTATCTCTACGTGACTTTACCGAAAGAACCAAGAATATGAATTCCTGCAGTCACGACATTTTAAAGTCAAACTT…
>Cluster-7824.0	NoTrans:1,Whirls:0
CTTTACCGAAAAAACCAATGAGTAGTTCCTGCAGTAACGAAAGCTTCTAATCAAGTTTCAATATGATGTGAGAATCAACAATAAGGAGAAATGCAACAGCAACAAAAACTGTGCACAGATGCATAGACTTTATTTGTTTTTCATCAGATTTATTTAAAAAGAAAAAAAATGTATCCGCCGTATAAAGGTCTTAAACCCCCATCTCTGATCAGCTGCGGGTGCATGAACTTTACAGTACTCACAAACACGACTCCAATTTCTCCCCAATAAACCCCCCCCCCCCCCACATCTATGGGGAGAGGGGGAACTTCTGAGCGGCGCTGTTTCTCCGTGGTTGAAAAGGTTTCTTGTTTTTCCCAGTGGGAGAGCTCAGGTTCCATGGCCTGATCGATGGTGCTG…
>Cluster-14012.2	NoTrans:1,Whirls:0
CTGCTGCACGACGCGCGGCGCGGGCGGCAGGCCCGCCGGGGCGCCCGGCGGCACGGTGGCGTGGCCGCAGTGCTGCCGCTCCCAGCGCACCGTCTCCTCCAGACGCTGGCCGAACACGCCGCCGCCGAGCGGAGCCCAGATGACACGCCGCAGTGCCCGCGCCCACTCCTCCATGTCGCTCTGCGAGCTCGCCATGAGCACGGTGCTCTCCGCACTGCCGCCGGCACGTTCCCCGCCTGACAAGATCTCGAGCAGGTATTTGTTCGGGTCATCCGGGGTGGGGGGTCGCTCCAGCACGCGGCTCCCCGGCAGGAACAGGGAGCCCAGGATCTTGTTCTCGTCCTCGTCCTTGTAGTAGCACAGCTGCTCCCCGCGCAGCACGAACCAGCGCGCGTGCCA…
>Cluster-11012.1	NoTrans:1,Whirls:0
CGAACCTGGACGTGCCAGTGCCCAGGGCCTGTGTTTACTCGCCCTGGTCTCTCGCCGGGCTAGGATTTCCTTAGCCGTGTTTGTGTGTTTTCGTGTGTTTTTTTTTTAATAAACCTACATCGCTTTAAACAACAAAACTAAACTATGCACCGTAGCCCACTTTTGTCCATCGCTTAGCGCGAAGTCGTGGTTTTATGTCGCTCGAACTCGTCTCTTTGTCACGATCCCGTTATGCGAGCGGAGGCGGCGGCGCTCGGGAGCTAAACTAGGCCTGGGATGCCCAGCGTTGGGTCCGAATTTGGAGCGGACTGAAGAGCCCGCCTGCCTCTCCCTGACGCATCCCACCTGGCTGCAAGTGTGAAATTCCTAATCAGAGAAATCCAAGGGCTGTGCTGCCGC…
>Cluster-4041.6853	NoTrans:1,Whirls:0
GAAAACTAAACTCGTGTTTATTATCACCATCACGTGGACATTACAGACTCAGAGACCCACAGAGACCCACAGAGACCCATACTCATAGAGACCCATAGAGACCCACAGAGAGACACAGAGACCCATACTCATAGAGACCCATACTCAGAGACCCACAGAGACACACACTCAGAGACCCACAGAGAGACACAGAGACCCACAGAGACCCTCCTGTAGTCCAGGCGAGG
>Cluster-7977.1	NoTrans:1,Whirls:0
TTAGCAACGGTATTAAAAGTCAAATGCATTGTGTGATGTTTCTTTAATGTAAGCCAGCTGTGTATCTGAAGCTAGAAGATGTGACATGCAAATTCAATAAGCCGTGCATTATGGATGTGAAGATGGGACGCCAGAGTTATGATCCGTGTGCCTCACAAGAAAAAGTGGACTATGAGCGGACCAAGTACCCCCTTATGCAAGAGATCGGATTCCTCGTTCTGGGCATGAGAGTCAGTGTTACCGTCACACTTAGAGTTCGCCTCACCGTTCACGACATTCACATATATACCTAGATATAAACGAATGTAAAGCAATTGGGTTTATTAATGATCCAGCGCTCAACATTTCACTCAAGTCATTTGCTCATCAGTGGTCGGTCG
>Cluster-3444.0	NoTrans:1,Whirls:0
GAGTCTATGGGTCTCTGTGTGGCGAGTCTATGGGTCTCTGTGTGGCGAGTCTATGGGTCGTCATACTTCACCAACATTCTTGGTGCGAGATGATGGCTCATGGCCGTGACAACAACAACAACAACAAACGCACCGCAAGTCCCCCTCTCCCAATCAGCCCTCTCGCCACTCGGGGCGGCGTATAAACTGTGTAACAAGAGGTAATACTATCGTATAAGGCACTACCGTAACTACCACTATCATCTTTCCTATGTTTCTTATCCTTAACATCATCAACATCATCAACAACAACATCAACAACAACAACATCATCATCGCCTAAGAACTTCTTCATTGTATAAAATGACAGCCATATCTCTGGCTCCAGGCACTGATGGTGGAAGACACGGGGGGGGTGGG…
>Cluster-812.0	NoTrans:1,Whirls:0
CTGAGTTTGAATTTCGTTGCCCAATGGGCCGCGTGCGTTTGGCCGCCGCCCGCGACAGAGGAACTGTGAGCGGGGGACGCGGCGGAGACAACGAGACGCAGCTGAGTGGGGACAGCGGGGGACAGGGAGACAGGGCCCCCCTCACACAGAGAGACAGGGCCCCCCTCACACAGGGGGACAGGGCCCCCCTCACACAGGGAGACCAGGAGACGCAGGCCCCCCCCTCCCGGCTATGCTGGACCGCAACGTCGGCGCGGCCGCGCGGCTGCAGCTGCGGAGCCTCGGGGTCCGCGTGGAGGCGGCGGCGGGCAGGAGGCCCAAGGGCCCAGCCCGGGCTCGCTCGGGGAAGAAGAAAGAAGATTATTCTCACGGGGGCTCACCATCCACTACCGAATCGCT…
>Cluster-6385.0	NoTrans:1,Whirls:0
TCATCCGATCACGCCCGGGGGAAGTGGGAGACCGCACGTCAATCAGCAGTCAGTCGACACAAGCAAGGGGGGGGGGGGGGGCGCGACGCGGCATCGCAGGACAGAGCGCGCCATGACTGCGACGGTGACCCGACCGCAAGGTCAGGGCAAGGTCGGTGCTGTGCAGCCACGTTTCAGGGAAAGGAGCTTTATTGCCATGCGAGGAAGCAGAAGGATGTTGCGTTCATTGGAGAGCGGTCGGTGACAGCGGAAGAAATTACTCGGTATCCGTGCACCCCCCCACCCCCGCCCCATATCGCTTACAAATGACGACGATCGAGGCGACCGATTTTTATTTTTCAAAAAAGCAAACGGGGGGGGGAAATCGGCAGAAATCCTGGACACAGAACGGGGGAGGGG…
>Cluster-4041.9198	NoTrans:1,Whirls:0
ACCAGCTCCTCACCAGCTCCTCACCAGCTCCTCACCAGCTCCTCACCGGCTCCTCACCAGCTCCTCACCAGCCGTCTCACTCGCCTATGGACATGGCAGAGAGACTCCCTCTTGCCGTGGTTCCACAGCAAGAAAGACCAAGACCCCAACGATATGGAAACACTCAGACCCGTCCATCGCCACGTCGCTTGGCACGACGCAAGAAGCGCGCCCGAGAACGCCGCCTCCCCTGCGCTGTCATCGTCGTTCTTTCCATGGCGGCCGTCGGCGTCGGCATCTTCCTCGCCGTCTACTACCTCTACTACAAGCAGACGGCTGCGTGCGCCTTCGGCAACTGCGGAGAGCCAGCCATCAACAGAAGCATCATGGCTGTGAGCTGCGATGGCACGCGGAACGCAG…
>Cluster-4041.3527	NoTrans:7,Whirls:0
CCATCACCGCCATCACCGCCACCACCGCCACCACCGTCGCCAGGAGTCGCAGGCGCGCACGGTTTAGAGTTTTGCCGAGCGGCGCGCTGAACAGAATCGATCTCCCTCCCGTGTGTCTCCGGTCGGCGTCCCCCCCACACCACCGCCACCACCACAGCTGCCGGTACAGCTGGCGGCACAGCTGGCGGCACAGCTGCCGGCACACCGCAGCAGCCGCTGTCGCCTTCCCCGATCCGTCGTCGTCACGCCGATCGTGAGGAGGCGTGGCCCAAGGTTTCAAACAAAAACTCGCTCAACAACCTCCCCTCCGCCTCCTTCGCCCCGTAGACACCCTCCGAGGAGCGTCACTCCACCTCCTCCGAGCTGCTGCTATCCTCGGACTCATCGGAATCTTCCCCG…
>Cluster-4041.3840	NoTrans:2,Whirls:0
GAGTTGGAAAGGCATCTTTCAATACGACTACCAAGACAGAGTTCAGCCAAGAAAGGTTTTCCACTGGGCGCAGCTAGAAAACCTCTTCTTCCGTGAGAAGAAGTTCTCCGTGGAGGTGCACGACCCTCGCCGGGCGTCAGTGGGCCGCCGTTCGTTCGGGCAGGGTGACATCGTCGTGCACTCCTGGTACGGCACCCCGTCGCTCATCAAGGCCGTGTGGGCTATGGCCATAAGCCAGCATCAGTTCTACCTCGACCGCAAGCAGAACAAGGCGAAAATCCCGGCGGCGCGCAGCATGAGCGAGATTGCGGAGGACATGGGCGACCTGGAGCTGACGGGGACGTCGAGGATGAGCAAGGGACTTGGCGAGAAAGGCGTGGGCAGAGGCTCGTCTGTGTC…
>Cluster-4041.13149	NoTrans:1,Whirls:0
GTAAATAGAAAAAGATATCTTTATTTTCTAATTTAACATGCAGAATTCACTCAACTGTACAATATATAGAATCGATCACGTAGAAGTGATTACGGCAAACCTGTTTATTCATTTACCAATTTAAGCCCGCGACTTTTGTCAAATACAAAAAAACATCATTCCTGCGAACAGCTTTGCATTTCACATCTGCCACATTAACAGCCAAGCACAAGCCAACCAATTCAGATCGCCCCCCTCTAGGAGATTCGCAAATCGGCAACGCCACAGCCACTGCCGCCACACCACACCACAGGGGCCACGTGGGGTAGCGTGCGTGCTCACCGAGTGTTTGTGTGTACGACCCACATGCACAGCAGCAAGCTCAACCGCTGTGGAGCAATCACATCGGACGCCTTTCTG…
>Cluster-4041.12121	NoTrans:2,Whirls:0
CCACAACGCAAGCAGCCGTCCTCAGGTGAAGAACAGGTCTGTCGAGAAGACAGACCTTTATTATTTTATTATTACCATTCTACGTGACTTTACCGAAAGAACCAAGAAGATGTCCGTGGCTTATTTCCCAACGTGAACGTCGCAAGCCGTAATTGTTGAAGAGCGTGCGGCTAACTAGCGCAGGGTTTCCCCGTCGTGGTTTGCCACTAGCTCGCCGTGTGTGCGATATTAAATGAACTCCACAAATAGAGGGGTTTTGGTTTAAGATCGCGTGAATATATAAACGTGTCGTTAAACCCGCCACCACCCGACACAACCCAACCAGTGAGGTTTGTCACGTAAACAGATCGTGGCCAAGTCGTTATTAGCACAGCACCACACAAGATTTACACCCCAAAA…
>Cluster-4041.8357	NoTrans:1,Whirls:0
ATTTTATTAAATTTTACCAGGTAAGGCCTACTGAGATATGTTGCTCTTTTTCAGAAGCGACCTGGCCACAAATGATAGCTCAATTAAGTGACTTATTAAGTGTACATTTATTGCGCCAAATATTCTAAACGCGTGATATTAATTGTAAATGTAGTGGAAAACCCCGGAGAACCCGCATAAAAATCCACGCGACCACGGGGAGAGAGACACGCAAACTCCAAATATACAGCAGCAGCAGGCGTCTGGGTCGGGATCGAACCCACGAGCCCCTGCGTACCAGGCGAGCGAGTTAACATCTCGCAGCCAGCGTGGCGCATGCCACTCACCATTGGTCCTGCGTTTGGCGGGTCATTGGAATTCGACCAATTGGGGGCGCGCATCGTGTGTCACGTGAATTAG…
>Cluster-4041.4089	NoTrans:1,Whirls:0
GCGGTTGTTGTTGTGTATCTGTGTGACTCATTGCGCCCCTTTGGACAAGCATGCGGGACTCAAGTTTTTTTTTCTATTTATGTTACTTTCTTTTATGTTTTATTCATCAGACAGTATTTGTTTTTACAGTATTACATGCAAATGTGCAATATTCCTTACAATTGTTTTGTTGAACCGGAACACATTTCATAACACTGACCGTATGGGTATTGAAATAAACTCATATTATGTTCCGACTTACGAACAGTTTGACAAACGTTACAATTATGTTAGTAAGTCGAGGACTGTCCCATGCACTTCGTTCGTACACTTAACACGCTGTAGACCAGCTCGTACAAACTAACACTGCTGGCTATGTCCAGCGCAATAGAAGTTCAACATAGATACACATACACCACA…
>Cluster-4041.1557	NoTrans:1,Whirls:0
TGCAACAACACCGCGAGAAATTTGAGGCTGAGTCGACCTAGGGAGAGGACCAGGGACCGGTTCAAGATAATCGTCACCGGTGTTGGCCGTGAGCGGGAATCGAACCCGTGTCGCCGGGCGCGCTAACCGCTGCACCACCGCTCCCCACGCACGCGCGCGTTGACAGCGGCTTCTCAGGGTTCAGGGCTCCCCACTTTGCTGCCCGACGACGTTCCCCGTGAGCTTGACGATAGGGGCTGTCGCTGCTGGAATGGGTTTAGCCTGACCCCTTGTGCTGCGCATATTACAGGGCGCTTCAATAAAATGTTAACACTTCTGAGAATTTGCAACAACAACTTCTTGGTTCTTTCGGTAAAGTCACGTAGAAGGGAAATAATTAAATAATAAAACATTATAAAA…
>Cluster-10693.0	NoTrans:1,Whirls:0
GTCCCAACGGTCTGTTGAAGGTTACACGGGGGATCTTTGTGTTTGTGTGCGTGCGTGCTCAGGGTCCCTGTACAGCGCGTTCTTTGCGCTGGGCCTGGTGGTGTTTGCGGCGCTGGGGGTGGCCGTGAGGCCCTGGCGCTGGCTCACGCTGACGGCCAACGTCCCCGGGGTGCTGCTGCTCCTCGCCTCGCTGTGGCTGCTGCCCGAGTCCCCGCGGTGGCTGCATTCCCGTGGTCGTATCGTGGAGGCAGAGAAGACGCTGTCCCTCATCGCCAGGGGCAACGTCGGAGCCACGGCGACCGGCTCCCTCCCCCCGCCCCAAGTGCAGCTGCGCCCGCTGCGAGGCTCGGG
>Cluster-14503.0	NoTrans:1,Whirls:0
CGCGATTTGAAGTCGAGAAATGTTTTGATCACGTCGGACAACACACTAAAAATCTGCGACTTTGGCGCGTCGCGGTTTCACGGCCACACGACCAACATGACGATGGTGGGCACCTTCCCGTGGATGGCTCCCGAGGTCATCCAGAGCCAGCCCATCTCCGAGACGTGCGACACCTACTCGTTCGGAGTGGTCCTGTGGGAGATGCTGACGCGCGAGGTGCCCTTCAAGGGCTTCGAGGGGCTGCAGGTGGCCTGGCTCGTCGTCGAGAAGAACGAGAGACCGACCATCCCCAGCAGCTGTCCCGCCAGCTTCGCCAACCTCATGCGGCAGTGCTGGGAAGCTCAGCCCAAGCGTCGCCCACACTTCAAGGAGGTCCTGCAGGCGCTCGAAGCCATGCTC…
>Cluster-4041.8176	NoTrans:5,Whirls:0
GTAATTATTGGCATGTTCTCGAGCTGTCATTTTAAAACAAAAAATACGAGCAGTGTTGCCGTAATTTTCATGGAAATGTTGATGTCTTAAACATTCATTCAGACTGCTTTACGTGGAATTTCATTTTAACAAGATGTCAATGCTATTTAGTGGATTTTACATTTATTTCTAACAAGAAAATCCAAAGTAAAAAAAAACAACCATTTCACATTAAAAGTTACTTAGAGAATAGTTAGTACGGCATACTTTTAAGACGTCAATATATTCTTTTTTACAAAAACATTCCAGTGTGAGAATTGCTACTATCAGTTCCAAATCGGGCTTGTGAGTGAGAAAAACAAAGCCGGTTATTCCGTTCTTAATTGTTTTTAAGAGGAGGTCGCCACCCCCATCTTCGAC…
>Cluster-8624.0	NoTrans:1,Whirls:0
TTGGGGGAGGGCAGGCGACGCCCGATGATTTTGAACTCCTTGAGCTGTGGGGTCCAACGGGAGGCGGAAGGGGGGACCACACAGCAAATCAATGCACGGGCAACGAGCGTTCGAGGAAACATTCGCCAACGCGCACGAAACAAAAATAAAAACCCCGCTTTCAACAGCGGTGAACACGATTGATTTTGGTCCCGCAAATGGCTAAAGAGCTTTGCAC
>Cluster-12831.0	NoTrans:1,Whirls:0
CGGGACCGCCGCGTCCATTATGGTCGCCCTCGTCAGCGCCGCCATGTTCGCGGAGCCGCTTTGTTGTCGCGGCGCGCGCCGCTGCCGCCGCTGAGGAGACTGAGGCGAGGGCGCGACCAGCAACGCGACGACAAAGAGCAACAGTAGCTGTGGTTCGCGGCAACGGTGCTGGTGGTAGTTGTGAGGGTGGTGAGGGAGCGGTGGTGCGGGCGGGATGAGGCGCCACGCGGTCCCAACGCAGCCTCCGCGCCTCTTAGCCAGCGCCTAGGGATTATCGTGATCCGTCACAGTTGGTATTTTACATTTGTTTTTATTAATTGCGAGGTTGTGTGTAAAATTGTGGAAACGGAGTTGGGTGCCATTTTTAGTTATCGTTTGTAATTTTTGTTATATTTTTTT…
>Cluster-1458.0	NoTrans:1,Whirls:0
TGCGGAGGCGGCGGAGGCATCGGCGTTTGCGGCTTTCGCTTTAAGGGTTTTTTTTTAAATACATCAACAAATAAGACGCAGAAAATTAAGAAGTACAACGTTGGGTTGATAAGGCGCGCGGTGTGGGGTTTGCTGGAGGAGTTGTCATTCTGCAGGCGTATCGCTGTAAATATCGCTCCAGCGTGCCGAAGTGAGTGACGGAGAATTATTCTGGCTTCTTCCTGGATTGCTCCTGAACAATCCTGAGGAGTCTTGGAGTCGAACACACATTAGCCCAGTATAGCGTGTGCCTGCAACAGCATTCAACAGTGGCAGAGATACAATGGACAGAGATACCATGGAAGAAGCAGAAAAAAATCAATGGTGATCGGCTCCTCAATGGTGAAGTCAGTCAGAACA…
>Cluster-11975.0	NoTrans:1,Whirls:0
CCTCATCCTCCTCCTGCAGGTCACTACTCGTGTCCGTGTGTCCGTACGAGTGACGCGCAGGGTGGCTCGGGATGACACGATATGTGCTATTCTTAACCTCATTATCGTAATAATCGTCATAATCAACAACGCGCGAGAGTTCTGCACAATAACCACCGCTACCTGGAATTCCCAAAACACTGAGCCGGACGATGGTCATCATTCACTGCTGTGTTTGAGGATAAACATTCCGGTTGAACAACCACCACAGTAGATATGAGAATCGGCTCCGTGGAGTCTCGTTAGCCACGAAGATGCCTTGCGGGTCTCAACCCCAGTCTCGGATCATCCTGACATTTGTTTTTCTGGTCTCCGTGGAACTCTTGGCACCCTGCAGACCCCCTTAGCCTTGACAGCTGC…
>Cluster-6314.0	NoTrans:1,Whirls:0
GTGCCCCCGGCCGGTCCAGCGGCACACCATCACGCGGCACGGGCGGCTCGTGACGACCACGCCAAAAACGTGGAGGGGCCGGCCATGGAGATGGAGGAGGTGGTGGCCGGGCGGCACCAGGCTGACGTGCAGGACCTTCGCGAGCTCGTGCAGGAAGAGAAGGAGAAAGCGCTGGTGCCCCCACACCGCGATGGAGGAGGCGTAGCCGGAGGCCTGGCCAAGGCCGAGGTCCGAGGTCAGGCGGCGTTGGAGGATGAGAACAAGCCGAAGGAGCCGGCAGAGCCCAAGAAGAAGGAACGCGACTTAGTGGAGAGAGAGGTTCACGTGAGAGCGCGGGCCGAGGCCGGAGGCGGCGCCGATGACGCTGCCGCCCCCCCCCCGCGGCACATCCACGCGAAT…
>Cluster-4041.7370	NoTrans:1,Whirls:0
TAATAAGCAAGTGCATTTATTGTTAATCCAGTGCGATACAATCGTGATACAAGCTTTGACCGTTAATAAATAATAATATTACTTTTATTGTGGCGCTTCTCCGTTTAAACACAGGACATTGGTGAATGTTTTTATTTCTTCTGTAATTTAAACGTGTATAACATCGAGCATTCACACGTCTGCTGACCGTAGGTTGTTCCGAGTTCATATCACCGCGAGTCGAACGATACGAGACACACCTTGGAGCACACATCCCGTTCATGACATTTGTCAAACTCATTCAGCGGCATCGCCACGACGTGCAACTTAATTTACCAGCAGATATTCTTTTGTTCACATCTCGTGACTTTCGGCTCAGACTTTCAGCTCAAGTAAATGCCCTTCATTCGATTCTCTCTT…
>Cluster-4041.2728	NoTrans:5,Whirls:0
GAGGGGACGAGGGGAGGGGGGAGAGAGCCGACATGGCGACGTCCACGTTTGAAGGCGTTCGCCTGGGCTCGCTGTGCGCCGAGACGAATGGCGGGGAGGCGACTCGCACGGGCGATCAGCCGCTCACCCTCGAGGTGAAGACGGGCCAGGACTGCGCAGACATCTCCCTAAGCGGCGCGAACGGCGTGTGCATGTTCAAATGCTCGGTGAGCAGAGACACGGAGTGCTGCCGCGTCGGGAAGCAGTCCTTCCTCATCACGCTCGGCGTGAACAGCGTCCTCTTCTGCTTCCCCACGCCCAACGAGCTATGCTCCTTCCACAACATCCTCAAGAACTGCCGCGGCCACAACCTGGAGCACTCGGTGTTCAGCGAGCGCACCGAGGAATCGTCAGCGGTGC…
>Cluster-6138.0	NoTrans:1,Whirls:0
CTTGGTTATTCGTTCCTACCAGCCCACCCCGCAGGGTCCTGTTTTCTAACCAGACGAGAACGCGGTGGCGACATCTTTGTAGGGATCAGGAGCCTCGGGGTCCACACAATGGCGATCGCAACCAAGACCAGCAATGTGAACAGAGGGCGGACGACAGAGCGACGGAGTCGGACATCACCCACGCAATTGCACCGGCCTCTCCGAAAGAACGACAGAGCGACTTGACACACCGGCCGGCCTGCGCTGTCGTGACCTGTGACCTCTTCACTTCCAGTCGGGCGGGGGACCTCGCCCGGCAGCGCACAGCGGAGCGGAGTACGGCCGGAGTACGGCCGGCCGCTGTGATCGCTGTGCGCCAGTGTGGAGCCTCCGTGCGGGGCAACCCACGGGTTGGTGGAT…
>Cluster-8949.0	NoTrans:3,Whirls:0
TATTTTGGGGGGCTGTTCCTGTACTGATTGTGAGCAAAGGGGGTGGCGGTGTGGGGAAGGGCTGTTAATGATATTTTGGGGGGCTGTTCCTGTACTGATTGTGAGCAAAGGGGGTGGTGGAGGTGGTTGTGTTGGGAGGCTCTCAGTGATAGATTTTGTGTGTGGGGGGGGGGAAGGGTTTGGCTGGGTGACTGGAGGGGGAGGAGGAGAGGGGGGGGTGGAAATGCTTAACCGGTAGCCATCTTTCTAAGGGGGCAAGTGTGTTCGAGGGGGGGGGCGTGGTCCTAGCGGGTGACGTCACTTCCTGCCGACGATGTCGCCGCCCCCTCGGCCAATGACGTAGGCGCACCTTGCCAAGATGGTCGCTGTCTCCCCCTCTCCCCCACCCCCTTACAAAGA…
>Cluster-4041.1181	NoTrans:1,Whirls:0
AGAATGCAACATTTATTTTATCCAACGTTCAGTACACATTAAGCATATACATTTTTCAAATAAACACAAAACAAATTTACACCATTTCAACAATATAAGCATCTCAACATCACAGCCTTGTCTCTCTTCTAATGGTCCTCTCCAAATGTAAGACTTAAAAAAAAACATGTTCTGTACAAAACCTTAAAACTACAATACATCATACGATATTAGAAATAACCAAAAAAATCGCTGGCTGGCACGTGGGGGTGGGGGCATCACCATCATCCCACAGCGTCGAGCGTGGTTGGTGCGTACTGACGTCATACAACCCAAGCTCGACCCCGGGCTTGTGAATCCGGCGCAAATGCGAGGGCAGTGCTCGTTCACATGAAACTAAATATACATTCTCCCTTTCTT…
>Cluster-17526.0	NoTrans:3,Whirls:0
CGCGGTGCCTGTGCCAGGCTAGGTACACCTACAGGCTCCTCCCCCTCCCTCCCTCGCTGGCCACGCCCACCAAACAACCCCCACGTAAGATGGCGGCTCCGCTGCCTTCAAGTTGTTGAGGCGCTGCTCGACGTTGTTGCGTTTTGCCCGGTTCGTCGGTAACACCGCCGATTGTTTTGACTTTGTTGTTGTTGTTTAAGACTGAAACTTGTAGCACCGATTCTAAAGTAAGTAGCCATGCGCCCTTCAACGATATCCGAATTCTAACTCGTGCCGAGTACGTCGCGCGTGGAGCAACAATGAATATGGAATTGGAAGCGCTGCAGAAAGAGGAGACGACGCTTTTAGAGCTGAGAAAGCTGTTCCAGGATCAGCTGAACCGACTGAAGGTGGAGGAGC…
>Cluster-4041.12520	NoTrans:2,Whirls:0
CACCATCATCACCAACATCACCACCACCAACATCATCACCACCAACACCACCATCACCACCAGCACCACCATCATCACCAACACCATTATCGTCCTCACCACCATCACCACCACCAACATCACCATCACCAACATCACCATCATCACCAACATCACCACCACCAACATCCCCACCACCAACACCACCATCACCACCAGCACCACCATCATCACCAACACCATCAACACCATCATCATCACCAACACCATTATCGTCCTCACCACCACCAACATCACCACCACCATCATCATCACCACCACCATCATCATCACCACCAACATCATCGTCCACATCATCGCGAAATCGTCACCTCCATTGCGCCATGGCCAACAGAGATGGCGGGATGCAAACTGCGGTGC…
>Cluster-14751.0	NoTrans:2,Whirls:0
AAAAAAAAAAAAAAAATGAGATAGACCGAGATCAGAGGAGGAGGAGAAGAAGGAAACAATCTATCAACAAAAATAACTTTGAAAACTGAAACGAAGTGGAATAATAGTAGAAAAAGAGGAATTTTGTTCGGATGAAGAATACCACGAGACAAAGCCTAGAGAATTGGAAGAATTAAACGACCAACAAACACAGAGCTACTAAAACCGCGATGGACGCAACGCCGCCCACCAAATCTGCCCACGGGCGCCTCGTTAGCATCGTCCTGGAACATCGCGGAGACGCGGGAAAAAAAAACGACCACGGAAACGACGACGCACAACAACAAAAAACCACGACGGAAAATATTTCCCACGAATGCTAACCCCCAATTGTGAACCAGACGCGCCTTCACAGCATAG…
>Cluster-847.0	NoTrans:1,Whirls:0
GAGGAATCCGCGGAAACCCCGCAATAAACCCACCACTCTCTCTGCTTTACACACGCAGATATATTTGGGAACGCATGGCTACGCTTGAATCTTCTGGTCACCCCCCGCATCTGGCCCCAACTCTACAGCACCGTCTATTCCCAATCAGCCTCCCGTGCAAGGTCCAACCAGGCTCAGCACTGGCATTGTCAAGTCGATATATGGTTGTTGTTAGCTGTTTTTCGGAGGCACTAAATATATCCCTCCCCGGGGACACTGCGGAATAAAACGTGCAGAGCAAGAGGGCTCCACAGTCCCCCACAACCCCCACGACTCAGGGGTCGTGCAACGTGGGGCTCTGGAGCAGCATGCGGCTCTTTCTAGGGGAGCACCGCGCCTCGTATTGACGACGTTGCACTG…
>Cluster-3852.0	NoTrans:1,Whirls:0
GCGTCTGCCGTGCACATACCTTGCATGCGTCTTTCAACACATTTATGATGCACCTCGCCTGACCGGTTCAGCCGGTTTTGTACACGTCGAAGTAATGTTGAAACTTGTGTTCGAAGTTTTATTTTAAAAAGTATCGCATCACATTCTGCCTTTTAAACCACAACTGCCAAAAACAAACTGCTTTCTCTTGACTTTTAATTTAAAACAAATAAGCACAAAACAAGTTTCCTCGTGTACACGTGTTGAACCCAATGCAGCCGCCCGTGTCACTCACAAACGCGAGTCTCGTGCACCAGACGCCACGTCTACATTCACAAGCGAGCGGACGCTGTCGCCCCGGTTCAACGCAGTTTATCCCGCAGTTTACATAAACGATACTGTTTTATAAAGTACATCGAA…
>Cluster-4041.4715	NoTrans:1,Whirls:0
ACCACCACTACTACTACAACTACACCACCACCACTACTACACCACCGTTACCGTTCTTACGATCGTCATAATCGCCACCATTCTTCCGCTCACCACCACCACCGTAATCCGTCTTGGTTACGTGACCGCCACCACCACCACCGCCGTTGTAATCCTTCTTCCGTTCGTCGGCAACGCCGTCGAGACCCGCCCGCTCGCCACCGCGGAGCGAGCGAGCCGCCAAGCCGCGGCGCGGGCGTCCAGCGGCGGGGGCGACGTGGAGGAGGGAGGGGGCCGTGGGCCGCGCCTCGCCCCGCAGGAGGAGGGCGTGGAAACTCGGAGCGGCGGCGGCGCTGCGCTCCCCCCACACGCTTCCCCTGGGCCCCACGGGGGACACAGCGAGACCCCCAAACAAGGGCT…
>Cluster-17238.0	NoTrans:2,Whirls:0
TGCCAGCGGCGTTTTGGTGAGCGGGTGAGTGCCACGTGGCGCGGGGCAGCGCAATCACAAGAGCGGCAGACATCCGCGAAGAGAGAAGAGAGACGTGGCTGTACCAAGCTTTATTAATAAATAACCTGAAGTCATTTTCCGTGCCGGAGCCACTCATTACACAAGTAATTAATGAGCAAAATTCGTCAAGTGTAAAAATACGTTGGAAGGTAAAAAGGGAGACGACGTCTATGTGCTTGTTGCCTTTGTAACCAGGTAATTTAGCTTCAAGATAAACGGTTCCATTGGCCTTGACAGACAGGGCCAGGTAGCTTCTGAAAAAAGCTAAAAAGCTCAGTTTAGTTTTAAATAGTTAAAATTTTTTGTGATTTGCTTACCCTTCCAATATCTTTCCTATAC…
>Cluster-10397.0	NoTrans:2,Whirls:0
GCCACCACCACCGCCACCACCACCGCCACCACCGCCACCACCGCCAGCCACAACAACAACAACCTCCAGCTTCTTGGGGAACTCCAAGCGCTCCAGGGAGAGCTGCTTCAGCGCCAGCAGCTGACTGATCTCCGCTGGGTCTGACAGCACCGGGGGTGGAACGTGCTGTAGTTCCGAGACCAGGTTCTCTCTGCTGGAGTATTCGCGGAGTAGATAGTCTGTGCCAGTTTGGTGGTAGAGGCGCGTCTCGTTGGTTCGCAGGAGAACTCCGTCCACGCGCAGGAAGTATCGCAGTAGCAGGAAGAGGAAGGATGGCATCACCCTCACTTTGACGCTGAGCATGGCGGTGCCGTGGTCGTGCAACTCGTCCTCGTAGAGCAGCACCTCGTCAAAGAAGAG…
>Cluster-12401.1	NoTrans:1,Whirls:0
CCAGTAGCACTCGCCCTAACTCTAACTTTAACCAGCTAGCCAGTAGAACTCGCCCTAACTCTAACTTTAACCAGCTAAGTAGTCACCCTACCGCTAACCTTAACAAGTTAGCCACCAGTTACCCGCCCCCCTCAATGACCCATCAGCCTACCCCCAATTTCACTTCACTCGCACCCCCCACCACCCAACACCCCCCCCCCACCACCCGCTTTTCCACACCCTGACCGCTATTTTTGTGTTGACGGGTGTGGTGGGGGTGGGTGGAGCGGTGGGGGGGGTGGTCAACATGCGATCAATATTCCTTTGGTCACTCGACGTCCGGATGCTCGGTGGTTTGCGGGGGGCGCGGGCGGTGCCGCCGTGGGGGGCACGGGCGGCGGGGGGCCCAGGGGCGGCAGA…
>Cluster-4847.0	NoTrans:1,Whirls:0
TGTGTCTGTGTGTGTGTCTGTGTGTGTCTCTGTGTGTGTCTGTGTGTGTGTGCTTGCTGTCATTCCCCGTACGGGAGCTTTACTGGTACCGCCTGGACCTCTGGAATATCGGAGGTCCGGTCGGCTGGTTCGAGCTGCAGTTACAAACAAGGGGTGATAAGTGTGCCACTCGGGGGAGTAAACTGACAAGCAACGGGGAGTGGCTCTTCTTCTGAACAAAACAATGATGGGGCCGAGGAGGGGGGAGCATGGCGGCGAGGTCGAGGGAAGCTGCGAGTCCCAGCCTCTGCTGTGGGGCTCGCCTCCCCATCGGCATCCAGTGAGGAACGGTGGTGACTTTTGCTCCCAGACAAGATGACCCCCCTGAGTGGAGAGATACAAGCGAGGCTGATGAGTTGG…
>Cluster-4041.13593	NoTrans:4,Whirls:0
CTCTTCTTGACGAGCTGTACACGAAGCACTATTCAAAGTTGCATTTTTTGATAATGGATTTTTTATGCTAATGTCTGGCGTGTCGACATCACGGAGCAGCACTGATTTCGGATTGATTGGTACCCCAGTCGCGGAGTGAAGTACACCCCTGGAAAAAAATAGTGTCCCTGAAATAAAATATTTAATTGCCTCGGCCATTTTGTATTATTTGGGACCCCGGGGTACTGCCATAAGGATCACTTATACACACCACTTGAATAAAGTAATTGATGTCTATAGGTACATGTTTAAAATGGATTTTGAAAAAAAATTGTGCAGTTTAACTTGGTCATTCTCCTTGTTAGCCCCCATTGTTGGAAACTCCTTTCCTCCAGTCACCTGGTCTGTCAACTCCCTGCC…
>Cluster-3287.0	NoTrans:1,Whirls:0
GTGTAAAGAATACTTTTATTTTGCTTTACGCGGAGGAACACAGATATACAGTACAATATATATATGATGAAGGAGATGCATAGTCAGCTAGGCAACGTTATTTACTTCCATACACTCTGAGTAAATGTCAAGACAATATTCCACGCCTGCCAGATTAGAACATCACTCTGTGCACATGCAACAGCCCAATTCGTCAATACACTCGCCTCTCCACACATACACCGACCGATCTACCCGTTGCACGCAAGCTCCGTGTCAACCAGCCGGGTTGAACACACACGGATCTGTTGATGCAGCCACACTCGCCGCCGGCTCTGTTGCCCGCAACTGTTGTGCACTTGGGGGGGGGGGGGGCTGTAGCGTCACCCCGGATCCTCGCGCGCTGATCCAGGCTCAAGA…
>Cluster-4041.4161	NoTrans:5,Whirls:0
GGAGATGTCGGACTTCTGTTGCACCCTACGTAGCCGACCGAGCTAATCGCAGACGGGGCCGCGATATTTCATCAGAGGCGCGGCGCGAGCGACGGTGGAGATGCATCAATGATTACCGAGACGCAGCGTGCCCAACGCCAAACCACGACGCTGCCACTTTAGCCGCGCCACCACCACCGTCGCCACCACCACCGTCGCCACCACCACCACCACCACCGCTGCCACCGTCTGCGATTAGCTCGGTCGGCTACGTAGGGTGCAACAGAAGTCCGACATCTCCCGTCACCACCCACCAACCACCACCACTACCACCGTCAACAACCAACCGCCACCACCATCACCACCGTCACCACCAACCAACCTCCACCACTACCACCGTCAACAACCAACCACCATCAC…
>Cluster-4041.2724	NoTrans:3,Whirls:0
gcgggacgcgcaacaggaagtttgggtctggcagctcagcgtcggcttgcgcgtcgccggtggcgtcatggcagacgcctgtccgatcatcagctcggtgcagaagctggtgctgtacgagactcgcgcgaggttcttcctcgtgggctccaacgacgcaggttccaagttccgagtgctcaagattgaccgcactgagccacgtgagctgagcctcagtgatgacaagcacgtgtatagcgaggcagaggtgcgtgatctgttgggccgcctcgacctgggcaaccgtgctcgctccggcgcgagagggcccctactcggcctcccaggcctttctcgtgccacaactgcgcacggcatcgtcgggtttgtgcgcttcctggagggctactacatggt…
>Cluster-16612.4	NoTrans:3,Whirls:0
GTACTGGTGGTTGGGGTGGTGGTGGTTGATGTTATTGAGGTGCTGGTGATGGTAGCTGCTGCTCGCTGTGTTGTATAAGATCGGTTGTTGGTGGTGGTTTGCCCTGCGGCTTGTGTACACGGTGGACCCAAACTCAAAACGGCTCGTAGCAAAGCTCCCGGCGGAGCCATGTCGACTGGAGCCACCGGCGACGAACCGGACGGGGGAGACCGGGGCCCCGGAGACGGGAGAGAAGACGCCGGAGACGTGACGAGCGGAGACGCCGGGCCCACGGGCGACAGGCCGACCCCGCCGCCGATGCCGGGTGGAGGACCCCACCGGCACGGCGAAAAGAGGCGCCGCAGCCGCTCCGGGGTGGCGGAGGAGGAGGTGGAGGAGCGTGACGGCGACGACGACAGC…
>Cluster-18434.0	NoTrans:1,Whirls:0
GGGGGGGGGGGCCGGTTTGTCACTGTCGGAACAGGAGCGGTGGGTGCGGTGTGCCGGATCCACGCTGGTTCGGCCGGAGTGGGTGGCTCGTGGCTCGCGGTGTGCCGGGCGCGGTGTGCCGTGCGCGGTGTGCCGGGCGCGGTGTGCCGTGCGCGGTGTGCCGGGTGCGGTGTGCCGTGCGCGGTGTGCCGGGCGCGGTGTGCCGTGCGCGGTGTGCCGTGCGCGGTGTGCCGGGCGCGGTGTGCCGGGCGCGGTGTGCCGGGCGCGGTGTGCCGGGCGCGGTGTGCCGGGCGCGGTGTGCCGGGCGCCCCAAACAGCTGTTGATGAAGTTCCGGCGATCGGTGATTTAAGCACAAATCAGGAGTCGGGGCAATGGCTTCTGCTCAAACGAGCAAAAAT…
>Cluster-1089.0	NoTrans:1,Whirls:0
ATGCGTTTGTGCACAAACAAGAGTTGCCTGCCACCTCCAAGTGTAAGAAATGTCAACATGGTGCATGTGTTGTCAGGCGACGGGCACTCTGAATGTATGTTGAACTTCGTTCACACCGTACATCGCCAACCGTGGTTAATACATTGCATAAACCAAATCGTTATGGACTTTAAGGGCTATAAGAAGGTGAATTACGGTAATTGTGGGTTCATCAGGTACCGACTGACGAACACAGGCTCATGCATAGTGCAATCAATTCAACGGTGCAAGTCCCAGCTGATTAATCAAGTCTTGC
>Cluster-4041.4478	NoTrans:1,Whirls:0
CACGGGAGAACATTGGAAGAAGCGATGAATCTGCAATCATAAAAGAGAAAAAGAACACCAAGATTGTTACGGTATTTAGCTGCAAGGGAGACGCCCCAAGGAAGAAGAAAAAGCGGCTAAAATAGCTCCAAAAAGAGTGTCCCCCGTTCTGCACAACAAATAGAAATAAACACTGACACGGATGCACGGCGGAGAAAATATCAGCTAGCGTGTGCAACAGATACGTGGAAGAAGAGCGAGTGCTCGAGCGTGTGCATTAGCCATCCATCTAGCGAGCGAGCGACAAAGTGAGCGAGTGTAGAGAGAGAGAGAAGACAGTCGTCGTCAGCGGGAGGCCTCTGGCTGCCAGGACGCGTCATGGATCTCCAGCAGAATGCCGAGTCGGAATACAGCGAGGCG…
>Cluster-6746.0	NoTrans:1,Whirls:0
AGTCATCGGCAATCGGGCAGCACCAAGAAACTTACGCCGTTGTTTCAACTGTCGAGCCGCAAGATGGAATCGAACTGGCGCCAACTTCTTTTGCACCATACATAGCCAACCGCGCTAATCGCACGTGCGGGGGCCAGACAACAAACTAAATTCAAATAGCATTTATAAAGAAATTCGTTTTAAAGCTAGAGATTATTTAAAAGTGCGTAGCTCCCGGTGGCTTCTTAATATCGGAAAGAAGAGTGTTCCAGACGGCCGCAGAAGAGCATCTGAAAGCGCCGCGCGATGCGGTGGTACTGCCCGCGCTCGAACCTTTCCAGTGTGGCAGCATCCCCCGGTGGCTCCAACGTGAGTAGCAAGACCCGGTGTGCCATTGCGTGGGTTGTATGTTGGACTTTT…
>Cluster-8355.0	NoTrans:1,Whirls:0
ACCTCCTGCTTCCCTCCCACCCCAGCGATTCGCCAATTTGTCCAGATTCGATTCCGAGTTGACGTTGAGGTGGACGCGGGCAAACTCGTCACGAGAGACCACATTCAGACTGCGCCAGTCGGGGATCGTCAGCGACACCTTCCTAAAGGCGATGGTGAAGCAATCACTCCCGGGAAAAGGTGGGGGCGGGGGGGGGTTGGTTGGTGGTTGGTGGTTGGTGGGCAGGTGTAATTCTGGGTATCGGCGAAGGTGGCGGTGACAAGATGGAGGAGGCCACATGGGTGGGACACTGGACAAGGCAAGAGCTCGGCACAGGGTTCACTGGGCACATGCGGGAGAGGAACGCCTCTTCTTTCCACCGTCACTTCCAAGCCGTGCCGGCACGGGGCCATCACGGCA…
>Cluster-4041.8443	NoTrans:2,Whirls:0
CTGGTATGCAGGAAGTCCTGGGTTTGATTCCGACCCTGGCGCCTGCTGCTGTATATTTGCGTTTCTCTCTCCCTGTGGTCGCGTGGATTTTTCTCCGGCTCCTCAGGTTTTCCCCTCCACATTTAGAAACACGCGTTTCGAGTGTTTGGCTGCTCTAAATTTCCACGCGATAAGCCACTTGGCTCAGCTTTCATTTGTGGCCAGGTCGCTTATGAAAAAAAAGCGCTACATAGCACTGTGGGCCTTACCCGGTAAAATAAATGAACACATATTTCTTACACGACCTTCTATAGGAGTTGGTGCATCTCTACAGCAGCGATGGTTCAACACGAGCAAACATCTGAGCCGCCTTCGACATGTCCATGACGGACGAGAAGAGATGTATTGGATCACCCACAC…
>Cluster-11369.0	NoTrans:3,Whirls:0
GGGGGGGGGGGGACCACCTGGGGGAAGATGTGGTGGTGGGTGGGGTGGGGGGTACCTCTGTGGGTTTAAATCCTCGAGCACACGGCATTTCAGACGAGAGTACACCGATGATGAATTTGGGCCGTGGCCAGGGTCTTCAAGGTCCCGTGCGCTGCTACCAATCACGCTTGCTCCATAAAAGCGCTCGCCATTAGCCAGCGCTTTGCCAAATTGCTTGAAAGAATGTGTGGAGAGAAAGGGGAAGTAGAGGGAGATCGGAGGGGAAGGGGGGGTGGTGGCAATTTTAAAGAGGGCGGAAGGGGGGGTATGTAATTGATAAAGTCGGCCGGTGCTGCCTGTTCTTCTGCGCTAAATATCGGGCACGGAGTGGTGAGGTCAGCGATTTACTGCACCGCTCGA…
>Cluster-14662.0	NoTrans:1,Whirls:0
CGTGTCTATGGGTCTCCGTATATAAGTACTGGCCGTTTCTCTATTAGTACCCATGTTTCAATCTACAAGTCTATGGGTCTCTATGCGAGTCAATGAAACCATCAACTCGCTACACTTGAGAATTCGGTTTAAGCAAAGCCAGTGACCGACACCCGAATTATAACCCAGTGGTCACAGCGGAGCCGGCTCAGCACTCTGACCTCTGAGCCACCCGGTGACCTCTACTCAATGATAAAAAACCAAGGCACAGGGAGGTGGGGGGGGTGATGTCAGTTTGGGGGGGGGGGAGCCATGCGCGACGTGGCGGACGTGACTGCAAAAATCACACCGCGGGCGAACGCAGCGAGCGAGTGATCGGGTTACAAACAATTTCCATAACGCAATTACTGCCGCCATCGA…
>Cluster-4041.6613	NoTrans:1,Whirls:0
TCTACATCTGCAGAACGTTAAGAACCAGTGGCATCTACATCTGCAGAACGTGAAGAACCAGCGGCATCTACATCTGCACAACATTAAGAACCAGTGGCATCTACAGAACATGAAGAACCAGTGGCACCTACATCTATAGGAAATTATACAACTTTTGAAACCATTCCCCCGTGCTAGTGTGTCCACGCCGCACACAGCTGCGTCTGGAATCTCGAGGATGAAAGTTGGGACTTACGAAATCGACTTATGCACGCAGACCTCCGGAACCCAACCCGTTCCCGTGAGCGGAGGGGCCCCTCCTAACGTGGAACTTCTTTCGCACGGCACGCAGCCAACCGCGCTCATCACCCGAAGGGTCGGGGGACTTCCACATGCATGCCGCTTCACTGATCCAGCAGC…
>Cluster-6725.0	NoTrans:1,Whirls:0
CGCTCCATCGTCATCTTCACTCGTCGTCGTCGTCGTCGTCGCCACCACCGCCGCCCGTCCTCGTGCGTTGGAAAGCGAACGCCAGCTCGGAGACTTTGCGGTGGATGATGGAGCGGCTCCTCCCGTTGGTGGCGAGGGAGTCGCGGGCGCCGTTGAGCGGTTTGGCGCCGTCCGTCTCGTCCGCGCCGGCCTCGCCGCAGTCGAAGAGCAGCCGCTTGGACTGCGGCCTCGCGACCCCCCCGCGACCAACGGGAGGAGCCGCTCCATCATCCACCGCAAA
>Cluster-10889.0	NoTrans:1,Whirls:0
CTGAACAGACTGGTGGGGCAAGTGCCGTTCGCGAGCAGCAGCAGCAGCATCACCTATGAAGGTCACCGGCACTGTGGCACACGAGGGGGTGGGTGGCCAGCAACCACGCCCGGCCGCGACCTCAGCTAATGATTAACCAGCAACAATACGGGGAAAGCCTCGGATGTGATAATCATTAACGAGCGGAGCCCACGTCAGGGACTCTCCGTGTCAAGGTGCCGTTGAAGGCGGTACACGTGGTCTCCCGGTCAAGGTTAAAGTTCATTTCTCGCTCAACGGAGCCTTAGGCCGTTCTTATCTCCTGTTTTACAGCCCTAAATCAGTGGTGGACATTACACATTGCTATGGCGGGAGCGAGTCTATCCATAGGGCAACCCGCTGTTGACAGCCCCCACAAAG…
>Cluster-4041.393	NoTrans:3,Whirls:0
GGCGGTGGTGGTGGTGTGGCAACCACCGCCACAACAACAACAACAATCGCGAACACGATCTCGCCGGGAGTTGAGTCTTGCCGGGACGAGGACGAGACCAGAGTTCTGGTGGCCAAGTGCAGTCCCAACGGCGACTGCGCGCAGAGTCGCGAGAGCCTCGCGTCCGTGGAGACCAACTTCGGCAGCTGTCGATTCCTCGAGGACTCGGCACCGCAGGAATCATCCGACTCCAACAACGCGACCACCATCCGCTTCGCGGACGGGGCCATGAAAAGGTCGTCGAGACGACGTCAACAGCAGCGCGTTGGCGGCTCCCGAAAGGACGACGCTTTATCTTCGGAGCAGCAGCAGCAGCAGCGGAAGATGTCTCGTCGAGGGGGCAGCGGTGCCAGCGTCGGT…
>Cluster-4041.2129	NoTrans:1,Whirls:0
TCACTTCTCCAGCCCACGTGTGTGAAGCGTGAAACCTCCACAACATCTGCAATGAGTGGTGCGACGTTTCGCTGGTAATTGCATCCAGCATCATCGGGCAATTCGCCATTCTGGCAAATTGCCCGATGATGCTGGACTCGCAAGAGACCCATATCCTCGACTTGAGGGCAATAACCTTTCTATCAATGTGACTTTTCTTATTTCATATGACTGATGTAGATGCAGAGCAACAACTACAATTTCACATTCAGATAGTCAAGCCAGATAACCGCGTCAGGAGCAGCGGAGTGCATCGCTGTGGTGCCTTTTTATTTGTGAATCGGGCATTGCGCCGTTATATGTTGTATCGCCTGTTCTGGATGACCACGGTTGCACACTGGGATAATTTTCTATTTGTGC…
>Cluster-542.0	NoTrans:1,Whirls:0
CCCAAACCCTCGCGTGCCGTGCTGGCCCTCATAGGTGCTCGCAGAATAGCACTTGACCCAACAACCTGTGTAGACTATATGGGGATCTTTGTCTTTATCCTGTGACATGCTTGTCACAATGCGAGCTTGTGTTGCCAGACCGAGTGAGACTGTGATAACGTCGGAGGGAACGGTGGGACAGCGGTTAGCGCATCACATCAGCGGCGAGTGGGGTGTTGCGTTAGGGGTGTGTGACAAGCGTGCGTTATGACTCCGTGTACAGCATCACACACACAGTGATGTAATTTATTATTCTCTACAGGTCGCCCGTACAGGTGATATGATTTGTTTTGAAAGCTTTTCACATTTGCAATAGCCACTCACAAGACTCACACACACCCCGACACCAACTCAACACCT…
>Cluster-9636.0	NoTrans:2,Whirls:0
ATGATTAATATATATATTTCCGTTGTCGTGTTCTGTAAATACAGCCATTACGCACAACACGACAACTCCATCGACAGAACACGACAACGGAAATATATATATTAATCATCTCCCGGCACGCAACCGAGGCGGGCATGTGAAGAATTTAAATACATCACAGGGTAAGGCGGCCACGTGGCTTAGCTAGCGCCGCTGAGCTCCTGGGTTCCAATACAGGCGGCCTTCGATGATTACACTGGGCTCACAAGCACGCGAGTTGATGGTCTCAACCCCGGCACCAATGACTGCACACACAAAATACTCGTCAGATTTAATTTGGTTTTGTACCTAATTTCACTTATTCCAGCTCTGAGAATTAAAAACATCGGTTTGACTATCAATAGGAGGAAAGCGTTACCT…
>Cluster-12852.0	NoTrans:2,Whirls:0
tggcggtggtggcggtggtggcggtggtggcggtggtggcggtggctgttcggccgtgaccctgatggcgctacccagccccggcgggcacagcttggcgtcgccgtacgcgacgacgccactcatctgctcctcgtcgattggcggcagcggtggaggaggtggaggaggaggtggaggaggaggctcgccgctgccgtggggagtgagggcgccagacgtcaccctgggggtcgtggagcggggagcgtaccgccaggacctcggccgctcgtctcccacgcacggctcgtgtgccgagtccgagtacagcagcggcgcctcgggaggcaggagcaacaggaagaggcggggcaaagtggcggttgggggcaaggtgggggggcggggggcgccccc…
>Cluster-7624.0	NoTrans:1,Whirls:0
CCGAAAGCCAGCAGCACCTTTTCAGGTCGGTACTCACACACACTGGGGGGTGGGGGATTTTTATTATCATACCACATGCCACGTCAAGTTCACAGCAGAACAACACAAAGCTCGAGATCCGTGATTGGGTGCTTTGTGTGTGCGGGTGTACGTGCAGGAATGTGTGCGGGTGTATGTGGGCGTGGAACGAATCGCGGATTGGTCGGGGCCGGTGTGGTGGGCGGTCCTTGCCTCGTTGCAGCCAATGGGGTCGCCGGATGCCAACAGTGACGTTATCGCGTCACCGGCCTGGCTACCTTATATAAGAGCCACAGGACAGGAAGAGAGACAGAGACACGGGACAAGAAGAGAGATGGAGACACGGGACAGGAAGTGAGACACGGGGCAGGAAGAGATTCA…
>Cluster-11078.2	NoTrans:3,Whirls:0
gtgaagaaagaggttgcggggagggacaatgacctgttaagatatcacctgacactaatgggtttgacttgtgtgtcagatgtgctgtgtgtcgtatcacacctccgattagcgtggttggcgacgtacggtgagaaagaaggtaaacataaatatgtatgtgacgctcgttatccgtggccagtaaacacagatcgccaggtgtgtagtgtgctacacaaattgtggcacgaccactccactcgtgatccagaggctgtacgtcccggctggccctcacaactcgacacatctgttttttccgatctcccagtggcaagcacataaccaggtgtcttgaggcagcacccagcaggtcccagtctcttgcaacagtcggggtggcccttactgagccaa…
>Cluster-4041.11012	NoTrans:11,Whirls:0
cagagcatttttactttattggatttcacaggaaacaacttttttgtttcttccacaatccaagaatcgttcgcaaaataaagtggcataaaaaatatacaaaaaaaaacattctaactcatatagcacaacagtcacttgttaacatcaaaactgtgtgtgtatactgtgtacacagtgcattttacattcaaatatattcttaacatgcaaaaacttgaacaaagcattcatgacaaatcatggtagatgtgtgggtaaggccacgtaataatgatctggcccaatttgtgttctagtaccagagccggggtaaggttaagaagagaggcctaaggttaacaggtgtgacgttcctatgttttatatactgccaacaaaattaagtcaaacatactt…
>Cluster-4041.11328	NoTrans:1,Whirls:0
ACCCAGGATGGATTGTAGGCAGGCCACAATGAATTTTTCGAATCCAGTGCAGATGCTCCAATAAAGAAATCCAACCTTTTGCAAGCATAGAGAAGGGAGGGCAAAACCGAGGCTGAAAAGACCCGGAGCGACAGGACAGGCAAAAGCTTCCACACAGCGTTACCCAGCCAACGAAAAGAGAATGTCACTCGAATGAATCAGTGAAGCAACGCATGTATACGCCCACACACACACAAAGCAAGAACTATAGACTTAGATAGAGACTCATAGACTCATCATCATCATCACCATCACACCACCACCACTATCATCACCACCATCACCACCATCATCACTACCATCATCATCACCACCACTATCATCACCACTATCATCACCACCACCATCATCATCACCACC…
>Cluster-16335.0	NoTrans:1,Whirls:0
GTTTTATTCAGGTACTTTGAATTTGGCCAAATGCCTGACGTTTTTAAGAGGAGACACGGAGAACATTTTTAAGAAAGACAGCAAACTGGTGAGAGACAAATGAGACCAGGAGACAAAGTAAGAGAAACAGATTAATAGAGGCAGAGGCAAGGGATAGATACAGAAAGATCGATACAGACAGAGAGATGAGGACACCATCAAAGGCAGATACACAGTTAATTGAATACATACTTTTTAGAAAGTATTATTTGGCTACCAATGTAATTCGATAGTATACCCAATTAGTTATGCAATATTCAAATTGAAGAGTGCAAAGTGTTCATTGGTGCATCACTAGTTCTGCTACAG
>Cluster-15719.1	NoTrans:1,Whirls:0
GCATTACAAAAATGTAGCAAATTCCGGCGTGATTTAGAATTATTCCAGGAAACAACATATTTTGTTGGTGGAAATGTCCAACAAGCCAGTAAGATAATGCACATTGCTTTGATGGCCAGATTGATGCCTGGATTATAGTTTCAAAATATACGTATAGATTTTATTAAGAAAAAAAATGTGTATTTAAATTACATATTGCTCATCGGGTTTATACAAAAGACGGAGCAATATCAAGGGAAAACGAACATATGTTGGCAGTCTTTCAGAATGAACATCGCAGTCCCAGCAGGAACATAAGCATACAGGAGATAGTTATTAAATGGTTTGTCATCTTCCCGATTGTATTGCAATGGACCACCGGAGTCATGTCACGAGCCAAGCATCCATTCAGGGCAGAGC…
>Cluster-7545.0	NoTrans:1,Whirls:0
CTTTACCGAAAGAACCAAGAAGATGAATCTGGACGCTGTTTGCCACCCACAATGAACTTTGCCAACAACTGAGATACTCGCAAAGGGAGTGAAATCCTAGAATGTTTGGCTAATGATCTTCCGATGGCCATGGGTTCTTTCTCCGATGCTGTAAACTCACCCTGCACGTGTGTGCACGCACTCAGCTTTTAAACTCGAAACACCAGTGTGTCGATGCTTCAGGTAAACCTACTAAAGAATGCCCTAGAAGCTTTCCCTAACATTGGCCTGTGCAACATTTAAACTGTCACGGTTTCCTCAATCGAGTGATTGCGTCTGATTCAAATTGCACGAGGAGACAGCCAATATAAGCATCGTAAAGGTCAGAGATGGAGTAATGGAAAGTTATTTTTTTTCGGG…
>Cluster-12732.1	NoTrans:1,Whirls:0
GTTCAGTCCTTTGGGCTCTTCGCTTCGGGTCTTCAAGGTGGCAACTCCAGGGTGGCTCTTGAGTCTTCAGGTGAACGACGACTGCCGGTCCCGTTCAGGGGACCGGCTTTTATACCGGCTTCTGGCTTACTCCGCCCTGGCCACTCCTCCCTTCTGAAACCGTCCGGAGGGGCCTGGGGTCTGTACCCCTGGTCCAGAGCTACATTGGGGTTAACCTTGGCCCAACGGCCTCACTTCCGC
>Cluster-4041.1349	NoTrans:2,Whirls:0
CTCGTCCTTTCTCCAGCCGAGCGGTGCGCGAGTTTCATCATTTTGAATGTCACCCTCCACGAATAATTTACTTCTTCTTTCGTACGGCTGCTGATGTAGCCACAGAGCTACTACTGCAATTGTCCCATTCGGGTGGTGAAGCCACAGAACAACCGCGTCAACAGCAGCGGAGGATCATCTTGGTTCTTTCGGTAAAGTCACGTAGAATGGAAATATTAAAATAATAAAATAATTCTCGCGACGTTTTGGCCGCAACGCGGGCAGCCGACCTCAGGTGGAGAGCAGGTCTGTCGAGTAGACAGTCTGACACACTCCAGGCTTGGAGCGCCAAACCTACGCATTTCACAAGTAGTACTAATCGCATATCTGCATTTCCCAATAAA
>Cluster-4041.11472	NoTrans:1,Whirls:0
GCGTATCTAAAAAACAAACAAACAACAACTCCGTAAGCGTTCGGAATGGTTTCAAGATATTTAATGTCACAGATGCAACTTGCGTTGTACATGGTTTGAATCCAGTCTCGTGGACGCGTAAGGGTGTTTTGTAAGCACCCTCGGCAAAACATCGTAAGAAAGCGGACAGGGGTTGGGAATGCGTCAGTAGGCAGGAGGCGAAGGAGGGATGAGCTGAGAGAGGCCAGGGAAGGTTGGTGGAGGGGCAGGGGGGGTGGGACAGGATGGCTGCCGAGACCTGGAACTTCACGTGTGGAATAAGAAAGCACTCCCCCCCCCCCCCGTGTGCCGAGCCTCTGTGTTTCCATGCCTGTCAACCCCTTATCGGTGCTGCCGAACTTATTACTGATTACGGACCAA…
>Cluster-16836.0	NoTrans:1,Whirls:0
GTCAGTGTGCAAACGTACAAAATCAGCAGGGGATCAAATACTTTTTTCCCTCATTGTAGGTGTTTTATAAACGTGTAGTGACTGATAGCGTCACTACTGCACGTATACACACACACACGCACACGTGTGACGTCACTATGCAGGGGAGCGTCACTACCTCGCGGATCTACACACACACGCAAGACGTCATCCCATCTGGAGGCGTCTGGAGGCGGGAATGACGTCAGGGCTGGTTGAGGACTCGGGAGGCCGGAGGTGAGGCCACAGGGAGTGGTGAGGCCGAGGCACTCTGTGTTAACCCGGCCGGACACGTGACCGAAACCCGGTGGGGGCCGGGGGCCCGGGGGGCACCTTAGAGGGCACGTGGGAGTTTTCGGAGAGGGTGCTCGAAGGCGTGGC…
>Cluster-1875.0	NoTrans:9,Whirls:0
TTCCCATCATGCCCTGCGTTTTCTACTCGTGACTCCCTGCGTTTCCCCCATGATGCCCTGCGGTTTGTTCCCATGATGCCCTGCGGTTCGTCCCATCATGCCGTGCGGTTCTCCCATGATGCCCCGTGCTTCTTCCCATCATGCCTTGGGTTTCCCCCATGCACCCTGCATTTCCCCTATGACTCCCTGCGTTTCCCCCATGACGCCCTTCGTTTCTTCCCATGATGCCATGCGTTTCCCCCATGATGCCCTGCGTTTCCCCAATTACTCCCTGTGTTTCTCCCATGATGCCCTGCGTTTCCCCCATGATGCCCTGCGTTTCCCCCATGACTCCCTGCGTTTCCCCCATGACCCCCTGCGTTTCCCCCAAGATGCCCTGCGTTTCTCCCATGACTCCCT…
>Cluster-13981.0	NoTrans:1,Whirls:0
GATTGACCAGTTGCTTAGCTTTTCTCAAGTTGTTGAATATCTCTCTCCACATGTGCAGTTTTTGGATTGGATTGGTGTTTGTTGTAAAGTCCTTGTACAATTCCTTGGCCAGTAAGGCGTGATGACAGTCCCTGAGCGCTGGGGGAATTTGGTCGATGGAAATGGATTCTGGGTGAAGGCACAGCAGGACGCATTGCTTCAGGAGGCTGCACAGACTCGTGGACAATTTATCGGCCACAAAGTCTGGGGTCACCAGCACAATAATTGCATTGTATTTCTCTGTTGCCTTTTTCAAGAGATCGTTGTACGACTTTCCAGCAGGCATTTCAGAATAGTTAACAAACTCTACATCGGCAACTTCCTTGGCTAGTTGCTGGATGTTCTCAGCTAGCACGGTGT…
>Cluster-4041.3394	NoTrans:1,Whirls:0
GCAGGGACCCGGCGGGGAGGGCCGCGCCGAACCGCGCCACCTCCACGGCCACCCCCGGTGGTGGAGCCGCCGGTGGTGACGGCGGCGATGGCGGCGGCGGCGGTGACGACGGCGATGGTTTGGAGGCCGGGAAGAGCTCGGCCACGGAGGGCCTCCCCTACCCGCTGCTGGCTCCCATCGCCTTCTACGTCCTGCGGCAGAGCACACGGCCTCGCTGCTGGTGCCTCAAGGTAGTGTGCAACCCGTGGTTCGAGCGACTCAGCATGCTCATCATCCTGCTCAACTGCGTCACCCTCGGCATGTTTCAGCCCTGCGAGGACATCGACTGCTCCAGCGACCGCTGCAAGATCCTCAAGAGGTTCGATGACTTCATCTTTGCCTTCTTCGCGGTGGAGATGG…
>Cluster-4041.4573	NoTrans:1,Whirls:0
GAGAGGAGAGAGAGGAGAGTGCAGAGTGAGCGTCAGAGAGAGTGGAGAGAGAGCGTCAGAGAGAGAGGGGGGGGAGCTGTGTGAGAGAGAGAGAGGAGAGAGAGGAGAGTGCAGAGTGAGCGTCAGAGAGAGTCGAGAGAGAGCGTGGAGAGCGTCAGAGAGAGAGAGCGCACGGGAAGAAGAGAGAGCGTGAGAGTGGAGAGAGAGAGCATCAGAGAGAGGGTGGAGAGCGTCAGAGAGAGAGGGGGGGGGCTGTGTGAGAGAGAGCGTCAAATAGAGAGAGAGTGCAGAGTGAACGTCAGAGGGAGAGAGGAGAGTGAGCATCAGAGAGAGCATCAGAGAGATTGCAAAGAGAGCGTGAGAGAGAGAGAGCGTCAGATAGAGAGGGAGTGGAGAGTG…
>Cluster-4041.12907	NoTrans:2,Whirls:0
CGGTGTTGGCCGTGAGCGGGAATCGAACTCGGGTCGCCGGGCTCGTAGCGCAGTGAGCTAACCGTTGCGCCACCGCTCCCGTCACACAGACACACGGTACACACGCGTGTCGTTCTACACAAGCACAGTGGGGTGTGCACCCCCAAGGGCACAATCGTCCGGAATTGTAAACCGATCTCACAAGCTAAGCGGGCGTTGAGCCCGGATTGGTGTTCGGATGGGTGACCGCCGCGCATATACAGGGGGCATACTCTTAGTTCTTTCGGTAAAGTCACGTAGGTAACAAAAGGCGGCTTAATCCTAGCTGGCTTATCTACATATGCCATTTACATTACAAAGGCTCAGTTCCAGCAGCAGTACTGACCATGTCACAACTCCTCCTCTCCCCCGGCCCTTCCT…
>Cluster-4041.6045	NoTrans:2,Whirls:0
TCGTCTGCGCGAGTGGACATCAGCAGCAGCAGCAGCAATCAGTGAAGTAAAAACAACATCATCATCAGCAGCAGCGCCATTCACCGCGTCTCTCCCATCAATCATCATCCTTCCGCCTACCTCGTCCACCTCGTCCACCTCGACTCCTCCTCCTCGTCTCCTCCTCCTCGCCTCCGTGATGGATGCCGCCTCTAAGCAGCAAGACGGAGCTCAGCTCATGGCGGAGGCCGACAAGAAAGTGAAGGGGGCGCAGAGCTTCCTCGGAGGCCTTTTTGGGGGACCGGCAAGACTCGCGGAAGCGTGCGAGATTTACACGCGTGCCGCCAACTCGTTCAAGATGGCTAAAAACTGGAGCGGGGCTGGCGATGCGTTCTGCCACGCCGCACGCCTGCACCTACA…
>Cluster-4858.0	NoTrans:1,Whirls:0
CTGACTCGAGTCCAAGTCACATGACTCGAGTCCACACCTCTGGTATTTACTCTGCACTCAAACCACACATTCATTTTCAAATGAACAACGCATTGCCTTTACTTACCCTTGACATTTGTGGATTGTTCTGTGCAGAAAAGGTGAGATAACACAACGCGAAACAAAGCAATACATAGTTTACCAGATAAAGAGTGCAGACATGTCTCACAATGGCACGTCACTTTCCCAAAAACACACGGGCAGCACGGACAGATGTGGAGGGGGTGCGCTGGTGGTTCCCTTGTGAGGACAGGAGGGTAGGGTCTCCATCAGCACTTGTACTTTGTCACGAGCTTTTGTGCAGTCTCGGCGAACTGGTTGGCGCTATTGGCCATATCGGCGGTTTTGTCCTCTGCTCGA…
>Cluster-4041.7260	NoTrans:2,Whirls:0
TAAACATCGCCACTGGGAAGACTAAAGCGGCCGGGCGTGGTGCTGGCCCCCCACCCCCTGGTGTGCCGTGTTGGCCTTCATTAGGTGCTACTCGCTAATAGCACTTTCTGCAAACGCCTGTGAAGGCTATGTTGATGTATTTGCATATAAATCGCGGATAGCAAGTTCGTTGAATAACGAGGGATACGACAGAGCTACGTCTGAGATCCCTTCAAGACCGAAACAGGAGGAGGATTTCGCCACAATTCTGACTGTCGCCTGATGATGCTGGTTGTTGTAATTACGGGCGAAACGTCACGGTACTTGAATTGTAAACGAATTGAAAACGTTGTTGTGGGTTTACTCTCCAACACACCGGTGTGCTGAACGAATTGGCATGTATTCTTTACATGACAAATC…
>Cluster-4041.3275	NoTrans:5,Whirls:0
CAGATAGAATTTTAAGTTTTGGAATATGAAGATACCGTGGATGAAAACACGAGTGTTATAGTGGTATTTACGGTAAGTTGAGTTTTCATCAACAGAAGTGACCTTCAACTTTCAAGCAAATTATATTGAAATGCTGCATTATATCCAACATAACGTTTTAGACTATCAAATGTATCTTAAATGTACTATTGGAGTTCTACCATGAGGTCAAACAACACATCTGGTCATAAATCCCTTGGCAGATCATGAATACAGTAGACCCTTCTTTTCAACACCAAATTGCATTCATTCATGCTCCATAAAGAGTGATTTCCAACATGTCAGTCTTCTGATATTTTTGTTAATTTGAGCCATAAGAGCTGCTAGCTCTGTTGGTGTCAGCCTGTAACTCGCCATTGC…
>Cluster-14790.0	NoTrans:1,Whirls:0
GCGTCATTTAAATCCAAATGAACGTGATAAATGAAAGCAAGTTAAGAAACATGCGATGGCCGAACGGTTACATCCCAGTTAACATGCAGGCAATGGCTGATAAAATAACCCGTATTAGCACAATTTGAGTCCAGAACAATATGATAAATGTACCCGGGTCAAGATACATGCGATGGCTGATAAGTTAATCCCAGGTTTACATGCATTATGCTGCCGACAAGTTAACAAGATTCGCAATTATTAAATACAGAATAACATAAATTAAACTCGCGTTAAGACACATGCGATGGCCGTAAAGTTTGACCCAATGTTGGCACGCAGGCAACGGCTAAATTGAACCCAGGTGAACACGGCAACTTAACCGATGGATGAGGTCCAAGCAAAGCAGCGCGCGTGAGT…
>Cluster-4041.4933	NoTrans:2,Whirls:0
CCATTGACCGAGCAACCCANNNNCGTTCCTACCAGCCTCCGCAGCAGGAATGTGTTTGCCATGAGAAGATTACTCCTTGCGTGCAATATAAGAGTGTGGATAAAGATGCCAACTTGGAAATGACCTAAAGGGGATCGTTGTGAGGTCTTCTTTCCAGGGCCGTTTTCTCTGACAGTGTGATGAACCTTTACCTGCAGAGTTACAACTGTAAATGTCTTGTCTCATGAAGTGATTCCGATAGCACAACTGGAATATAATTTTGGAGGGGCTGGTGAACGTAAAAAAAAAATCACACGACAGAAAACCAACTTTTAAAAATTGACGTGGGGTTTTTTTTTTCAATGTGAATGCCAAAGTCAAGATCGCACAAATTCACAACTCATGACCATGATCAGCAGC…
>Cluster-8832.0	NoTrans:1,Whirls:0
AGGCGATGCAGGTGCCGGGGCGAGCAAGGCGATTCAGGTTCCAGGGCGGGCGAGGCGCTTTAGGTTCCGGGGCGAGCGAGTCGATTCAGGTTCCGGGGCGATCGAGGCGATGCAGGTTCCGGGGCCCTTGAGGCGATGCAGGTTCCGGGGCCCCGCGCGTGCACGCGGAAGTTGCTGCAGCTACGCACGAAGCTGCTGGGGGAAGACTCCGACTGGACGAGGTGCGCCAAGTGACGATGTCGTGGATTGACAAAGTCGCATCAAATGGGGGGGGCAGGGGGGAGGGGCGGGGTGGGGGCCCCCCTCGACGAGAGGATGATGGAGATGACGACGACTGGGTTCTACCTCCAGAGGAGGTTGAGGAGGAGGGGGAGGGAGAGAGACGCGGGGGGGAGGAGC…
>Cluster-13866.0	NoTrans:1,Whirls:0
GAGGTTGCCGCGACGGGGACGGACGAGGAGGAGGAGGAGGACGAGGGGGAGGGGAGCGGGGAGGGAGGGCGGCACGTGGACTTCCCGCTCGGAGCGCCGCCACCGCCGCCGCAGCAGCAGCGTGAGTCGTCGCTCGGCCTGTGGGGCACAGCAACCACCTCCACTCACCTCGTGGACGTCACCGCATCGCGAACCTCCCTCCCCTCACGCCCTCCCTTCACTCCCTCCCCTCCCTTCCCTCCCCTCACTCACTCCCCTCACTTCCTCCCTTCCCTCTCC
>Cluster-4041.10574	NoTrans:5,Whirls:0
acccctcagtggtaggagccagagccagtccaccggacctccgaagtggtggcttgtcatcaccagcacgtggaaattgataacagaagataaatactataaacatgtgacgttgattctaaacgtggagtggcgtggttgagtggcgtggttgaggatactccagggcattgttgggtttgtctggctcctcgtacagaccaacaagcactttcgtgagcgcgtccagaacgcccgacttctccaggtacctacggaactcctcccgcttcgagtcagccgcccgatacgaggccatggcgagacggaagagggggtgggaggaggcgagaggagttgaaggcggcggcggcgtcggagtcgactccgaacagcacaaaactacaaagttccatcgct…
>Cluster-3131.0	NoTrans:1,Whirls:0
GGGACGATTCCCTCGCCCGTGATTAGGAATCGCCAGGCCCAGCTGTTGTTGTCGGATTCCTCGCCCCGACGCGTCGGTGTCTCTCTGTCTGAGATCACGGCCGTGTTTGTCTCTCTGTGTCACGGCCGTGTTTGTCTCTCTGTGTCTCTCTGTGTGTCTCAGATCACGGCCGTGTTTAACTCTCTCTGTGTCGCTCTGTGTCACGGCCGTGTTTGTCTCTCTGTGTCTCTCTGTGTCTCTCTGTGTGTCTCTGAGGTCACGGCCGTGTTTGTCTCTCTCCCCGTGTAATCCTGTGTTTCCATCTCCGTGCGTGTGTCCGAGTCGCCACCACCTCCACCACCTCCACCTCCACCACCACCTCCACCCTCTGTGCTCAACTCTCCCGAGTCCCATTCCACG…
>Cluster-11955.0	NoTrans:1,Whirls:0
ATGAATCCTTGCAGTCACGAAAGCTTCAAATCTAGAATTAAATCCTGGCCTAGGCTAAAATACTTGTATGTACAGCACACAGCAGAGCTGTGGATTTGATTCTCGTTGATTAATTTAACCACGGGTGCCTAAAGAGTGGATTCGAAAACCATGTTGTCAGCGATGCTGGTGCATGGCTCTAACCATTGCCATCATGAACACCCCCCCCTCCCCCCGTACCACCTAGAAATTTCCATCTCCTAAGCAAACACATACTGCTTTTAGACATGATTTCCACAACACCAGCCCCCAGCTCCTCCTCCACATCTATCCTCGCCAGCCACCCCGTGTCTGCCTGCCAACATGTCCTATCTGGGTCTCCCTCTCTGGGGCAAAGGGGACTGGGCCGGAGGTTCTGGG…
>Cluster-4041.2974	NoTrans:1,Whirls:0
TGGAAGTGCTTGCACAAAGGATAGTAACATCTCATCCTGTTCTTGGAATCTGTACTCATTCTGGCTAGGGGTTAGAGCTTGTGGGCTTACCAACACTGTGACAAGTGCACAGTGCGGGGAAAAGGCGTGGACGGAAGTGGTAAATAATAAAATAATGGGGCGGGTTGATTCTAGGAACTTGAATTGTGAGAAGAGACAAGACGTTGG
>Cluster-14232.0	NoTrans:1,Whirls:0
GTTTGTCTGAGCGGGCAGTTTGTCTGAGCGGGCAGTTTGTCTGAGCGGGCAGTTTGTCTGAGCGGGCAGTTTGTCTGAGTGGGCAGTGTGAGGGCCACTCGCAATCAGACAAATGAACGATGCTCACCGCGGTACACCAAGGGATGTACGCTCCTGCACGGACAAATACGAGACTTAAGAACTCGCGCTAACGTCTTGTTATCGTCAATGATCACCTGGCACAGGACGTACGTACGTTGAACTTCTTTCGCACCGTACGTAGCCAACCGTGCTTATCCGAGGTGCGGATGCCCGGCACAGAGGATGGAGTTCAAAATTGCCCGAGCCGGAGCATGTCGTTGACTCACCAAATGAACAAACGCGTATTCAGCGTCTTTCCAGAAGAAGGATCCCACACCA…
>Cluster-4041.12840	NoTrans:1,Whirls:0
GCCCGTGCATTATGCAGGATTATCAGCATCAAAGGGAGGGGATATGGGAAATGCAGGTATGTTATTAGTACTACTTATGCCCGTGCATTATGCAGGATTATCAGCATCAAAGGGAGGGGATATGGGAAATGCAGGTATGTGAATAGTACTACTTATACCCGTGCATTATGCAGGATTAGCAGCATCAAAGAAAATAAAAGAAATGGTAAAGTTCAAGACCCTTCACAGCCTCCACGAGTTCCTCACGGCAGGTGGGATGGCTCTGTCGGACTTTGACGACCTCCCGCAACTTTCCGGGTACCCACACTTGGTCTTGGACTCGCTGCTTGAGAACAACCATATCCGCCGCGAATTGGACACGAAGGACTTCCCATTTCGACTTCGGCGCAAACAGTTCCC…
>Cluster-5994.0	NoTrans:1,Whirls:0
CGGGTCCTCTTACTTTCTAGAGTCTTGTAATCATGGAAATCTGGTAGTCATGGTGTCATTATTTATTATTAGCTAAAAAGAGTGCTCTTTCAACGACCATTACTTGTTTCTTAAACACACAGTGATGACACCGCAGCATCTGAATTTTCAACACCCAACGGCTCGGAGACATTAGTTTTTTCCCCGATGCTTATGCAACAAAAGTACTTTGCTATGCCTGTGAGTGGGGAGAGGTTTGTCTCCATATTTAAGTGTGTGGTTTGCCCTTGTTTTCTTAGAGTGAGTGTTAGACCACACGGATATTGTTTGTAGAAAATGCTGCGGCGTTATACTTGTAGTTTTCCCGTTGTCCTGGCCACGCCACATGCGACCTCACTGTGAAACGCCTTGGGCGTGGGG…
>Cluster-4041.10565	NoTrans:6,Whirls:0
GGGGTCTCCAGGGAGGTCTGGACTTCGTACCCAATGCAGTGATTGCAGCTGCATGAGCCACAATCCCGAACCTCAACCATTTTTTTCCGGCATCAGGAGGAGGTGGGAATAATTCCAACCACAGCCGAAAGCGATTAAAACAGTCTTCCCCACCACCACAATGGAAATATGACAGGCACATCTTGAAGATAACAGACCGATGGTCAGGGGGCAGGTGCCTCTACGGCAGGTTATATTGTCAAGGACATAGGTCCACATCCGCTGTTCCGTCACTATATGGTCCAGCAGATGTTCTTGCTTGGACCCGGCGTGCATCCATGATGTTGTGTGTGTGCCGATGCCGAAGAACATGTTGGTAATTACAAGCCTATGGGCTACACAGAAGTCTAGCAGCCTCCT…
>Cluster-4041.4923	NoTrans:2,Whirls:0
CAAATCCCTTACTAATTGGGTTTGTCGGGTGGTGGAGGGCCACAACACATTCATACTTACGCGATCTAACCCAAAAACCTTTATTATGGATATATTACAACGCGATTTTTCCATAACGCGGTGTTCTTCAGGAACGCAACGACTCCCGCGCTTATAGAACACGATTGTACAACAAGAGTAACGGCTCAGCACGATCGCTCTACCACAAATACAGTCAACACAGCCCAATTCACCGCAAGACCTGCTGACCAACACAAAGGTCCCATAAACCATTACCGATGAATAAAAGGCTGATAAATATTGAGAATGTAGCTTTACCATAACGAAGAGTGCAAAGATCTCCCCCCCACCCCCGCCCCGCTTGCTCCAGTATTGCCGACAAAGGCTGTTGGGACACGT…
>Cluster-18831.0	NoTrans:1,Whirls:0
CCTCCCTCCTAACGCCACTTCTCCCGCGCGGTTGTCAAGATTTGAGAAATGAAACTGATAACATAATTGTTTTCTACCTCTCAAAACGCTAAATGTGTTTTTTTACTTTCGTTCCCCTTCCAAACGTTAAAGTCACAAAGAGCATTCGCGAATTCCGACCGCCGCAGCGTTGGTGCACAAACTGGAGCGGCGCGGCCAGTAAGGAAAATGCAATGAAGAGAAACACAAGTAAAGGAACAGCACAAGAAAAGAGAAACCACCACCGCCAAGAGAAGAAAAAAAAAACAAAGGCAGACAAAGAGAAAGAGACAGGTAAGTTCCCGCAGACAGACCTGAAGAAATCACTGCTCGCCATCAAGGACGTTAATCATCCGTCGTCAAGAGCTCGTTAAAGAGCAG…
>Cluster-1907.0	NoTrans:3,Whirls:0
TGCGGCCTAGTCGAACAGAGCGGAGCCTGGCTCCCGTTCGTTGCTGTTGCTAATTTGTTCATTTGTTTGCGTAGTTTTCTTATTTTTAAAGCGTTAAATCTGATTTACGAGCGTGGGAAAGAGGACGGCGGAGGCGAGCGGACATGGTGGTTCTCCGAGCCAAGTGCCTGGTCGCCGGTGAATCGACAGTCGGGAAAAGTGCCCTGGTTCAAGCTTTCCACAGCGATGCCACCCTGTTCCCCAAGAACTACAATATGACTGTGGGAGTCGAGCTGCTCGTGAAATCTGTCGGCGTACCTGACACCACCGATAGCGTCGAAATATACCTTTATGATTCAGGTGGGAAGGACATTTTTAATGACCTTGTGCAAAAAAATTGGGACCACCCCAGCATGCTGT…
>Cluster-13257.0	NoTrans:1,Whirls:0
CACGACAATTCTGCACGACACAACACCAACCAACTCCCACTCCTTCCTCAGAAGCGCTGGACCGCACACACGAGGTCTTCAGCCATCCTTCGTTTTCTGCCGAAGGTTCCTTGCCTTTCGACGGCAGGCAGCCAGGCCCTTACAGGTCGTCCGCGACCCGCAAAAGACCTCCCCCGATCCGCTACCTGGCGATTGATCGGTCTCCTGTCCGTCCCAGCCTATCGTCCCATCCGTCGGGCGATCACAGCTTGCCC
>Cluster-4041.8049	NoTrans:4,Whirls:0
TGTACGTGCATGTGTGCGTGTGTACGTGTGTGTACGTGTGTACGTGTGTGTGCGTGGGGAGCGGTAGTGTATGTGCGTGCGTGTGTGTGTGTACGTGTGTGTGTACGTGTGTACGTGTGTGTATGTGCGTGCGTGTGTGTACGTGTGTGTGCGTGTGTACGTGTGTGTACGTGTGTACGTGCGTACGGCACACGCGGCTGTCTATTTGACGTCGCCGTCGTCCTGCTCCCCCAGCAGCGGCGACCGCTCCGTGGGGGCTCCCTCCTCCTCCTCCTCTGGGACGCCGGCACCGCCGGTGGTGGTCACCTCGCCAGCTGCCCGCCGCTTGGTGCTCCTGTTCAGAGTCCCACCCTGTCTGCTGTCCACGACGTTGAGGAAGAGGGACACGACGATGCAGCA…
>Cluster-4041.7403	NoTrans:1,Whirls:0
GGTGGTGATGATGGTGGTGATGGTGGTGGTAATGATGGTGATGATGGTGATTATGGTGATGATGATGATGGTGGTAACGCTGGTGATGGTGGTAATGATGGTGATGATGATGGTGGTGATGATGATGGTGATGAAATGATGGTGATGATAATGATGATAATGGTGGTGGTGGTGATGATAATGATGGTGTTTGGCTGCTATTATAAATGCCCACGTGATGATGATGATGAAGCCGCCGCTTGGCTTGACATGCCATTTATTATGGGGTCGCTTCTGTAAAGAGGGCCGCTACACAGCAGATCAGCGGGGTCGAACATCTGGTGGAAAAAAAACAAAAGCGTGTTTTAGTGTTTAATTGTTTAAGGTGTGGGTTCGAGTCGGTGGTGAGGTTGCAAGTTG…
>Cluster-4041.2311	NoTrans:2,Whirls:0
CGTGTTGTAGTTTTTATTTGCATGGGTGTGTGATCGTGCATCATTTCCAAAGCGGCACCACCAAATAAATGCATATAAAACCAGCCATTTTGATCAAAAGGTTATCCAATACTTTGTATAAAAGACCCAAAAACAATGAATAAGCCTTTTCGACCAAGGCGATGATGTCACACGGCATGCTACATTATTATTATTTTTTTAAACACCGTTGCCGAGCACGGGCCTAATGGGTCACGCAATAAACTGCACTGTCCAAATTTTAACGTATAAGAGTTTGAAATCAGAATATTTATACTGGAGGAATCTGATGAGCTATAAAGCTCTTTTTCACAGATGTCCAATAGGGGCGGATAATAACGTTACAAAACAAAACAAAAACCACGATAGCAGTGCAAAATA…
>Cluster-8334.0	NoTrans:3,Whirls:0
gtctctgtgtctctcccagctctgtgctgcgtctattcgtgtgtctgtgtctcccccagctctgtgctgcgtctattcgtgtgtctctgtgtctcccccagctctgtgctgcgtctattcgtgagtctctgtgtctctcccagctctgtgctgcgtctattcgtgtgtctctgtgtctcccccagctctgtgctgcgtctattcgtgtctctgtgtctctcccagctctgtgctgcgtctattcgtgtgtctctgtgtctctcccagctctgtgctgcgtctattcgtgtgtctctgtgtctcccccagctctgtgctgcgtctattcgtgagtctctgtctctcccagctctgtgctgcgtctattcgtgtgtctctcacagctctgtgctgcgtcta…
>Cluster-1792.1	NoTrans:1,Whirls:0
AGTTAAAACACCAAGCCAATAATCATCGCACGGCGCCCACCGCTGCTTCGTTACCTTCGTCGCAGTACTGCCCCTCGAATCCCGTGCCGGCGCAGTCGCAGAAGGCCTCGCCGTCCAGCACCGAGCAGAGGCCTCCGTTCTCGCACGGGTTGCGCTCGGTGCACACCCTCTCCGCCTCCGTGCCCACTCCCTGGCTCCCCACCAGCTCCGGCACCGAGAAGAAGCCGCCGCCGCCGCC
>Cluster-3615.0	NoTrans:1,Whirls:0
GTCGGACTCAATGATGTTTCCCACCGGCTCGCTTCCAGGAATGCAATCTTGGCAAATATTTACTCCAAAGCAGCGAGGGCCCTCAAAACAGCATTGCCTATAAATAAGCACCGCTGTGCCGCGCCGGGTGAATTACTGCACAAATTAACCTCCCCCGCGGCGAGTTCGCTCGGTCACATTTCACGGGACCCTTCTATATCTCCCCGCACCGCAACATTCAAATCGGCCATCGATGCACACAAAGCCATGCTTCTGCTACTTATGATATGGAGCTGTGACCACATCGTC
>Cluster-4041.450	NoTrans:2,Whirls:0
CCTGTCTCTCTCCCTGTCTCTCTCCCTGTCTCTCCCCCTGTCCCGCTCCCTGTCCCGCTCCCTGCGGGAGAGCTCTCCGCCGCCGCCGCCGCCGCCCCTCTTGCCGAACTCCCCCAGGGTTTGGGTGCGACGCAGGAAATCGTCCACGCGGGAGTCGTAGTCCCCTCCGTGCCAGTTGTGAGGGGGTCCAATACTGCGACTGTATTCGCGCATGTAGTCCTTGTACGACCCACTCAGTAATATCTCCCTTCGAACTCCTCCAAAGCGCCGCTCCATGTCGCCGTAGCTCATGTAGCTTCCGTGTCTGGCTACATATTCGAGTCGTTGTCGTTTGCGACTTGGGAGGTCGTCAGCCTCATCCTCATAGACACGCCGCCTCTCGCTGTCCAGACCCCCATC…
>Cluster-16192.0	NoTrans:2,Whirls:0
ATCGAGTCACCGGGTCGGCTGTGCATGCCGGGAAATGCATTCACTCGTGACAACCGCATGAAGGCACGGGTTATTTCCCATTGTTAACAGAATCACCGGCACAGCCACTAAGACAATTCCCATTTTCGCAGGAAAATAGCGAGGACTAAATGAACGTGGTGTGATCATGTGGCCCAGTAGTTCCCTCGCTGGGATACAAACTTGGCGACCCGAGTTCGATGTCCATCCATGGCTGAGTGCACTGGAAGAGTGATATCTTAACTGGTCCTGATACCCACCTTGACCAGCCCACACTGCAGACCAATGTGGTCAAGTATGATCAAACAACTGGCAATGGCACGATATCAGGGGGAGGCCTTTCTCCAGGAATGGATTGTCAAAGGGCTGAAATTTTTGGTA…
>Cluster-4041.9846	NoTrans:1,Whirls:0
TGGGTGAGTGAGTGGGTGAGTGAGTGGGTGAGTGGGTGAGTGAGTGAGTGGGTTTGCAGGTGAGCCAAAATCCTCACAACCTCACCCATATATGTCTCTCTCTCTGTCTCTCTCTCAGTGTCTCTCTCAGTGTCTCTCAGTGTCTCTCTGTGTCTCTCTCAGTGTCTCTCTCTCTCTCAGTGTCTCTCTGTGTCTCTCTCAGTGTCTCTCTCAGTGTGTGTCTCTCTCAGTGTCTCTCTCAGTGTCTCTCTCCCTGTCTCTCTCCCTGTCTCTCTCTCTGTCTCTCCCCGTCCCGCTCCCTGTCCCGCTCCCTGCGGGAGAGCTCTCAGTGTCTCTCTCTCAGTGTCTCTCTCTCTGTCTCTCTGTCTCTCTCTGTGTGTCTCAGTGTCTCTCTCTCTC…
>Cluster-7670.0	NoTrans:1,Whirls:0
TTCCAATCTTCATCGGTGCTGCTCGTTAACTGCATTTGCCTCAGCAATCCGTGTGGGCTACACGGGGACTTTTGTCAATTCATACTGTTAAGATATCAACTATTTAATGGTAAATGTATACCTTGTTGAATATTAATTGTATGCACCATCGTACAGAAAATGCCCTGTCGACCATTCCATGATTTGTGGCCACTCGGGATGGCTGCACAAAGTGTTCCCTACCACACTTAGTTTTGATTCAAATTATAAAAACGGCCACCACCAAAACAGCATTGTGGGCAAATGAATGCATCGTGTGCAAGAGTGGATTTACAGTACTGTATATAGCTGAGGCATGGAAATGGCACCAATTCTTAGCAGATGCTGAGTGGTCTTGTCAGGCATAGATACAGGGTAGGT…
>Cluster-4041.4030	NoTrans:1,Whirls:0
ACCAAGAATATGAATCCCTGCAGTCACGAAAGCTTTGCATCGATGCAACAAGGTGGACATTCTGTGAATTGTATTGTGCAATTAGCAGGTAAGCAAACAAGGCAGTAGGAGTTCGGTAGGTGCAGAGAGGTCGGGACTGCGGGCGGCGCTCCTTACCGCAGGATGACGAACATCACGAGCAGGTTACCCGACACGCCGAGCACGCACACGATCGAGTAGACGGTCGTGATGATGATGGGCATGGCGGAGAGCGGTTGCTGGATGGAGCTCGCGTTGGTCACGGAGAGGTTGAGGCCGATCCTCTCGGCCAGCCACACCGCGGCGTCCACGCAGCCCTGGCTGGCGTTGTTGTTGTTGTTGCCGCCGAGGTGGACCGGGGAGTCATCGTCCATGGGCTGA…
>Cluster-4041.4083	NoTrans:1,Whirls:0
GTGTGTGTGTATCACTGTGTGTGTGTGTGTATCACTGTGTGTGTGTGTGTATCACTGTGTGTGTCTGTTATGAGTGTGTGTGTCAGTGTGTGCCACTGTGTGTGGGTCTGTGTGTCAGGGCAGGGAGTTGAGGGTGTCTTGGATGAAGGTGTCCGGGTTTTCGATTTCTTCGAGGATTCCAGCTGCTCGTGCGAAGGCTGGGAAGCTGTCGGCCACCATGAGCTGGTCCTGCAGGGTGCGCAGGGCGCGCTCAGACGCCTCTAGCAGCGCCACGTCGCCCTGGCGCACAAACTCGGCGAGAGCAAACGACCAGCCCCCCTCTGCCGTGCTGGGGGGCACCTTCTTGAACATGGCGTAGAGTAGCTCCACCATGCCCCAGAACAGCAGTGCATGCTTGTA…
>Cluster-8401.0	NoTrans:1,Whirls:0
TGGTGATGTTGGTGATGTTGGTGGTGATGTTGGTGGTGATGTTGGTGGTGATGGTGATGGTGGTTATGGTGCCTTCTCTAAGTGTAATTGGTGTAATTTCTATCGATTGCTGGATGGAGTTCAGCCAGCACCATCACCACGACCATCACCATCACCACCATCACCACCATCACCTTACGGTTTGAAGGTTGTGTGTCCGAAGTGTCTCTTGAGCGCGGAGAGATGTTTCACTTCAGGCGGAGGGCATTGTCCATCCGGCTCCTCCTGCGATCCACTCCACGAATCCGCCGGATGGACAATACCCTCCGCCTGAAGTGAAACATCTCTCCGCG
>Cluster-4041.13475	NoTrans:1,Whirls:0
GGCATATTTGCGGAATACACCACGCCGCCGTTGACCCTGGCCATTGACCGAGCAACTCAACGTTCCTACCAGCTCCCTCCGCAGGAATGTGTTATATACACATCCAGCACAAAATACTTCCGTATCAGACAGAATAAATAGTGTGCAGACAATCACGCTCCTGGAATAAACCCTGCACGAGTTTCTCGCATGCAAGCCGCACGCCGC
>Cluster-4041.6970	NoTrans:1,Whirls:0
CGCCACCACCGCCACCACCGCCACCACCGCCACCGTCAGAGAAGCTGGGCATCCCCTTGAGTTGGTCCTTGAGGCTTGCGGTGCTGCTCAGCCGTCTGCCCACCGAGGACACGTGGCTGTAGAACCTTCGGCCCGTGACCTTGTGGTCCAGACCCAGCCACGACAGCTTGATCTTCACTGTGTAGTTCATATCCTCAGGTCCCGGGAATGGTTCCAGGGGCCAATTGAGGAAGCAGTTGAAGAAGACAAAGACGGCCAGGCAGGCCCAGCCTATCAGGATCGAGATGAACGGCACCCCCAGATCATAGATCACCTTGACGCCGGGGAAGGTCACAGCGGACGAGGCGTAGGAGCCGATCATGAGCGAGATGAACGTCGAGCGCAGATTGCCAAACATGT…
>Cluster-4041.3229	NoTrans:1,Whirls:0
ACCAGCTCACCCACCAGCTCACCCACCAGCTCACCCACCAGCTCACCCCCAGCTCACCCCCAGCTCTGCTTCCCAGAGCACTGTTAGCTTCCTTGTCGGCAGCAACGGCACGGGCAGTATCATTATCATCATTGGCGAGCACAGCATTAGCATCATCATTAGTAACAACAGCATTATCATTGATGGCATGATCATATGCAGCAGCATCATCAACTGCAGTAGCATCAGCAGTATCTTAATGCTAAGGTGGTAGTTGCTGCAGTGTTTGACAGTAGTAGCAAAACTAGATGTGTCATTATAGTCATCAGCCAGAGGTAGCAATCCTGGTCATTGTCAGCCGATATATCATCGTGAACGCTAATTCTAATATCTGTACCGTTGTCATTGTCAACTAAAGCA…
>Cluster-4041.9046	NoTrans:2,Whirls:0
GGGGGGGCGAAGAGGAGGGGGGGTCCCTTTAGTCACTTAAAAGGACTGGGCAACCACAAACACAGGCAGCCATGGACGTGGGGTAACGGGGGTCGCGTGGGTGGAGTCGGCCCTCCGAGGAGGACGAGAAAGGCGAGCGAGGCTCCTTTGAGAAGTAAAATCCCTCGCCTCGCTCACTCCGCGATTGGCACCGCGAGTTCCCTGTGGAGCAGGGGGTCTGTGTGGGGTGTGCGTGGAGCTGAGCGTGTGTGCGGTGTGCGTGATGCTGAGCGTGTGTGGGGCGTGTGATAGAAAGGTGTGTGATGGGGAACGTTGGTGTGTGTGCGTGAGACGGAGGTGTGTGTGTGTGTTTGGTGAGAGATTGAGTGAGAGTGCTTGCACGTAGAGTGGATGAGTACG…
>Cluster-18789.1	NoTrans:1,Whirls:0
CACTGTCTTGGGGCAGCGGGCATTCGCGCGCTATATGGCCGCCTTCGCCGCAGCGATAGCATCCATCTGTCAAAGTGGAGAAAAACCCAGACAAGCGCGCCACGAAAACCCAGCGTTAACATTTTTTTTAAAAAACCTCCACACAACAAACCATTTAGAAAAAAATACCCCGACTTTGTCTCTCAAAACCGCCATCGCCGATTTTTGCGTTGGCCACGACTCTCGCTAAATGGAGTCGGGGCCGCGCCTCTCTCGTCGTTCGCGGGGCTCGCGCCCCCCCCCACCCCCTCCTCCCCCC
>Cluster-4041.7142	NoTrans:2,Whirls:0
ACCCAGGCTCAGACTGTGAGCCTCTGACACCCAGGCTCAGACTGTGAGCCTCTGACACCCAGACCCAGGCTCAGACTGTGAGCCTCCGACACTGAGGCTCAGACTGTGAGCCTCTGACACCCAGACCCAGGCTCAGACTGTGAGCCTCCGACACCCAGGCTCAGGCTCACACTGTGAGCCTCCGACACCCAGGCTCAAGACGCAGGGGCGGCTCAGCCGTGTTCCTGGCTCAGGCTCAGGCTATTGTGGGAATCCTGAGCGCCGTGGCACACTTGAGCCAGAGCGGAGCCGGCTCCTTTGGGCTGCGAAGTGCAAATGGCGCGGACCAAAATAGAAAACGCAAATGAGGCCGAACAAACGAGACAAAAATCTATTGATTGGAAGGGTGAGGCGAGCCCA…
>Cluster-15839.0	NoTrans:2,Whirls:0
CGGGTTGCATGAATTACCGAGACTTGCCGCGTGACCTTTGTTGAATGGTCAATGTAACGCACGAAGACTGCAGTGATCTCTAGTCGTACACGTTAACCAAGCGTCGGTGTAATTCGTAACGCGGTTTCGCTACATTGTGTTCTTTTTTGTGTGTGGGCCATCATGAACAGCGTTAGAGGCTTGGTTGCCCGGTCTGCACCGCTATTCTTGCGACGGCACGCGGGTCCTGCAATCGTCGCCAGCGTCGGCATCAGCAGTGAGAGCAGCAGCAGCAGCAGTGAGAGCAGCAGGACGACTCACTTTGGCTTTGAGACCGTCACTGAGGCTGAAAAGAGCGACAGGGTTTATGGAGTCTTCAAGAACGTCGCCAAGAATTACGACATCATGAACGACGCAATG…
>Cluster-8938.2	NoTrans:3,Whirls:0
gagacataggcggctgggtgtggtgctaaccatcaactcctttgtatgctgtgtcggcctgtataggtgttcgctcaaaggacttgccccaacagtctaaaaccgagtgtatcttttgtcgcagtgtggaccccttctccaagaaggactggtacgatgtaaaggcaccagccatgttcaacaaccgcaacatgggcaagacgctcgtcacgcgctcacagggaacacgcatcgctccgacggcctgaagggccgcgtgtctgaagcgagcctggccgacctgcagaacgatgaggtggcgttccgtaagctcaagctcattgtcgaagccgtgcagggaaagagctgcctcaccaacttccatggcatggacctcacgcgcgacaaactctgctccat…
>Cluster-9478.0	NoTrans:1,Whirls:0
CTCAGTGGTAACACTCAGGCCTCGTAGCAAGAAGGACTGGGGTTTAATTCTCTTCGTGGAGTTGGTACGTTCTCTCCCACTGTTCTGCATGGGTTTCCTCCTAGTTCTCTCGTTTCTTCTCATAGCTAACAACATACAATCTAACTGGTATTCGCCAAACATCCCAATGCAGGACCCTCCTGAAACATAGTCTTCAGACTCAGTGTGGCTTTTCTGGGTAAATAAGTCATTATTATGATTATCTTCACCACTTGGATTTGGTGGACGTACGGTACAGCAATGGTTTCACTTGGAAATTTCAATGGCTTTGGCAAATTGCTGCAGCTTGGCCAATTCTCAACGATTCACAAGGGAGCCACTATGCCTTCAGGTGGCGTGGGGTTATCGCATCGGCGTGAC…
>Cluster-11745.1	NoTrans:1,Whirls:0
CTCAAAAGTAATTATTTGTGTTATGTATTCGTTTTCCATCTAACTAGGATCCTTCTGGATGTTGATGATTGGGCAAAGAAAGCCTGAATACACTGAATTTAAAAACCGGTCCACACATTGCTTGTTAAAATGCACTACCAGATTGTGTGCATGCTCAAAATATGTGCATATATTTAAGATGTTCTCTGTTCATATTTTGTTTGTTGCGGCTGCACCTTCAACTCAGTACCGCATGGCTCACAGGGATATACCTAATAAATGAAACTAGATATGTGAAGGCGTCTGCATTTTTTTTTATTGGAGGCAATGTCTCCAGATAACCCAGGCGCACAACAGACACATGCCCGACCCTGAACGTTTCTCATGTTTACATTTATAAACAGGAGGGGGAAGGGTGGG…
>Cluster-17082.0	NoTrans:4,Whirls:0
GGTACAACCGCGACCTCCCGCAGAATGGAGGATTGGCGGGTGGGTGGTGACTCGTTTCGCCTTTAATCACTAATATGCTATATTTAGACTGGAGCTGCTTCGCTCGTCTGTGCGTCACGGGTACGGAGCATCCATCCCTTCCGGTCTCGGAACAGCGCAGCGTGCAACGAAAGGGGGCGTGGCCTGTGCTGCTCTGGAGGTTCCGTGCGGGTCTGGCGTGCTGCGACAGCCGGAGGGTGACATCAACACAACTTTAACATCAACGCAACTTTAACATCAACACAACAACTTGAACAGCGACGTGAAACATCAACAACGACGACGGCCACCACTTCAACGCGGACGTCATAAACATTCGCTTTCAACGACGACATCATCGACACGGACACGAGAACCATC…
>Cluster-4041.1286	NoTrans:4,Whirls:0
CGGTGGGCGGTCGTTCCCCTCCCCCTCAGTCCCGGCGGGCGAACAAGGAGACGCCTCGACCCCTCCACACACAACCACCGCGCACGCACCGCGCACGGAACAGCGCCTCTCGTTCGCACGGGAAGAGAGCGGCGTCGTCAATTCTCGCTAGCACGGCCATTGATCGTGGCTAGAGTGTGTGTGAGAGAGAGAGAGAGAGTTTTCTTCCGACGGTGTTGGTTAAAAACAACAAGGGCCGCGATGATGAGTAGGCTCGTGGTAGTCGTCGTGTCGAAATCGGGAGTTTGATGGATCGTCGTCACAGGCGGCAGTGGCGAGAGGGAGGAGAGACGCTCGCTTCGTGTTGAGTAAAGGAGACGGGAAACGCGAATTCTCTACCCCACCCTCGACAACGACGGC…
>Cluster-4593.0	NoTrans:1,Whirls:0
CCCCGGCCCCCCGCGAGGGGAGGAGGAGGAGGTGGAAGATGTCCCGACTCTCGTGACGAGGCCATTGGAACGAGCCGCGTTTGAAAAATGGCTCCGTGCGGATTTTGTACGAAGGTTTTTCAAAAACAACATTCGCGGGCTGGCTAGCGGTGTCTTTCACATTCTTAGGTTTTTTTCGGTAAAGTCACCATGTAGGCAAAGAATGC
>Cluster-4041.12769	NoTrans:7,Whirls:0
AGAGAGGCGGGGGGGGCATGGATGGAGAACGAAATGAAACCGCATTTCTGCACGAGTCAGAACTGGAGTCACAGAACGGGAGTGCGTACTCGAGATTATCTCACCCGCCACGGCATTTCCATAATTTGAAGTCAACTCGAGTTCTTCACCCGCTGGCCTGTATTTGCACTTAAAAATCTTAGATTGAAAAGCTCATTTCTTTATAACTGCTTTTTCAAATTAATTTGTCTTTCCCCCGCACCTCCGACGAGCACAGTTGGCTACGGACGGTGCGAAAGGAGTTCAACACACACGTACATTTCCAACAACATAATTCGTACCGAGTCGAAAATAACACGACCAAGCATGTCAACAACAAGAATGTTGTAGGCAGCTGGAACATTTAATGTTATGCATTTA…
>Cluster-4041.11725	NoTrans:1,Whirls:0
ATGGCTTTCATTTTATTCAATTGTAACTATTGCAACAGAAAATATAAAACTTCTCCCTCATGTGGTTCCAAAAACCTTAGGAAAAGGCATCTTAATAAATATAGCATAACCTGGTATTGTCCATTATTAATCAGTATTCGACAATGGTGTGAGCAAAGTGAATAAAACCGCACACACACACACACACTTGGTGGTGTGAAGATTTTACATCCCTGTCCACTTGCACATGTCCACCATGGTGTTGGTGACACGCATCGCATCGAGATTTGAGAGTCTGGGGCATTCGCCAACGTCTCTGCTCTGATCGTCTCGAATGCTTCTGTTATGTGCCGTTGAAGATTACTTGAGATTTTCATTTGTTCAGCATATTATTTATCTTTTACATAACGCCAACATTCA…
>Cluster-8651.0	NoTrans:1,Whirls:0
CGCGCACGCAGCGACGGCACGTGACTACGTCTCGGCCGAACGCACAGCAAACGTCGGGATCGCTCCCGGCTTTAATCTTTCGCGCGTTTGCGCCTTCGCCTCGGGTTTAGATTCACTTTCGAGGAGAGTTGCGTGTGGTTTTTATTTTATTTTAAACCACTCGCGTTTTGTGACGATTAAAAAAGTGAAAGTCCCGTCGGTGTTTTAGAGTAGGCCGCGCTTGAAGCCGCGGCCTGGCCTAGTTTCCCTGCGGACTGTGGGTGACCCCCGTGCCCGGCGGAGATGCAGCCCGCGGAGTCGCCTTAAGTGGCTTAAAGCGACGTTTTAAATACATTTAATACGACTGTTATGTGGGCAGCTTGTGTCTAGCCGAGAAATAACTACAATAATGGACGAAGC…
>Cluster-1668.0	NoTrans:1,Whirls:0
ATCCACTTACCCACCCACTTGCTCACTCACCCACTCATTCACCCACTCGCTCACACACCCATCCACTCACCCACCCTCTCACCCTCTCCACCTCCCGAGGGAATCTCCCTCGGTGGGGGGGGGGGGTACCCCCAGTGGCAGCTGTCCCTGTGCGCTCATCGCCAGAGAACGTCGGGGAGTGTGATGTGCCAAATGTTGACGATGTTGATGGTTTGGGGACGATCCGTTTTAATAAAGATTTCTAAGACTCTCAAAA
>Cluster-9699.0	NoTrans:1,Whirls:0
CAATGCAACGGGCACAATGCAACGGGCACAATGCAACGGGCACAATGCAACGGGCACAATGCAACGGGAACAATGCAACGGGAACAATGCAACGGGAACAATGCAACCGTCACAATGCCACGGGCACAATGCAACGGGTACATTACGTGGCGCGCACGTGCAGCCAACCGCATCGCGAAAGTCGACGGGCGGAGCGTGCATCGCGTCGAACAATCGGAATCAGAATTTGTATTCATGTCAAGTAGGGGGCACGGGGTAAGAACGTTCCAACAACAAACAATACAAAAAATACGATAGGAGTGGAAAGTATAGGAAAGGTAAATAAATCACTTACAAAATATAGAAATAAAATTAGACAACATTTTTTAAAGCCCCTCTGAGCTATTAGATTATATTTCA…
>Cluster-3978.0	NoTrans:1,Whirls:0
CTCGCCTTAGAAGAGAGAGGGGGGGGGGGCGGGGAGCCCCCCACTCTGGTAGAAACATCACACAGCACAATGACCTGCAATCTCCTCGCCCCCCCCCGGCATCTCCAATCACGAGCCCACCAGAGGTGGTGGACACGCGGCTAAAATAATCCTGGGACGCTTTGGGGTAGGGAACAATATGACAAGGGGATAAAGTGACGAGGGGGGGGGGGTT
>Cluster-13573.0	NoTrans:2,Whirls:0
CGAAGCTTGCTTCCCAGCAGCAGCAACGTGTCTTACAGCCTCCACGTGTGAGCAGATGTTGGTCAGATCGGTGACGGCGATTAAAGTCTGAGCTGGTCTGGCACTGATCAGGGGTTGACAGGAAACCTGACAACAACAACAACAACAAACAACAACAACAACAACCAACAACCAACAACAACAATGCTGCATCCTGGAGTCTGCGTTCAGCAGAAAATCCCCTGCGTCTTCACCGTCTCCGTGTCTCCGTGCCCCGCGTCAAAGCGACGCGACCAGCCGTTTAAAGTCTTGGCTACTGAGGAGTTGAACCCGGACGCCGTCGAGTCTGGGGTGGCAGCCGCGGTGGCCACCGAGAAGGTGGACGGCACGTGCTGCTACGTGAACCAGCGCGCAGGGCTG…
>Cluster-4041.11295	NoTrans:3,Whirls:0
ttgtgtattacttaaaatgcatgtggatttatcgatacctttaaactgtcgaaaggtttgttacgcactgttacgtaactgtagccaaataaatataatcttatcaggaaacaattttaaaatgtaatgctcattagcctcccccccccctagtctccagcgctatccatgtgatttgaaaggtcattgcccgaaacgtcgccaattatatatttatgttaatgaattgatatgaagtgtttttaaacgtatttttttacagaaatttttcatgttgtggtcagcagagggcagtgcagcaggtcatagattgtcctacgttcccacgtctctttaaactttgcagatttaaaggtgtcatattcatgtaatataacaagtgccattgcctcaaacatc…
>Cluster-9092.0	NoTrans:3,Whirls:0
TTTTGACAAACCCCACTGCATTCACAGCGCCCTAAGAACAATTATTTAAGGGCGATTTATAGAATTGTAATTATTATGTCTATGATCCCCTGGAGTTTACGTAAGAGTCACTCAGTTATCGGTGTAGCACAACAGTCTTACCAGAAGTGCAACTACTCTTCCCCGTCCGTGTTCTTAGGATGTACTGGCTTGGTCGAGAACTTGAATATAGGCAGCAGCTTTTCTACCAACTCCCGTCTGATCTCTCCTACTACAGACTCCTTAATCTCGTGCAAAACTTTGGCTATTTCTTTCGCACTGGCAAACTCCTTTTTCATGTCTGGCTCCGGGCCCGAGGATGCCCCCTCGTCGCATTCAGCTTCGGCGGAAGGGAAGGACGACTCGCAGCTTTCTGAGCAG…
>Cluster-5787.0	NoTrans:1,Whirls:0
CTCGAGACAGCCTTCGGGCGTAGGACGGTGCCTAAACAGCATTAATAAAAAAAACCACATGAATATCTATTCGAGGTTTTGAAAAGGAAAAGACGTTCGAGTTAAATAACGGTGAAATGAGGGACCCTTGCCACTGATGAGGTCAGAGGACTCTTCCTCGTGCGTCTGCTGCCTTCCGTGGCAGCCACGCGTGAGTCCGCGCGCAGAATGCTCGCGGCGCGCGTCTCGACGCCGGGGAGACTTTGTAAGCTCCTCCTGTTGCCGCCCGCACCGCTCTCACGCTGCCTTTCTC
>Cluster-4041.10546	NoTrans:2,Whirls:0
gggggggtctgagggcagggtgtagaaaggaatatcagttccgagtcgacacacccccagtaggaactgagtcgaacggatctctggtccatcactggttttccggttattcccccgaacgaatgcggcacttggcgttttcacacgcgctgccttgtgtccacgtggccgggcatcgccggagcgcaaagttaagtttaaccgccgccgttaccgaccccgacgtagtaaagtcggcttgagcttgtgcggcggtaacattccgtcgacagagttaactcggcagcgaaaacgcgacctccagccctcaccgtcgtcggtggagggaggaagcttaaaacgacgcctcgcttcgacgccctctttgtgacgtcgcggcgacgtcacggcgaggtcgct…
>Cluster-4041.608	NoTrans:1,Whirls:0
GAGATTTTACCGAAGGGAGCGAAGGCCGCCCGGAGATCATCGGTGGAGATCTCTGGGCTCAGGTCTCCCACAAACACGTGATAGTGATTTGGTCGCTTCGACATTCCCCCAACAAGGCTTCAAATACCCCCCCCCCAACACACAGGAAGTGTTCACACGCTGGCTCTCAAGACGCAGCAGCTGCAGCGGCGGCCACGCAGTTTACACAGTTTCACGGCTGCAGGAGGATGATGATAAAGATGATGAGGAGTTAGCGGCTCGCTACACTGGGCCCGGCCATCTTGTGCGGAACAGGAAGCGGCGGGGAGTTTG
>Cluster-15497.0	NoTrans:2,Whirls:0
TCCCCACTCATCTCCCCACTCATCTCCCCACTCATCTCCCCACTCATCCCCCCACATCTCTTTCTGTCTCTCCTCGCACCGCCCCCCCCCCCCTCGTGCGTTGCACAAAAGCTCAGCTCCAGCCTTGGCGTTGGAGACGACGCTTTAATACTCAACGCCGCTCGCAGCGCGAGATCGCTCCGGCATCTCTGACCACGCGAGCTGCGTTTCTCCTCACCGGCGTCGCACCGCCGGTGATATTTCCACTCCTCGCTGCAGGTGGCGTCGTCGCCGTCTCTTCGCCGGTGGGGGTTTCGGTCAACGTGGTTCTCCACCGCGGTCGTTTCTCTCTCAATCGGCCGTCCCTTGGGGGCCGGCGCGGCGCGTGGGAGCGTCGACAGAGCCAAGGAGCCGCAGTCG…
>Cluster-18113.0	NoTrans:1,Whirls:0
GAATTGTACAATGGTATCCATTGGCTCAGGGCAGCCCAAGGAGTTGAGCATTGTCTATTGTTCATTTGACTTGACTTTGAATTTGTCATAAAATACATTATTATTTAGGAATGAATAGTAAATGTGCACAAAATATGTAAATCACTGGCTTGACTTTTTTTCCCAAAATATTTTAATTACAAATTCTAAAGCCTCCTACATCACTCACCATCTTCCTATGTTTCAAATGATCAACAATACCACACCTACGAATGATTATTTTTTCAAAGAACACAGAACAAATCGTTTTTAAGGAAAATATTCTTTCATGCATCAACTTTGAGTTTCTGACAATAAATTTCTCTCCACAGTGGCTGATGCTTGTGGGCCTGACTCTCTGACTTTCATCATCTCAGAGAG…
>Cluster-4041.3762	NoTrans:2,Whirls:0
CGCATATAAAGGATTTATAGTGAAAAACTTTGTTTTTACGGGTTAATTTTTTTACATTGTTCATGAGAGCATTTCCGTGAAGTCGGATTGCCGTAAGTCTTCCTGTTTCCCCCGTAGAGCCTTAACCGACTGTGGGGGCAAGTGCTGTTAGCGAGACCCTAAGAAGGCCGGTACGGCACACGAGGGGGTGGGTGACCAGCACAATCTTCGGCCGCCTTTGTCTCCCTAGTAACGATGTTTACACATCGTACCAGGTACCCATTTGAGGCTGAGTCAACCTAGGTGAGGCCCAGGACCGATTTAAATCATCGTCACTGGTGTTGGCCGTGCGCGGGAATCGATCTCGGGTCGCCGGATTCGAAGCGCTACACTACCGCCACACACACACACACGACACAC…
>Cluster-4041.3217	NoTrans:1,Whirls:0
AGTCGCTTAAGATAAAATCACCTGGACCAATCTCGTCGGATCTCAGGAGCCAATCAGAGTTTAGCCTGGAGAGCGCTCGGATAGGTAACTACCCTTCACAAATAGGTCATCGTGGGGCTTGCCGGGTTACGTGGCAAGATGTTAACTACCTCGCCTGGTATACAGGAGGTTGTGGGTTCGATCCCGACCCTCACGCCTCTATATTTGGAGTTTGCATGTTTCTCTCCCCGTGGTCGC
>Cluster-19064.0	NoTrans:1,Whirls:0
TATGAAGCTTGGTGGCCTGAGTTCGACTCCCGACCCAAGCGACCCGTCCATCACAAATGATAGCTCAACGAAGTCGGCGGTTTTCTCATCATCATCATCGTCGCGTGGAAATGCACAGCAAGGCCGATATGAAGCTTGGTGGCCTGAGTTCGACTCCCGACCCGCGGGCTCACACCAGCGGCGAGCGAAATATGATCTGAACCGGTTTCCCTGGGGTCGTCATCCTTGACAAAAGCCCCACACTTACCAGCGCGGTGAAGTATGGATCGGTGAAAAAAATCATGTGGTCGCGACACGTGGAGGTCTTCGTCCGGAGCGGAGTGGTTGGGGTTTTTAAACGATCGGTTGTGCGAAATGTGGCTCTCTTTTTTTTTGTTTTGCCGCTCGTCAAAATGTTTC…
>Cluster-6719.0	NoTrans:3,Whirls:0
TGGTGGCGCGTTAGCCCACTTGGCAAACGATTTATTCTCAAGCAGATGCTTTTTTTTTTCTAAATCACAATGACGCTTGGGGAGGGAGACAGAACGGTGAAACACGAGGCCACGATCCCCCCCCCCGTAACGCCAACGTGGAGGCCTGAAGCCGCCCTCGCGTTCACAAAGCCCCCCACTTGTGCAGAGCGCGATGTCGACCGCCGGCGCGTGGTTTGTGTGTCTCGTGAGCGAGTGTGACGAGGTCGAGCCTCGCGTTCCGCCTCGGTCTGGGCGCGACGCTCGGTGCGCTTCTCCGTTGCCGGGGCATCGCCCTCGGCGACTCACATCCGGTGCCTGGCGGAGTCTGGCACGGTTACCGCGGTTACGACCCCTCGTGTTTCGCCGCGAGTCTAAGTC…
>Cluster-7492.1	NoTrans:1,Whirls:0
CTCCAAATCGCGTCCCTCTAAGACCACACCCAACCAGGTCACCCCCACACAGGGACACTCCCGCAACGCCAGACTGGAGGTCGAAATTGGTGTCATTTATCTGTGATCCCATGATGGTGGTGAAGAGGGACGCTGTGAATGTTGTGGGTTTATTTGCTGCCTGTTTGCGATGTCTGCTTTGGCTTCATAAGATGTGATGGGACGCCGTCGTGTTATATAACGGTTCGCAAGCCAGATTCTGCAATCCATAGGTCTCCAGTTCGATTCAATCTCTCTGCGATGCAGTTGCAATAAATAGGGCAAGTTTTTTTAAATACATCCCGCCCCCCCACCCACCTATATTTACCCAGAAGTATCAATGGGTTCACCAGTT
>Cluster-4041.1486	NoTrans:1,Whirls:0
CTACCACCACCACCATCAACTTCATTGTCATCATCGTCATCGCCATCACCAGTAATCATAATGACCATTATCAATTCCATCATCACCATCTTCGTCGTCATCATTTTTTCCCAGGTCGTTTCAAACATCGAGGCTTGCTTACAGGGCGAGTGGCTTTCGCATTGTGCCTACTCTTCTCTTGCCATAGAAATGTGGAATTTCCGCCACCGGCGTATACGACTGCTGCCCAACGTTTTAGTCTCTTGACGATTCCACTCTCACGTTAGAGCACAACGTGAACAGCTCCTAGGCGCGTAGCGTTAGATTTAGCCGCGCGCGCGCGTGTGTGTGTGGGGAAGTGGATCGTAACGTGGTATAGTATCTAGTAGTAGTACTAAAAGAAATGGGATGGTGGATTGT…
>Cluster-18360.1	NoTrans:2,Whirls:0
GGTGACTTGCGGCTGCATGGTTGTTGCGAGATGGTTTCCATGGTAACCGACGGTTGCCGTGGTAACCATATCCACCGTCAGTGGTCCACCCTGCAGCACCCTTCGTCGATGGGGTTTCCTCAGCACGCCTTGAAGTGAGCTTCCCGTAAAGCGCGGTGTGAACGTTTAAACAGCAAACACACAAGCGTCGTCGTCATCTTCATCGCTGTTGGTGATTGGCGTCGATGATGGCACAGAGCGACGGGTTAGAATGACAGCTGTAGCCAAAATGCCTCCAGGGCACCAAAAATCCTCGAGGGCAATCGCCTGCGTGTCACGTGACGAGTTTTACCGGGAGCGCGCGTGGTCGGTTGGGTTGGTGGCACGTGCGGGGATGGAGTCACGGCTGCCCAGTACCCG…
>Cluster-15986.0	NoTrans:3,Whirls:0
AGTCGGTGTTACCGGCAGAGTCGGTGATACCGGCAGAGTCGGTGTTACCGGCAGAGTCGGTGATACCGGCAGAGTCGGTGTTACCGGCAGAGTCGGTGTTACCGGCAGAGTCGGTGTTACCGGCGGTGTTGCTATCGCCGCCGCCGCCGCAGGCGATGGCGGCGAGCCTGGAGGAGGCCGTCCCATGCGGCTTCTCGCTGCTGCTGCCGGCGCGACCGCTGGCGCGTCTCTCCGAGTACGCGACGACCCCCCAGCGGCACGCCGCCTTCCACGGCGAGGTGGTGCCGCTGGTGTTCGTGGTGCGCTACGCCGGGCGGCGGACGGCACCGGCAGCGACGGCACCGGCGGAGGGAAGGGAGTCGGACAGCCGCGGCGGAGGAGGAGGAGGAGGGGGGGCGG…
>Cluster-2706.0	NoTrans:1,Whirls:0
CTCCCCCCAGACGATGAGGAAGCGCTCGTGTTTTGAGACTTTAAGATCTCCGATTGCACTTGACCATGTTTAACTGCTGGCCTCCAGCCCAGGCTTTCTGGATGAGGGAGTGGAGGCCGAGGTGGAGGTGAAGGGTTCATCAGCTCTGCCTCCTCCATGAGGCTGTCCATAGGACCTGCAGCTACTGCCGATTCCGTCGGTTCTAAATCTTTAGCATCTGGACGAGCAATGTGCCCCTCTGATCTTGCGTGGCTTTTATGGCCTTCGTGTTCCACCAGCAAAACCTTGGCTTCATTTTCGAAATCCCCACGGCTCGTTTCGTCTTCAAATGCTGATAGTGACCTCGCTGGGCTCTTCTGTCCGAGGGGGGCAGCTTCTGCAACAGCAGTCGGTAAGTGA…
>Cluster-4041.6806	NoTrans:1,Whirls:0
CGGTGATGGTGGTTGGTAGGGATTGTGATGGCAGTGGTGGTGATTAGTCGTGGTGATGGTGATTGGGAGGGATTGTGATGGTAGTGGTGGTGATGGTCGTGGTGGTGATGGTCGTGGTGATGGTGATTGGTAGGGATTGTGATGGTAGTGGTGGTGATGGTGGTGATGGTCGTGGTGATGGTGGTGATGGTGATGATGGTGGTGGCAGTGACGACTGCTCATAGTGTTGTTGTTGCTGTGGTGGTTGCGGTGACAGTGATGGCGATGTTAGTGTGGCGGTGCGCGCTGCGCTACGAATCTGTCAACACCCAGTGACGAGCATCTGAACCGGGGCTTCCCCTAGGTCCACTCAGCCTCAAATGAGTACCCGGCGTAGTCTGTAAACATCGCCACTGGGGA…
>Cluster-18236.0	NoTrans:1,Whirls:0
AGCTCCGTTTCATCAATGTCGGTCACCACCTTCGGCTGCTCGAAAACAACGAAGAAAAATCGGCCACATGCAATCAACATCGTAGTCTACGGTGCGTGCAAATGACGAGACCTAAGGCAGCTCTTTTAATCACACCTGTACAATACTCCAGAATGTGAAATATATTACAATTAGCTGACCATGTGAAAATATTACAACTGTTCTATACCACCCACATCTTTATCAACCGAGCTCACAATGCACAACAGCTGCCGTTCGCAACTAAGTGGCAGTCACCACAGCGTTTGGGCCAGGCCAGGTGCACTCCGAGGCGACTTGAAGTGTCACAATGTACATCCCAGAATGCCACCCACACAAACAAAATCACCCCCATTGTCATTCGTGCCAAATATTTGAAAA…
>Cluster-16993.0	NoTrans:1,Whirls:0
[truncated: 70,919 more rows]
