# Supplementary material for: The lamprey habenula provides an extreme example for the temporal regulation of asymmetric development
Source: Front Cell Dev Biol. 2025 Feb 6;13:1528797. doi: 10.3389/fcell.2025.1528797 (PMC11839670; doi:10.3389/fcell.2025.1528797)
Supplement: Supplementary file 6 [file Table5.xlsx]

## Sheet: diffexp_lf_vs_lf_super_annot
target_id	annot	pval	qval	b	fold change	se_b	mean_obs	var_obs	tech_var	sigma_sq	smooth_sigma_sq	final_sigma_sq
Cluster-4041.6213	tr|S4R7Y1|S4R7Y1_PETMA_CCZ1_homolog,_vacuolar_protein_trafficking_and_biogenesis_associated_OS=Petromyzon_marinus_OX=7757_PE=4_SV=1	0	0	2.61107	13.6137	0.0676823322056935	8.55425880554342	1.95823715185852	0.000319957642886312	0.00884183854271741	0.0086845595073266	0.00884183854271741	TTAGTCACTTTTTCATTGAGAACGTCTTTCCGTGATAATTTAACATGGAGAACATAAGTGTTCAAGGGTAGAAATCAGCAACGTAGCTTGGTTATATTGTGCCAAGATACTAGAAATGAAATGTGCCCCCTCTGTCCAATTTCCCCTTCTCATCGTAGTCTGGCGCCTTGGCCCCTCTGGCCTCATGGGCTCTGGTGTAGTTGCGCGCCACTTGCTTACTCGATAGCTATGCCACTAAGTCAAATACAAAGCCACACGCGCATACTGCACCCGACATGTGCAGATATAGCGCCAGTTTCATGTTGTTTACGGAAAAACATGTTCTGCTAATTTTCAGTAGAAACTGCATAAACAAAAGATACCAATAATTGCTTATCTTTTCAAACAAATATTGGCGGA…
Cluster-4041.6805	tr|S4RCR3|S4RCR3_PETMA_B30.2/SPRY_domain-containing_protein_OS=Petromyzon_marinus_OX=7757_PE=4_SV=1	0	0	-2.38445	10.8531	0.0497418767032045	9.8782202263911	1.62692658789666	8.22273660828108e-05	0.00303267052378136	0.00486628122983079	0.00486628122983079	ACTTGAGCGCCGGCCTTCTCGCTGCCAAGCACGGCAAATAACGTCCATCTAACGCAACCGCCACCCCATCCGGCCACATTGCCCCGATGGGCCGCTGCCGCCCCCCCCCCAACTGATGCCCCCATTCTCTGTAGCCCCCCCCCTACTCGCTGACCGCTCAGCCACAGGCACATTTCGACCACGAGCTCGGGAGTCGCGTGGCGCCGATCTGACGGCGACGGTCGGTCGACGCGCACTTCACCTTGCGAGCCGCTCCGCACCCCCCTTGCACTGCTGCTGCTGCTGCTCCACACGTGATGATCCTCCACCCTCTTGCACCGCACTGACTTCACTCGCACGCTCGCTTTGAAGATTCCCCTGCACTAATCACCCCCCCTCGCCCTGTGCGTGTGTAATGCC…
Cluster-4041.9308	tr|S4RCL5|S4RCL5_PETMA_Potassium_channel_subfamily_K_member_c_OS=Petromyzon_marinus_OX=7757_PE=2_SV=1	0	0	3.02649	20.6247	0.0699845186966311	8.42946646383681	2.62181885946749	0.000441615866922972	0.00610420457977024	0.00935404984747525	0.00935404984747525	AAGGGGGAGGCGCGCGAATGATACTGTCGAGCGACAACAGAGACTGCCAGTGAGACAGACAGGCAGAGAGGCTGCGCCACCCCTCCCCCTCTGCCTGTCTGTCTCACTGGCAGTCTCTGTTGTCGCTCGACAGTATCATTCGCGCGCCTCCCCCTTAATAACACACACACTCACTCTCTCTCTTTCCGCCGTGCTGGGAGAAGTGTCCCGCGGGGGGAGAGCGAGTGAGCACCCGCGAGATAGCGATAGTGATCGACCCTGCCGACTCCTCGTCCTCATGAACGTTGACTGCTCGCCGGGGTCCAACGTAACATGCCCGCCCACGGCGGAGGAGCAGGAGGAGGTGGAGGAGGAGGAGGCGATTGCGCTGCTGGTGCTGCTGGTGGTGGTGGTGGGAGC…
Cluster-4041.12839	UNANNOTATED	0	0	2.47555	11.8883	0.0474229602506444	10.4059300067945	1.75556283116192	5.38530921160427e-05	0.00444402122575236	0.00439464693164191	0.00444402122575236	catccacctataaccaccccaccaatgtcgaattttttttgcgtcacccgtatccaagcgaccacagcatcttatatagatcagtggcggcagagagagctggcgagagctagggagagctacagagaagagagacagacacacacagagaggggtaagagagtcaggcaggcaggcacacatttttctaaaatcattaaaatttgaaagaaaaaaattcagccccgtgcgattgtaaaggcacggactgtaatattagtgattacttaattattcaacaaacataataaaacatatattcaataggttgtccacagttgtgcttatgatcgttttttttcgctgacagtctataatcgtgatgtgcggagcgcagtggtgacaggagtggcccggtgt…
Cluster-4041.7123	tr|S4RRU3|S4RRU3_PETMA_Calcium_binding_protein_1b_OS=Petromyzon_marinus_OX=7757_PE=4_SV=1	0	0	2.85529	17.3794	0.0531807698993683	11.4356856815655	2.3386072172504	1.66205070382968e-05	0.00563976806714082	0.00461224572804508	0.00563976806714082
Cluster-4041.8111	tr|S4RK65|S4RK65_PETMA_B-Raf_proto-oncogene,_serine/threonine_kinase_OS=Petromyzon_marinus_OX=7757_PE=4_SV=1	0	0	-1.84758	6.34446	0.0468942579758009	10.4919415314892	0.983301619509398	4.12293155773252e-05	0.00353278677011698	0.00435691354662461	0.00435691354662461
Cluster-4041.10837	tr|S4RJX6|S4RJX6_PETMA_N-terminal_EF-hand_calcium_binding_protein_1_OS=Petromyzon_marinus_OX=7757_PE=4_SV=1	0	0	2.46762	11.7943	0.0608489380726128	11.4993158972966	1.75415735795644	1.70518428011975e-05	0.00738813468632813	0.00467587366374353	0.00738813468632813
Cluster-4041.8786	UNANNOTATED	0	0	1.90415	6.71369	0.0468803709735741	10.486361857424	1.03979768011063	3.64898835197382e-05	0.00435047374712465	0.00435904848172013	0.00435904848172013
Cluster-18946.0	tr|S4RMV6|S4RMV6_PETMA_Peroxisomal_biogenesis_factor_5_OS=Petromyzon_marinus_OX=7757_PE=4_SV=1	0	0	2.44679	11.5512	0.0630063014228381	10.4813128187324	1.71744154215027	5.67332490635067e-05	0.00788285478890755	0.00436101760328025	0.00788285478890755
Cluster-15034.0	tr|S4RUL3|S4RUL3_PETMA_Guanylate_cyclase_OS=Petromyzon_marinus_OX=7757_PE=3_SV=1	0	0	4.45091	85.7052	0.0978063915739984	8.38981879120295	5.68432267810846	0.00100066287933761	0.018131517586115	0.00958336106015237	0.018131517586115
Cluster-4041.9133	UNANNOTATED	0	0	4.3288	75.8533	0.113722544123156	7.99625830020965	5.3978985816122	0.00147475979749753	0.0243908742861886	0.0123760485131047	0.0243908742861886
Cluster-4041.12138	tr|S4R808|S4R808_PETMA_Uncharacterized_protein_OS=Petromyzon_marinus_OX=7757_PE=4_SV=1	0	0	-2.29555	9.9299	0.047868884869837	10.2048447401082	1.51113264019419	5.87943391845107e-05	0.00357142762362633	0.00452406593817891	0.00452406593817891
Cluster-4041.1398	tr|S4RY61|S4RY61_PETMA_1-phosphatidylinositol_4,5-bisphosphate_phosphodiesterase_OS=Petromyzon_marinus_OX=7757_PE=4_SV=1	0	0	-2.90958	18.3491	0.0682397498274771	9.27190799589434	2.42541878460971	0.000232986257500148	0.00908034065553318	0.0060266856095639	0.00908034065553318
Cluster-4041.11051	tr|S4RA24|S4RA24_PETMA_Tetratricopeptide_repeat_domain_13_OS=Petromyzon_marinus_OX=7757_PE=4_SV=1	0	0	-2.22495	9.25305	0.0528886409142939	9.51106698209623	1.41540160254075	0.000118591250919294	0.00118714727322733	0.00547582542460296	0.00547582542460296
Cluster-4041.3841	tr|S4REB4|S4REB4_PETMA_Rho-associated_protein_kinase_OS=Petromyzon_marinus_OX=7757_PE=3_SV=1	0	0	2.4801	11.9425	0.061777907038335	10.1374945694579	1.76336479664034	6.50051247692479e-05	0.00756801447130507	0.00458078670790483	0.00756801447130507
Cluster-4041.5178	tr|Q9U5P0|Q9U5P0_LAMFL_Polymerase_polyprotein_(Fragment)_OS=Lampetra_fluviatilis_OX=7748_GN=pol_PE=4_SV=1	0	0	-2.15256	8.60689	0.0466369512701288	10.954781679819	1.32630160631617	2.23957464230179e-05	0.00335596668718855	0.00432761470112173	0.00432761470112173
Cluster-4041.2174	tr|S4RFN9|S4RFN9_PETMA_KH_domain_containing,_RNA_binding,_signal_transduction_associated_2_OS=Petromyzon_marinus_OX=7757_PE=4_SV=1	0	0	-3.18271	24.1121	0.0766597355239624	8.18400511585998	2.89859436335959	0.000835617429904759	0.00281967083233397	0.010917812671303	0.010917812671303
Cluster-12106.0	tr|S4R4T8|S4R4T8_PETMA_Ig-like_domain-containing_protein_OS=Petromyzon_marinus_OX=7757_PE=4_SV=1	0	0	1.83717	6.27873	0.0473430435244727	10.3344122742716	0.965645437193715	4.87600322365912e-05	0.00177975550974217	0.00443396750808363	0.00443396750808363
Cluster-4041.12908	tr|S4R9B1|S4R9B1_PETMA_Si:dkey-221h15.4_OS=Petromyzon_marinus_OX=7757_PE=3_SV=1	0	0	-2.19256	8.95808	0.0580183595152939	9.08285851475966	1.37765745475799	0.000167501539583669	0.00547607968577692	0.00656475854210812	0.00656475854210812
Cluster-4041.558	UNANNOTATED	0	0	-1.78589	5.9649	0.046537052317494	10.7503964025824	0.916121053557676	2.66522828696072e-05	0.00320692813389588	0.00430474219393274	0.00430474219393274
Cluster-4041.12098	tr|S4RIJ3|S4RIJ3_PETMA_Protein_kinase_cAMP-dependent_type_II_regulatory_subunit_beta_OS=Petromyzon_marinus_OX=7757_GN=PRKAR2B_PE=4_SV=1	7.10470737560015e-308	1.21669805404147e-304	1.82153	6.18133	0.0485652790450587	11.5278434128789	0.949602084045102	1.06521076372551e-05	0.00202157166977434	0.00470652054981159	0.00470652054981159
Cluster-4041.5239	UNANNOTATED	1.82473412061492e-300	2.98285968998521e-297	5.60755	272.477	0.15135274480883	8.93033809375277	9.01756100070077	0.00130021545276793	0.0445150912695659	0.00707489064596653	0.0445150912695659
Cluster-4041.1176	tr|S4RY29|S4RY29_PETMA_G_PROTEIN_RECEP_F1_2_domain-containing_protein_OS=Petromyzon_marinus_OX=7757_PE=4_SV=1	1.40803043747549e-299	2.20160863577961e-296	1.7203	5.58621	0.0465016205645488	10.8063316442804	0.847938572048462	1.94245797485883e-05	0.00314163642010875	0.00430537685050994	0.00430537685050994
Cluster-11018.2	tr|S4RZ77|S4RZ77_PETMA_RGS_domain-containing_protein_OS=Petromyzon_marinus_OX=7757_PE=4_SV=1	2.65717178286832e-299	3.98166120113722e-296	3.06414	21.4161	0.0828655435397556	7.92895966061821	2.6902913569951	0.000770251129506928	0.00979904357983878	0.0129631454827713	0.0129631454827713
Cluster-4041.11278	tr|S4RYC4|S4RYC4_PETMA_Synaptotagmin_IV_OS=Petromyzon_marinus_OX=7757_PE=4_SV=1	3.18653424991732e-299	4.58389324919107e-296	2.5938	13.3805	0.0701550439949452	8.41565386342199	1.92557069034828	0.000410469717173437	0.00365556512844203	0.00943299067869196	0.00943299067869196
Cluster-1275.0	tr|S4RJ06|S4RJ06_PETMA_WD_REPEATS_REGION_domain-containing_protein_OS=Petromyzon_marinus_OX=7757_PE=4_SV=1	7.9945242656131e-297	1.10579644678555e-293	2.82107	16.7949	0.0766122747732185	8.59640159421026	2.29266601074521	0.00032766567558373	0.0114112156162705	0.00847531102026082	0.0114112156162705
Cluster-7295.0	tr|S4R4E9|S4R4E9_PETMA_LRRNT_domain-containing_protein_OS=Petromyzon_marinus_OX=7757_PE=4_SV=1	1.20649941072161e-295	1.60701252991783e-292	2.44284	11.5057	0.0664737144729978	8.61671248638089	1.71132683123933	0.000354740436711447	0.00848276899496383	0.00837733234185852	0.00848276899496383
Cluster-4041.2297	tr|S4RJF7|S4RJF7_PETMA_Elp3_domain-containing_protein_OS=Petromyzon_marinus_OX=7757_PE=4_SV=1	1.616639234637e-288	2.07639988554466e-285	-2.05258	7.78799	0.0565449520695791	10.5645761540111	1.22486382324971	4.33635451354297e-05	0.00635129966396657	0.0043330426626245	0.00635129966396657
Cluster-12712.0	tr|S4RM87|S4RM87_PETMA_Guanylate_cyclase_OS=Petromyzon_marinus_OX=7757_PE=3_SV=1	1.04543900148867e-287	1.29645251070817e-284	-2.40818	11.1137	0.066434995779896	8.7523709033069	1.66439616267021	0.000215196754094056	0.00861202057445555	0.00776804087940389	0.00861202057445555
Cluster-4041.3196	tr|S4RK46|S4RK46_PETMA_Amino_acid_transporter_OS=Petromyzon_marinus_OX=7757_PE=3_SV=1	4.50985060518804e-285	5.40625857714591e-282	2.42887	11.3461	0.0673173121329158	11.3069780902409	1.69211268221267	4.43292906292616e-05	0.00901891173497158	0.0045028760764221	0.00901891173497158
Cluster-646.0	tr|S4R5Z4|S4R5Z4_PETMA_Myosin_motor_domain-containing_protein_OS=Petromyzon_marinus_OX=7757_PE=3_SV=1	6.47528958823931e-282	7.5119625632855e-279	-3.02432	20.5801	0.0842921243115226	9.99935548306278	2.62369300336958	9.41361737659495e-05	0.0141161882681324	0.00471921925614832	0.0141161882681324
Cluster-8439.0	tr|S4RA77|S4RA77_PETMA_AP-2_complex_subunit_alpha_OS=Petromyzon_marinus_OX=7757_PE=3_SV=1	1.49025837386612e-280	1.6748175593546e-277	-1.75784	5.79988	0.0491130556332669	9.96480363354841	0.88945702934003	6.5530754195467e-05	0.00147105154913461	0.00475865371307727	0.00475865371307727
Cluster-4041.8462	tr|S4RUG1|S4RUG1_PETMA_Spondin_2a,_extracellular_matrix_protein_OS=Petromyzon_marinus_OX=7757_PE=4_SV=1	1.3503994931795e-279	1.47164899918831e-276	-1.93485	6.923	0.0541518929095589	9.38966981228614	1.07250346288611	0.000126247874846958	0.00361392717037136	0.00573860713652972	0.00573860713652972
Cluster-4041.4782	tr|S4RT57|S4RT57_PETMA_Membrane_protein,_palmitoylated_7a_(MAGUK_p55_subfamily_member_7)_OS=Petromyzon_marinus_OX=7757_PE=3_SV=1	4.06331922185427e-271	4.29791615222192e-268	-2.67335	14.4884	0.075990932288636	9.33100501301851	2.05541149123286	0.000224616708185766	0.0113246268720064	0.00587786299638404	0.0113246268720064
Cluster-9274.0	tr|S4RLD3|S4RLD3_PETMA_G_protein-coupled_receptor_26_OS=Petromyzon_marinus_OX=7757_PE=4_SV=1	1.53289045467273e-267	1.57506684061129e-264	1.73537	5.67105	0.0496599146922762	9.8833039372594	0.871497258600455	7.26071903018749e-05	0.00450123669728102	0.00485960706418642	0.00485960706418642
Cluster-4041.264	tr|S4R894|S4R894_PETMA_Glycerol-3-phosphate_acyltransferase,_mitochondrial_OS=Petromyzon_marinus_OX=7757_PE=3_SV=1	3.80531853769753e-267	3.80140751586711e-264	-1.9007	6.6906	0.054431535183065	9.39226221568233	1.0378306176222	0.00014205194036898	0.00578353210440151	0.00573264286701234	0.00578353210440151
Cluster-4041.5402	tr|S4RWU4|S4RWU4_PETMA_Diacylglycerol_kinase_OS=Petromyzon_marinus_OX=7757_PE=3_SV=1	2.41573786523488e-264	2.34803191479573e-261	-2.11935	8.32571	0.0610165080493333	10.2015626229576	1.29053527277323	7.43482737035965e-05	0.00737168023536511	0.00452667081368983	0.00737168023536511
Cluster-10056.0	UNANNOTATED	1.32501578672832e-263	1.25398796679238e-260	2.50158	12.2017	0.0721226363563681	9.51592576844335	1.79717562873735	0.00013537889995912	0.0102679704500267	0.00546599096007428	0.0102679704500267
Cluster-4041.7634	tr|S4RJE8|S4RJE8_PETMA_LIM_domain_only_2_(rhombotin-like_1)_OS=Petromyzon_marinus_OX=7757_PE=4_SV=1	1.96151945217497e-263	1.80877241175817e-260	-2.04367	7.71886	0.0589399296084729	9.72369669604118	1.20266628202787	8.33220097941744e-05	0.00686450859470931	0.00509120688070959	0.00686450859470931
Cluster-16677.0	tr|S4RMR6|S4RMR6_PETMA_Uncharacterized_protein_OS=Petromyzon_marinus_OX=7757_PE=4_SV=1	2.45114449694516e-263	2.20376273859097e-260	1.72817	5.63035	0.0498501989283356	10.0765230236825	0.857416097647468	5.12715502100629e-05	0.0049188131161792	0.00463815919658026	0.0049188131161792
Cluster-4041.11685	tr|S4RXY7|S4RXY7_PETMA_Catenin_beta_1_OS=Petromyzon_marinus_OX=7757_GN=CTNNB1_(1_of_many)_PE=4_SV=1	3.79538657696986e-261	3.32910945042847e-258	-1.93155	6.90018	0.0559517362850781	10.1755573968111	1.07061905937462	6.10015162760481e-05	0.00620019207035381	0.00454788405197845	0.00620019207035381
Cluster-4041.2209	tr|S4RD33|S4RD33_PETMA_Secretagogin,_EF-hand_calcium_binding_protein_OS=Petromyzon_marinus_OX=7757_PE=4_SV=1	2.82212793137416e-257	2.41648063800021e-254	3.24252	25.5981	0.0946369406423268	7.92790683737484	3.0187786534057	0.000940273831745154	0.0169720272365334	0.0129726218798214	0.0169720272365334
Cluster-4041.7528	tr|S4RUD3|S4RUD3_PETMA_F-box_and_WD_repeat_domain_containing_7_OS=Petromyzon_marinus_OX=7757_PE=4_SV=1	7.25318588848283e-255	6.06619358389554e-252	1.59346	4.92075	0.0467283570490146	10.5635665939901	0.727591705846873	3.3753956624043e-05	0.00294137993864761	0.00433332474837634	0.00433332474837634
Cluster-4041.5117	tr|S4RZD5|S4RZD5_PETMA_Uncharacterized_protein_OS=Petromyzon_marinus_OX=7757_PE=4_SV=1	8.43242990302323e-255	6.89216992278237e-252	2.54393	12.7296	0.07461067166024	8.21579604367279	1.85469133789904	0.000438651248128169	0.00748812579162956	0.0106948534030561	0.0106948534030561
Cluster-4041.10560	tr|S4R6M4|S4R6M4_PETMA_Adenylate_cyclase_2a_OS=Petromyzon_marinus_OX=7757_PE=3_SV=1	3.47973921840986e-250	2.78093025581498e-247	2.56288	12.9731	0.0758624642751127	11.2525893899019	1.88768113761464	1.92024261150212e-05	0.0114910245456705	0.0044641837461647	0.0114910245456705
Cluster-4041.12147	tr|S4RQQ6|S4RQQ6_PETMA_RAB23,_member_RAS_oncogene_family_OS=Petromyzon_marinus_OX=7757_PE=4_SV=1	7.5661226688572e-250	5.91522759869808e-247	-1.73926	5.69312	0.0515179657858907	9.6399792439188	0.865354230083185	7.64481065119372e-05	0.00130117833993494	0.00523175349092048	0.00523175349092048
Cluster-4041.4781	tr|S4RSI6|S4RSI6_PETMA_PMS1_homolog_2,_mismatch_repair_system_component_OS=Petromyzon_marinus_OX=7757_PE=4_SV=1	3.2037180412463e-245	2.45138961526257e-242	-1.83542	6.26776	0.0548812649691869	9.32517460377988	0.972650167151079	0.000131747834947087	0.00189430873212126	0.00589215865428911	0.00589215865428911
Cluster-5747.3	tr|S4RTC2|S4RTC2_PETMA_Adenylate_kinase_5,_like_OS=Petromyzon_marinus_OX=7757_PE=3_SV=1	1.27177407463594e-243	9.52850230127755e-241	-1.8688	6.48053	0.0560641239028743	9.2196943112405	1.00163721474186	0.000120772163638969	0.00333913756486379	0.00616559981435472	0.00616559981435472
Cluster-4041.1384	tr|S4RLK0|S4RLK0_PETMA_XPA,_DNA_damage_recognition_and_repair_factor_OS=Petromyzon_marinus_OX=7757_GN=XPA_PE=4_SV=1	4.73517186993843e-243	3.47532624405298e-240	-1.91196	6.76634	0.0574267741400108	9.14445153351087	1.05353102372779	0.000217068626120538	0.00378779792664099	0.00637860015013508	0.00637860015013508
Cluster-4041.7388	tr|S4RP01|S4RP01_PETMA_Potassium_voltage-gated_channel_8a_OS=Petromyzon_marinus_OX=7757_GN=KCNV1_PE=2_SV=1	3.14081005002647e-238	2.25905903658204e-235	2.19734	9.00108	0.066668976443903	9.13331321066645	1.38765116170789	0.000148977001054927	0.00874052783910047	0.00641146102647805	0.00874052783910047
Cluster-12232.0	tr|S4RBS1|S4RBS1_PETMA_SPG11_vesicle_trafficking_associated,_spatacsin_OS=Petromyzon_marinus_OX=7757_PE=4_SV=1	3.34410061458575e-236	2.35811549808525e-233	2.67301	14.4834	0.0814513066905726	8.17200921591924	2.05116260223678	0.000594126543104413	0.012674504180099	0.0110036504382592	0.012674504180099
Cluster-4041.3596	tr|S4REJ9|S4REJ9_PETMA_SH3_and_cysteine_rich_domain_OS=Petromyzon_marinus_OX=7757_PE=4_SV=1	2.59560339355688e-235	1.79510932389396e-232	-1.9789	7.23475	0.0604154785512648	8.93155967382556	1.12434569831822	0.000178067583373666	0.00712199251378301	0.00707051132271579	0.00712199251378301
Cluster-8716.0	tr|S4RRT5|S4RRT5_PETMA_Guanylate_cyclase_domain-containing_protein_OS=Petromyzon_marinus_OX=7757_PE=3_SV=1	8.72249691657892e-230	5.9186255964326e-227	1.51504	4.54962	0.0468121585935557	10.4989480271555	0.657857973452076	2.84626159633207e-05	0.00279652499124647	0.00435429376841311	0.00435429376841311
Cluster-4041.4682	tr|S4R7G6|S4R7G6_PETMA_Solute_carrier_family_1_member_4_OS=Petromyzon_marinus_OX=7757_PE=4_SV=1	1.7189817632959e-229	1.14481002135945e-226	1.77662	5.90986	0.0549300120481909	11.6411718727987	0.908473088236652	1.06811707609409e-05	0.00602393127646786	0.00484167031434318	0.00602393127646786
Cluster-4041.11280	tr|S4RYK0|S4RYK0_PETMA_G_PROTEIN_RECEP_F1_2_domain-containing_protein_OS=Petromyzon_marinus_OX=7757_PE=3_SV=1	3.91343307774037e-229	2.5588871595414e-226	1.90862	6.74378	0.0590576043972178	9.56144469108376	1.05067751614129	9.34574082219611e-05	0.00688214386605461	0.0053763156611182	0.00688214386605461
Cluster-4041.3764	tr|S4RZW3|S4RZW3_PETMA_Glutamate_receptor,_ionotropic,_AMPA_1b_OS=Petromyzon_marinus_OX=7757_PE=3_SV=1	6.8861732632145e-228	4.42227587616041e-225	1.50003	4.48181	0.0465425137248125	10.7435371837057	0.645662645213768	2.74557891802813e-05	0.00372277199901	0.00430495537846845	0.00430495537846845
Cluster-4041.12365	tr|A0A3P8MY25|A0A3P8MY25_9VERT_Guanylate_cyclase_OS=Eptatretus_cirrhatus_OX=78394_PE=2_SV=1	1.60202073624666e-221	1.01076266206384e-218	4.51046	90.9636	0.141965482828053	8.2324523206391	5.84756284161967	0.00151799058525334	0.0387904060439508	0.0105806121972193	0.0387904060439508
Cluster-4041.12356	tr|S4RPX7|S4RPX7_PETMA_Protein_kinase_domain-containing_protein_OS=Petromyzon_marinus_OX=7757_PE=4_SV=1	1.74113094995755e-220	1.07959124747109e-217	1.85374	6.38362	0.058484085352028	9.04162852646738	0.991658581420761	0.000145202548545527	0.0063402973799963	0.00669557393038106	0.00669557393038106
Cluster-12293.0	tr|S4RPC8|S4RPC8_PETMA_Uncharacterized_protein_OS=Petromyzon_marinus_OX=7757_PE=4_SV=1	3.54241657469722e-220	2.15925300467519e-217	1.51486	4.54879	0.0478266535471574	10.1967272067236	0.66255381573182	4.42395982451544e-05	0.00395441024377226	0.0045305379807945	0.0045305379807945
Cluster-4041.6041	tr|S4RBP2|S4RBP2_PETMA_Protein_tyrosine_phosphatase_receptor_type_Sa_OS=Petromyzon_marinus_OX=7757_PE=4_SV=1	4.32028852538504e-219	2.58950893730703e-216	1.91503	6.78712	0.0606116630337976	9.11065097104533	1.05697161517641	0.000143472360461218	0.00720407503098403	0.00647940803878358	0.00720407503098403
Cluster-4041.1438	tr|S4R7E4|S4R7E4_PETMA_Potassium_voltage-gated_channel_7b_OS=Petromyzon_marinus_OX=7757_PE=2_SV=1	4.78215559236924e-217	2.81935510767828e-214	2.13045	8.41868	0.0677498703454795	8.77584561489975	1.30533650506752	0.000300231136998581	0.00887985872666	0.00767008145018947	0.00887985872666
Cluster-4041.4288	tr|S4R865|S4R865_PETMA_Olfactomedin-like_domain-containing_protein_OS=Petromyzon_marinus_OX=7757_PE=4_SV=1	2.07356596160031e-214	1.20276859156503e-211	3.77478	43.5879	0.120783811578982	7.27073697215619	4.09237971212347	0.0023384334336907	0.0268390248454034	0.021120434660202	0.0268390248454034
Cluster-4041.1947	tr|S4RU85|S4RU85_PETMA_Uncharacterized_protein_OS=Petromyzon_marinus_OX=7757_PE=4_SV=1	1.29404741639142e-213	7.38695670407692e-211	-2.01062	7.46796	0.0644558838934456	8.68780250426166	1.15923061499824	0.00026059794537268	0.00558357503729165	0.008048523991598	0.008048523991598
Cluster-4041.4243	tr|S4R4R3|S4R4R3_PETMA_V-set_and_transmembrane_domain_containing_2B_OS=Petromyzon_marinus_OX=7757_GN=VSTM2B_PE=4_SV=1	3.92739648742433e-213	2.20688999808189e-210	1.64786	5.19587	0.0528870317109795	9.51760983990955	0.776583946673662	0.000131482021888784	0.00070203715166641	0.00546259422450752	0.00546259422450752
Cluster-4041.10630	tr|S4R6G2|S4R6G2_PETMA_Uncharacterized_protein_OS=Petromyzon_marinus_OX=7757_PE=3_SV=1	1.0720227014286e-209	5.93125421715027e-207	-1.7582	5.80196	0.056893109372383	9.16499448704141	0.88906917123978	0.000154746766767242	0.00484387774707597	0.00631890502134863	0.00631890502134863
Cluster-19135.0	tr|S4S0Q7|S4S0Q7_PETMA_Uncharacterized_protein_OS=Petromyzon_marinus_OX=7757_PE=4_SV=1	2.62554984797106e-204	1.43064619973611e-201	2.05109	7.77635	0.0672493031537541	8.54317390962169	1.20482570974888	0.000303974651661282	0.00348035600067175	0.00874096289766975	0.00874096289766975
Cluster-4041.5955	UNANNOTATED	6.35514072012928e-202	3.41119292116432e-199	1.98651	7.29006	0.0655194163575619	8.6167633455297	1.13684567832695	0.000208498540501844	0.00619314324749329	0.00837708929916926	0.00837708929916926
Cluster-4041.11582	tr|S4RDW7|S4RDW7_PETMA_Uncharacterized_protein_OS=Petromyzon_marinus_OX=7757_PE=4_SV=1	1.4120746037747e-201	7.46800573169848e-199	2.02897	7.60622	0.0669777612932408	11.1169475381192	1.18261797886466	1.76009265959036e-05	0.0089544400891128	0.0043864613618121	0.0089544400891128
Cluster-4041.7644	tr|S4RA24|S4RA24_PETMA_Tetratricopeptide_repeat_domain_13_OS=Petromyzon_marinus_OX=7757_PE=4_SV=1	4.09917232830411e-201	2.13650049917103e-198	-2.40923	11.1254	0.0796230577767889	8.05387399991038	1.68688270700693	0.000778163500227261	0.00717635674190626	0.0119014991592245	0.0119014991592245
Cluster-4041.1489	tr|S4RRJ8|S4RRJ8_PETMA_Aminopeptidase_OS=Petromyzon_marinus_OX=7757_PE=3_SV=1	3.87416331223566e-200	1.99037907425616e-197	1.84314	6.31634	0.061064022307595	9.55386236316077	0.976324864978108	0.000133235204664617	0.00732439443610031	0.00539094793118124	0.00732439443610031
Cluster-2859.0	tr|S4RMK6|S4RMK6_PETMA_Uncharacterized_protein_OS=Petromyzon_marinus_OX=7757_PE=4_SV=1	1.76878229755865e-197	8.95925602353544e-195	2.98956	19.877	0.0997173085133694	7.4367391856632	2.56488903718315	0.0013040506113593	0.00675630713047211	0.0185830326229417	0.0185830326229417
Cluster-8501.4	tr|S4RZ80|S4RZ80_PETMA_Roundabout,_axon_guidance_receptor,_homolog_2_(Drosophila)_OS=Petromyzon_marinus_OX=7757_PE=4_SV=1	5.25042065825027e-197	2.62251219628687e-194	2.00754	7.44497	0.0670428739452769	10.3574503628494	1.1579141554223	5.22239280295835e-05	0.00893726996565499	0.0044205046160594	0.00893726996565499
Cluster-3048.0	tr|A0A2P1IQ84|A0A2P1IQ84_LETCA_Cytidine_deaminase_OS=Lethenteron_camtschaticum_OX=980415_PE=4_SV=1	1.4247709927722e-196	7.01904646754336e-194	-2.26368	9.6184	0.0756810019707838	8.94714182421514	1.47244673789338	0.000209231475986924	0.0112459966426166	0.00701508017016031	0.0112459966426166
Cluster-4041.66	tr|S4REJ0|S4REJ0_PETMA_Uncharacterized_protein_OS=Petromyzon_marinus_OX=7757_PE=4_SV=1	1.25143975500965e-191	6.08182809586651e-189	-2.32781	10.2554	0.0788334194943884	9.89254583382005	1.57496637969442	8.81451595966507e-05	0.0123412708987598	0.00484758862705611	0.0123412708987598
Cluster-19093.0	tr|S4RS96|S4RS96_PETMA_Anti_prolifrtn_domain-containing_protein_OS=Petromyzon_marinus_OX=7757_PE=4_SV=1	1.43870100657095e-191	6.89866723990816e-189	-1.38473	3.99374	0.0469026079120871	10.4637929451977	0.552552770878955	3.15841631397719e-05	0.00434981697321436	0.00436812509477018	0.00436812509477018
Cluster-2128.0	tr|S4RX62|S4RX62_PETMA_Aminotran_5_domain-containing_protein_OS=Petromyzon_marinus_OX=7757_PE=4_SV=1	8.32116690826101e-190	3.93755428318146e-187	-2.70898	15.014	0.0921866091412872	7.6506666878793	2.11728597907916	0.00117417897365713	0.0128934905228787	0.0158225628362798	0.0158225628362798
Cluster-2042.0	tr|S4R5D3|S4R5D3_PETMA_Cytochrome_b_reductase_1_OS=Petromyzon_marinus_OX=7757_PE=4_SV=1	1.53946414653295e-185	7.19009728594342e-183	1.60537	4.9797	0.0552623346648726	9.29055865974512	0.746621712224405	0.000129080731514751	0.00409478787085059	0.00597877053371001	0.00597877053371001
Cluster-4041.4550	tr|S4RMD1|S4RMD1_PETMA_WD_REPEATS_REGION_domain-containing_protein_OS=Petromyzon_marinus_OX=7757_PE=4_SV=1	4.99287017513002e-185	2.3020332065154e-182	1.46524	4.32857	0.0505088571113878	9.76476717443802	0.616528405866065	7.5125216718434e-05	0.00207410579578107	0.00502716407667874	0.00502716407667874
Cluster-4041.5407	tr|S4RM38|S4RM38_PETMA_Uncharacterized_protein_OS=Petromyzon_marinus_OX=7757_PE=4_SV=1	7.26036711824102e-185	3.30512129966205e-182	2.00301	7.41133	0.069077382179802	9.26744666166961	1.15314854079405	0.000137502960102101	0.00940586649752674	0.00603827862863938	0.00940586649752674
Cluster-11524.0	tr|S4RZB5|S4RZB5_PETMA_Uncharacterized_protein_OS=Petromyzon_marinus_OX=7757_PE=4_SV=1	9.07472760106129e-184	4.07943035896209e-181	-2.19896	9.0156	0.076063501555756	9.96648099879014	1.39082877226839	6.99169411921274e-05	0.0115013955966529	0.00475669367918965	0.0115013955966529
Cluster-8820.0	tr|S4RBJ5|S4RBJ5_PETMA_Glutathione_synthetase_OS=Petromyzon_marinus_OX=7757_PE=3_SV=1	1.31812469067057e-183	5.85231089513406e-181	1.34549	3.84005	0.0465620973306106	10.8728451213801	0.521012063405261	2.44181346978188e-05	0.00349831874820312	0.00431163968095269	0.00431163968095269
Cluster-4041.2606	tr|S4RSS6|S4RSS6_PETMA_Solute_carrier_family_35_member_F4_OS=Petromyzon_marinus_OX=7757_PE=4_SV=1	1.40218540568904e-183	6.14960899326767e-181	-1.81148	6.11947	0.0626928913643016	9.46500967405976	0.943191866656807	0.000110134045012648	0.0077506632102196	0.00557161522995806	0.0077506632102196
Cluster-4041.6528	tr|S4RHD4|S4RHD4_PETMA_Adenylate_cyclase_1_OS=Petromyzon_marinus_OX=7757_GN=ADCY1_PE=3_SV=1	1.53754360228206e-183	6.66200970709272e-181	1.67016	5.31302	0.0578085225976653	9.91821024032025	0.802410633311828	8.8057403317442e-05	0.00659559316653213	0.00481498535698007	0.00659559316653213
Cluster-4041.359	tr|S4RL99|S4RL99_PETMA_NEDD4_E3_ubiquitin_protein_ligase_a_OS=Petromyzon_marinus_OX=7757_PE=4_SV=1	3.19207741055399e-183	1.36662714185421e-180	-2.29733	9.94758	0.0795860292200863	8.75891445940593	1.51831262194814	0.000302747538734662	0.0123651245553062	0.00774052626441929	0.0123651245553062
Cluster-16022.0	tr|S4RAD4|S4RAD4_PETMA_Transmembrane_protein_198_OS=Petromyzon_marinus_OX=7757_GN=TMEM198_(1_of_many)_PE=4_SV=1	2.46898961540545e-178	1.04461498280972e-175	-2.04178	7.70431	0.071707168598836	9.79246957255313	1.20427863564573	6.92110114193874e-05	0.0102146250455044	0.00498573678731608	0.0102146250455044
Cluster-4041.3338	UNANNOTATED	8.23100321886674e-178	3.44199498558261e-175	-1.72946	5.63761	0.0608288480971909	8.89664350641448	0.866831381264501	0.000202654087773737	0.00712663126861712	0.00719764343388852	0.00719764343388852
Cluster-4041.10065	tr|S4RD38|S4RD38_PETMA_Calcium/calmodulin_dependent_protein_kinase_I_OS=Petromyzon_marinus_OX=7757_GN=CAMK1_PE=4_SV=1	1.03504883075194e-176	4.27855874716459e-174	-1.39244	4.02464	0.0491288768357596	9.9585199315973	0.557387417355558	6.12550608411415e-05	0.00164842296833513	0.00476603801744534	0.00476603801744534
Cluster-19249.0	tr|S4RTC2|S4RTC2_PETMA_Adenylate_kinase_5,_like_OS=Petromyzon_marinus_OX=7757_PE=3_SV=1	3.3632092940281e-175	1.37444427092196e-172	-2.70968	15.0245	0.096021393660662	9.9357001305561	2.11419799188494	0.000116783536144444	0.0183234325449272	0.00479341087538593	0.0183234325449272
Cluster-4041.9063	tr|Q9PUD7|Q9PUD7_LAMFL_Synapsin_IIa_OS=Lampetra_fluviatilis_OX=7748_GN=SYN_II_PE=2_SV=1	3.91623885890004e-175	1.58246851778227e-172	1.36978	3.93448	0.0485493202245964	10.4331457940525	0.541544405814958	4.04685755083377e-05	0.00467360441303247	0.00438158754678546	0.00467360441303247
Cluster-4041.5736	tr|S4RRY3|S4RRY3_PETMA_X_globin_OS=Petromyzon_marinus_OX=7757_PE=3_SV=1	5.46717864074554e-173	2.18462383841258e-170	-2.17497	8.80196	0.0775701055438488	8.10693091380349	1.35723794954466	0.000548063241480207	0.00737944096377733	0.0114861793066875	0.0114861793066875
Cluster-4041.7299	tr|S4RW47|S4RW47_PETMA_Insulin-like_growth_factor_binding_protein_5b_OS=Petromyzon_marinus_OX=7757_PE=4_SV=1	2.37111812382912e-172	9.37060671288643e-170	1.70796	5.51772	0.0610281069870575	9.98511676973951	0.839560866799122	5.82952080291754e-05	0.0073905644768183	0.00473523142843433	0.0073905644768183
Cluster-1851.0	tr|S4R5Y1|S4R5Y1_PETMA_F-box_protein_30_OS=Petromyzon_marinus_OX=7757_GN=FBXO30_(1_of_many)_PE=4_SV=1	6.98529591833892e-172	2.73056735990459e-169	2.60013	13.4655	0.0930348339834649	9.24654714896803	1.95351504903922	0.000150337594994785	0.017160623073667	0.00609327020610252	0.017160623073667
Cluster-4041.1233	tr|S4RRU3|S4RRU3_PETMA_Calcium_binding_protein_1b_OS=Petromyzon_marinus_OX=7757_PE=4_SV=1	5.04685074751262e-170	1.9516117573419e-167	2.0976	8.14656	0.0754678324991972	8.18302398024554	1.27059870254533	0.000465989679445893	0.00696546538364163	0.0109247978048079	0.0109247978048079
Cluster-4041.1626	tr|S4REX5|S4REX5_PETMA_eIF2B_5_domain-containing_protein_OS=Petromyzon_marinus_OX=7757_PE=4_SV=1	1.58446515327718e-169	6.06192769226673e-167	1.38764	4.00538	0.049998797730229	11.2592773511434	0.555244838391823	2.42020967948423e-05	0.00497555745214185	0.00446870570207996	0.00497555745214185
Cluster-15972.0	UNANNOTATED	1.95882318927485e-169	7.41527982693592e-167	-1.48239	4.40345	0.0534275368608788	9.4607721026768	0.629421703395741	0.000128338685921647	0.00187506630051679	0.00558066470411947	0.00558066470411947
Cluster-4041.371	UNANNOTATED	7.39159632050696e-169	2.76899977577491e-166	-2.46342	11.7449	0.0889387271366041	9.57183654660637	1.74727584902857	0.000129397008829008	0.0156907973605296	0.00535645754120643	0.0156907973605296
Cluster-4187.0	tr|S4R9W4|S4R9W4_PETMA_Nitric_oxide_synthase_1_(neuronal)_OS=Petromyzon_marinus_OX=7757_PE=4_SV=1	4.17192851176768e-168	1.54675324813094e-165	-3.42965	30.8657	0.124102992600211	8.37739045557285	3.38273530309412	0.000609833827643699	0.0301932717170121	0.00965698158171661	0.0301932717170121
Cluster-4041.4017	tr|S4RE71|S4RE71_PETMA_Synaptophysin-like_2a_OS=Petromyzon_marinus_OX=7757_PE=4_SV=1	1.34772548045728e-167	4.94573994425357e-165	1.5776	4.84329	0.0571736089708575	9.1472725090651	0.723434806147695	0.000115470992169967	0.00642217213333506	0.00637033296706074	0.00642217213333506
Cluster-4041.5042	UNANNOTATED	1.82442458890012e-167	6.62745267581971e-165	2.64074	14.0236	0.0957411915106072	10.361746905496	2.0072078666677	4.88930888734813e-05	0.018283858414868	0.00441807791119492	0.018283858414868
Cluster-4041.10648	tr|S4RYB7|S4RYB7_PETMA_Uncharacterized_protein_OS=Petromyzon_marinus_OX=7757_PE=4_SV=1	1.82851587351234e-165	6.57589163591244e-163	1.51315	4.54101	0.0551946892476775	9.66480224974143	0.658571186031586	7.19333881081278e-05	0.00602097405418725	0.00518865210273944	0.00602097405418725
Cluster-4041.3256	tr|A0A2P0WL88|A0A2P0WL88_LETCA_Sodium_channel_protein_OS=Lethenteron_camtschaticum_OX=980415_PE=2_SV=1	5.32868609318793e-165	1.89738156405265e-162	-1.946	7.00064	0.071084785052592	8.35862298504153	1.08744233429935	0.000336334033943735	0.00637188521065762	0.00976975929800268	0.00976975929800268
Cluster-4041.6619	tr|S4RIX1|S4RIX1_PETMA_Uncharacterized_protein_OS=Petromyzon_marinus_OX=7757_PE=3_SV=1	2.11551834631911e-164	7.45886140085042e-162	-2.58935	13.3211	0.0947596508108101	8.47449038902518	1.92847249450601	0.000302121482704714	0.0176566613608686	0.00910358788843121	0.0176566613608686
Cluster-4041.12041	tr|S4RAB0|S4RAB0_PETMA_Serine/threonine-protein_phosphatase_OS=Petromyzon_marinus_OX=7757_PE=3_SV=1	4.22445600291944e-164	1.4749913711941e-161	-1.3916	4.02127	0.0509740181564057	10.6006283626497	0.560511740299749	2.50030486406032e-05	0.00517169800537855	0.00432388273887918	0.00517169800537855
Cluster-4041.8859	tr|S4RAZ6|S4RAZ6_PETMA_Non-specific_serine/threonine_protein_kinase_OS=Petromyzon_marinus_OX=7757_PE=4_SV=1	1.87907488294659e-160	6.49780480917388e-158	-2.02328	7.56307	0.0749608743030898	9.50977056987574	1.19327053764047	0.000100522938754718	0.0111377424138125	0.00547845808702168	0.0111377424138125
Cluster-4041.8411	tr|S4REJ0|S4REJ0_PETMA_Uncharacterized_protein_OS=Petromyzon_marinus_OX=7757_PE=4_SV=1	6.08113313065668e-156	2.08281705502672e-153	-2.40513	11.0799	0.0904043988449189	9.22655662312711	1.67732937079799	0.000181239630796425	0.0161646710302259	0.00614693499941634	0.0161646710302259
Cluster-4041.10870	tr|A0A0P0I854|A0A0P0I854_PETMA_IL-17RA.3_OS=Petromyzon_marinus_OX=7757_GN=IL-17RA.3_PE=2_SV=1	1.78322059486093e-155	6.04999643896073e-153	-1.65496	5.23286	0.0623014257899315	8.82491893211806	0.787890650413095	0.000291049864791716	0.00700269418273247	0.00747188544612496	0.00747188544612496
Cluster-15190.2	tr|S4RD90|S4RD90_PETMA_Uncharacterized_protein_OS=Petromyzon_marinus_OX=7757_PE=4_SV=1	6.54317249688527e-155	2.19917862154659e-152	1.26679	3.54943	0.0477765573600769	10.1969041759306	0.462852262669939	3.48030385568597e-05	0.00437136446467892	0.00453039582780458	0.00453039582780458
Cluster-4041.5824	tr|S4RAP9|S4RAP9_PETMA_Sodium_channel_protein_OS=Petromyzon_marinus_OX=7757_PE=2_SV=1	8.65006831732824e-154	2.88039265644514e-151	3.83966	46.5095	0.145345780968913	7.64858142799754	4.24843073033557	0.00172474725718205	0.0405260448337447	0.0158469414332554	0.0405260448337447
Cluster-6551.1	tr|S4RGB1|S4RGB1_PETMA_Potassium_voltage-gated_channel_10a_OS=Petromyzon_marinus_OX=7757_PE=2_SV=1	2.7392356573967e-151	9.0377185272438e-149	-1.84402	6.32192	0.070385675398639	8.39414813387938	0.976763628285895	0.0003503738887054	0.00590362236273488	0.00955791271393974	0.00955791271393974
Cluster-4041.4222	tr|Q6J3S5|Q6J3S5_PETMA_Bone_morphogenetic_protein_24B_OS=Petromyzon_marinus_OX=7757_GN=BMP24B_PE=2_SV=1	2.79550481502358e-150	9.13952178751755e-148	-1.74811	5.74373	0.0669513178272332	9.87318070616626	0.896974217792857	6.12292024807862e-05	0.0089037287151256	0.00487294177304338	0.0089037287151256
Cluster-4041.13803	tr|S4RPL7|S4RPL7_PETMA_LLGL_domain-containing_protein_OS=Petromyzon_marinus_OX=7757_PE=4_SV=1	2.10177233651297e-149	6.80955302144287e-147	1.21909	3.3841	0.046828803888828	11.086873329882	0.433315131720026	1.30920558993723e-05	0.000792544417840586	0.00437278169141726	0.00437278169141726
Cluster-2420.0	tr|S4RPZ5|S4RPZ5_PETMA_RAB15,_member_RAS_oncogene_family_OS=Petromyzon_marinus_OX=7757_PE=4_SV=1	1.64559197666565e-148	5.2839664515024e-146	-2.27489	9.72686	0.0876514199342973	7.76906593678002	1.48408378601145	0.000851863982841487	0.0044231654850358	0.0145136788501556	0.0145136788501556
Cluster-15976.0	tr|S4RJA7|S4RJA7_PETMA_Furry_homolog,_like_OS=Petromyzon_marinus_OX=7757_PE=4_SV=1	2.19714067110073e-148	6.99254601369871e-146	1.57025	4.80785	0.0605275754178917	8.9074644970294	0.709298270356583	0.000169367970940512	0.00623903395771339	0.00715780680099664	0.00715780680099664
Cluster-2042.1	tr|S4RVH8|S4RVH8_PETMA_Cytochrome_b561_OS=Petromyzon_marinus_OX=7757_PE=4_SV=1	2.11431074890884e-147	6.66990854938671e-145	1.50654	4.51108	0.0582677307444191	9.06982775865432	0.657924339050838	0.000171194060190334	0.00661906283201791	0.00660555515723491	0.00661906283201791
Cluster-4041.12977	tr|S4RHZ0|S4RHZ0_PETMA_Gamma-aminobutyric_acid_type_B_receptor_subunit_2_OS=Petromyzon_marinus_OX=7757_GN=GABBR2_PE=4_SV=1	2.30327836670392e-147	7.20285216537156e-145	-1.21833	3.38155	0.0471270349327063	10.3959473238303	0.43105729480916	4.221601461666e-05	0.00205870304770898	0.00439969882848037	0.00439969882848037
Cluster-4041.5406	tr|S4RFG9|S4RFG9_PETMA_Phosphoinositide_phospholipase_C_OS=Petromyzon_marinus_OX=7757_PE=4_SV=1	7.0889526749246e-147	2.1977586642096e-144	2.14689	8.55821	0.0831849195476274	9.22509464269332	1.33057859197947	0.000118934317285243	0.0137205273630052	0.00615090098327392	0.0137205273630052
Cluster-4041.5793	tr|S4RGZ9|S4RGZ9_PETMA_Phosphodiesterase_4B,_cAMP-specific_a_OS=Petromyzon_marinus_OX=7757_PE=3_SV=1	7.54609241234859e-146	2.31948821731019e-143	1.28154	3.60218	0.0498323641455846	9.83977683162145	0.471129921707541	4.83124537543835e-05	0.00251798243337049	0.0049182165789219	0.0049182165789219
Cluster-4041.13115	sp|Q90502|TBFG_EPTST_Thread_biopolymer_filament_subunit_gamma_OS=Eptatretus_stoutii_OX=7765_PE=2_SV=1	2.56834073642475e-145	7.82756253424096e-143	-1.20918	3.35073	0.047105873694733	10.3742650503779	0.419902998457537	2.67689025044963e-05	0.00298664206955755	0.00441115777058377	0.00441115777058377
Cluster-4041.10849	tr|S4RST3|S4RST3_PETMA_GOLD_domain-containing_protein_OS=Petromyzon_marinus_OX=7757_PE=4_SV=1	5.10593961473841e-145	1.54306644004065e-142	-1.20975	3.35263	0.0471770696075322	10.365598666835	0.420405347145665	3.5426965715581e-05	0.00306389027706205	0.0044159248277923	0.0044159248277923
Cluster-4041.11060	tr|S4R691|S4R691_PETMA_AMP_deaminase_OS=Petromyzon_marinus_OX=7757_PE=3_SV=1	8.2242006431678e-145	2.46472439775203e-142	-2.14642	8.55422	0.083765893315153	7.90009728730135	1.32750328746133	0.000807162905158081	0.0129285765687769	0.0132262868606131	0.0132262868606131
Cluster-9166.0	tr|S4RZY9|S4RZY9_PETMA_Si:dkey-178e17.3_OS=Petromyzon_marinus_OX=7757_PE=4_SV=1	1.37251839601436e-144	4.07932884924498e-142	-2.55099	12.8198	0.0996320183271654	10.0450372139169	1.8830768301599	8.38720215817236e-05	0.0197692061303075	0.00467007780411831	0.0197692061303075
Cluster-4041.9926	tr|Q91087|Q91087_MYXGL_Proteasome_subunit_beta_OS=Myxine_glutinosa_OX=7769_PE=2_SV=1	1.61766409973345e-144	4.76852901792738e-142	-2.10497	8.20685	0.0822326846850404	9.09470531000335	1.27880270151121	0.000211804070815733	0.0133126247902028	0.00652810209400204	0.0133126247902028
Cluster-15008.0	tr|S4RA26|S4RA26_PETMA_Syndecan_domain-containing_protein_OS=Petromyzon_marinus_OX=7757_PE=4_SV=1	1.65225991657313e-143	4.83091246989591e-141	2.03887	7.6819	0.0799338972716822	9.70968742679932	1.19697319343487	0.000119293235565102	0.0126595626305146	0.00511378064604348	0.0126595626305146
Cluster-4041.6267	tr|S4R9T5|S4R9T5_PETMA_Cell_division_cycle_14Ab_OS=Petromyzon_marinus_OX=7757_PE=4_SV=1	5.20339186847587e-143	1.50910953037095e-140	2.19222	8.95511	0.0860979877085775	9.89692865399289	1.38376576168136	9.66020179972972e-05	0.0147291249569354	0.00484194069299413	0.0147291249569354
Cluster-6814.1	tr|A0A286SF51|A0A286SF51_LAMPL_COE-A_(Fragment)_OS=Lampetra_planeri_OX=7750_PE=2_SV=1	7.44109346290001e-143	2.14083235365018e-140	2.20317	9.05366	0.0865755679511398	7.78021532836254	1.39776699396152	0.000592850596663375	0.0135827251340063	0.0143978073354615	0.0143978073354615
Cluster-4041.4097	tr|S4RT53|S4RT53_PETMA_Opioid_receptor_mu1c_OS=Petromyzon_marinus_OX=7757_GN=OPRMc_PE=2_SV=1	3.98385201028218e-142	1.13707357020459e-139	3.60392	36.7421	0.141987233578091	6.57893699601045	3.72741126787199	0.00376033123575208	0.017155621880018	0.0365604177625669	0.0365604177625669
Cluster-4041.9362	tr|S4RC77|S4RC77_PETMA_Uncharacterized_protein_OS=Petromyzon_marinus_OX=7757_PE=4_SV=1	3.87520024787877e-141	1.09735296468082e-138	-1.28843	3.62709	0.0509414658304864	9.95035928239083	0.478563961854004	4.91242484463852e-05	0.00514094163347083	0.0047757264846504	0.00514094163347083
Cluster-4041.11438	tr|S4RKL3|S4RKL3_PETMA_Phosphatase_domain_containing_paladin_1b_OS=Petromyzon_marinus_OX=7757_PE=4_SV=1	2.87028199735372e-140	8.06437120865873e-138	-1.24113	3.45951	0.0492252740791169	9.93646920812287	0.446424282800445	5.37811343077809e-05	0.00398738516535633	0.00479247408202057	0.00479247408202057
Cluster-7653.0	tr|S4R6Q3|S4R6Q3_PETMA_Hexosyltransferase_OS=Petromyzon_marinus_OX=7757_PE=3_SV=1	1.24835119161055e-138	3.48019022510777e-136	-1.80986	6.1096	0.0722114035747095	8.31457057441966	0.949807172924632	0.000386723594787172	0.00645937132879537	0.010042250017672	0.010042250017672
Cluster-4041.9314	tr|S4RQU1|S4RQU1_PETMA_Phosphodiesterase_OS=Petromyzon_marinus_OX=7757_PE=3_SV=1	6.74553590382791e-138	1.86607467468741e-135	-1.55353	4.72813	0.0621509438560106	9.52407886984013	0.695083059175156	9.07967546738737e-05	0.00763468288971209	0.00544960323781565	0.00763468288971209
Cluster-11752.0	tr|S4RMS9|S4RMS9_PETMA_RNA_binding_motif_protein_24a_OS=Petromyzon_marinus_OX=7757_PE=4_SV=1	1.63388360110789e-136	4.48544701882771e-134	-2.44034	11.4769	0.0981298837717672	8.02392610096459	1.72447158990998	0.000561629799926168	0.0186973183781949	0.0121450255357778	0.0186973183781949
Cluster-4041.5823	tr|S4RN03|S4RN03_PETMA_WD_repeat_domain_75_OS=Petromyzon_marinus_OX=7757_PE=4_SV=1	6.60239256866073e-136	1.79880184808141e-133	-2.70025	14.8834	0.108826932069448	8.76000637076699	2.11651003591593	0.000232309746707185	0.0234542925405892	0.00773595070636211	0.0234542925405892
Cluster-4041.10150	tr|S4RAT4|S4RAT4_PETMA_Transporter_OS=Petromyzon_marinus_OX=7757_PE=3_SV=1	4.12970416722821e-135	1.11666579673705e-132	1.37492	3.95476	0.0555782506273951	9.96811905574976	0.544910315657931	6.46104978832165e-05	0.00611327338771987	0.00475478409519304	0.00611327338771987
Cluster-4041.3964	tr|A0A2P0WL88|A0A2P0WL88_LETCA_Sodium_channel_protein_OS=Lethenteron_camtschaticum_OX=980415_PE=2_SV=1	1.80218759860498e-133	4.83672183646499e-131	1.15294	3.16749	0.0468949411737096	10.4650001152437	0.386421334654384	3.06493501494957e-05	0.00251496511971006	0.00436762166522188	0.00436762166522188
Cluster-16596.1	tr|S4RN66|S4RN66_PETMA_Uncharacterized_protein_OS=Petromyzon_marinus_OX=7757_PE=4_SV=1	8.05646091595255e-133	2.14618151052149e-130	2.63324	13.9188	0.107370901312883	9.7293414734582	1.99803008453829	9.29548416129839e-05	0.0229640660558686	0.00508221667742846	0.0229640660558686
Cluster-4041.6517	tr|S4R5D6|S4R5D6_PETMA_Eyes_absent_homolog_OS=Petromyzon_marinus_OX=7757_PE=3_SV=1	1.48555932031332e-132	3.92832131150206e-130	2.04116	7.69954	0.0833134525154699	7.88088956222986	1.20689318420164	0.000476943309337902	0.012592318526532	0.013405319430757	0.013405319430757
Cluster-3483.0	tr|S4RN70|S4RN70_PETMA_ILEI_domain-containing_protein_OS=Petromyzon_marinus_OX=7757_PE=4_SV=1	2.19432435913902e-132	5.76018152757055e-130	1.59581	4.9323	0.0651778702882091	8.65995653183181	0.737435694577795	0.000321559981143875	0.0074485047448714	0.00817474956946935	0.00817474956946935
Cluster-1711.3	tr|Q9PVV3|Q9PVV3_LETRI_FGFR3/4_(Fragment)_OS=Lethenteron_reissneri_OX=7753_PE=2_SV=1	1.15288370598157e-131	3.00443164624748e-129	-2.48962	12.0567	0.10196628929569	8.75653723998875	1.78590557011765	0.000330233616063927	0.0204640146894009	0.00775050336040168	0.0204640146894009
Cluster-7965.0	tr|S4RJC0|S4RJC0_PETMA_Heme-binding_protein_soul3_OS=Petromyzon_marinus_OX=7757_PE=4_SV=1	1.20421569994868e-131	3.11562656239241e-129	-1.80783	6.09721	0.0740478745552973	8.23062909034644	0.941603094265001	0.000373143224892688	0.00923995813548147	0.0105930322274214	0.0105930322274214
Cluster-4041.9240	tr|S4RPQ9|S4RPQ9_PETMA_Galactosylgalactosylxylosylprotein_3-beta-glucuronosyltransferase_OS=Petromyzon_marinus_OX=7757_GN=B3GAT3_PE=3_SV=1	3.0779069226432e-131	7.90648333278695e-129	1.77306	5.88887	0.0727382751579557	9.18157736265475	0.908709925539428	0.000141839848105663	0.0104398734978033	0.00627156968688135	0.0104398734978033
Cluster-4041.1024	tr|S4RH71|S4RH71_PETMA_DEAH-box_helicase_35_OS=Petromyzon_marinus_OX=7757_GN=DHX35_PE=4_SV=1	6.20615225479898e-130	1.58292094708749e-127	-3.02589	20.6123	0.124765527632212	9.52934880849478	2.64827459811938	0.000184790987862375	0.0309480827828262	0.00543908679527041	0.0309480827828262
Cluster-12468.1	tr|S4R9C4|S4R9C4_PETMA_Uncharacterized_protein_OS=Petromyzon_marinus_OX=7757_PE=4_SV=1	9.03763727101963e-129	2.28887710688506e-126	2.00303	7.41151	0.082968523523728	8.01065514487283	1.15617620247351	0.000393118878823845	0.013374432912591	0.0122551031872421	0.013374432912591
Cluster-9400.0	tr|S4RVM2|S4RVM2_PETMA_Granulin_b_OS=Petromyzon_marinus_OX=7757_PE=4_SV=1	3.46213103194149e-127	8.70689638473508e-125	-2.41447	11.1839	0.100641301903268	7.936658083089	1.68781896974637	0.000758807414238561	0.0194985358833308	0.0128941307154059	0.0194985358833308
Cluster-4041.6618	UNANNOTATED	8.72957532623243e-127	2.18015081567567e-124	-1.37863	3.96945	0.0575570408204804	9.87295501467843	0.548346784714017	6.68644207449177e-05	0.00655876147527597	0.00487324109688937	0.00655876147527597
Cluster-4041.6652	tr|E6Y7G1|E6Y7G1_LETCA_RGD2_toxin_protein_OS=Lethenteron_camtschaticum_OX=980415_PE=2_SV=1	8.93461552748843e-127	2.21596950493149e-124	1.15159	3.16323	0.0480804163163349	11.4341422672975	0.381752975997279	1.26705159835534e-05	0.00396492116519733	0.00461078235032061	0.00461078235032061
Cluster-17217.0	tr|S4S0Q9|S4S0Q9_PETMA_Insulinoma-associated_1b_OS=Petromyzon_marinus_OX=7757_PE=4_SV=1	3.03832874340256e-126	7.48406963006756e-124	1.7432	5.71563	0.0729363799899027	8.74621240290268	0.89897588517217	0.000244567824447841	0.0103948632276151	0.00779408476553615	0.0103948632276151
Cluster-18479.0	tr|S4RGK8|S4RGK8_PETMA_Neurofascin_homolog_(chicken)_a_OS=Petromyzon_marinus_OX=7757_PE=4_SV=1	8.70712626174909e-126	2.13016586225362e-123	1.79324	6.00889	0.0751683304492472	9.65281333641708	0.944519373441578	7.77427514738882e-05	0.0112228130535806	0.00520931656084315	0.0112228130535806
Cluster-15916.0	tr|S4RFQ8|S4RFQ8_PETMA_Solute_carrier_family_25_member_23a_OS=Petromyzon_marinus_OX=7757_PE=3_SV=1	1.20401474608424e-125	2.925674480637e-123	1.87143	6.49756	0.0784903730890427	8.34085052625159	1.010858435394	0.000302614868241764	0.0120188624670725	0.00987836662720612	0.0120188624670725
Cluster-5123.0	tr|S4RNX1|S4RNX1_PETMA_Low_density_lipoprotein_receptor-related_protein_1Ab_OS=Petromyzon_marinus_OX=7757_PE=4_SV=1	1.93288772133802e-125	4.66526450486439e-123	-2.59111	13.3446	0.108765380600203	8.38924738611662	1.9375228562481	0.000386272669029614	0.0232735433651845	0.00958672741629752	0.0232735433651845
Cluster-4041.908	tr|S4RJU8|S4RJU8_PETMA_PAK1_interacting_protein_1_OS=Petromyzon_marinus_OX=7757_PE=4_SV=1	1.47537022957405e-124	3.53724930441144e-122	1.78103	5.93598	0.0750299915740029	9.97849946477853	0.93970941508291	5.78448503395456e-05	0.0112011544208503	0.00474278655369256	0.0112011544208503
Cluster-4041.10534	tr|S4RJR4|S4RJR4_PETMA_V-type_proton_ATPase_subunit_OS=Petromyzon_marinus_OX=7757_PE=3_SV=1	1.7762811510308e-124	4.23049000228613e-122	1.7658	5.84628	0.0744129628829912	8.96609753350273	0.900773182267066	0.000230677736054594	0.0108439003539963	0.00694871426329376	0.0108439003539963
Cluster-4041.4552	tr|S4RNL7|S4RNL7_PETMA_Tripartite_motif_containing_37_OS=Petromyzon_marinus_OX=7757_PE=4_SV=1	1.95909308772658e-124	4.63518846802046e-122	2.4071	11.1017	0.101455271504125	8.39431044841932	1.67128077628535	0.000353183412621809	0.0202331608193298	0.00955696058058587	0.0202331608193298
Cluster-4041.9011	tr|Q402A3|Q402A3_LETCA_C-type_natriuretic_peptide_OS=Lethenteron_camtschaticum_OX=980415_GN=CNP_PE=2_SV=1	7.43374632216687e-124	1.74731907832737e-121	5.44935	232.607	0.230226607410938	8.86610673999308	8.59358561585439	0.00223456235557098	0.103774019164329	0.00731221335612337	0.103774019164329
Cluster-15818.0	UNANNOTATED	1.73612677851791e-123	4.05430696985971e-121	2.53409	12.605	0.107223720456879	7.22572754224758	1.84688202166098	0.0011197739837271	0.00677543366444121	0.0218740784735026	0.0218740784735026
Cluster-10309.0	tr|S4RN57|S4RN57_PETMA_Uncharacterized_protein_OS=Petromyzon_marinus_OX=7757_PE=4_SV=1	1.98350048345192e-121	4.60210502492783e-119	1.37753	3.96508	0.0587864271513639	9.01144781211188	0.546332054075061	0.000117096341937062	0.00544347384281676	0.00679459169250818	0.00679459169250818
Cluster-17790.0	tr|S4S0G1|S4S0G1_PETMA_Ankyrin_repeat_domain_34A_OS=Petromyzon_marinus_OX=7757_GN=ANKRD34A_(1_of_many)_PE=4_SV=1	1.11556858973858e-120	2.57174315338261e-118	1.2855	3.61647	0.0550321626081995	9.29442890605595	0.481029779488335	8.81398508704159e-05	0.00541950008589871	0.00596893799180021	0.00596893799180021
Cluster-4041.12128	tr|S4RFQ5|S4RFQ5_PETMA_G_PROTEIN_RECEP_F3_4_domain-containing_protein_OS=Petromyzon_marinus_OX=7757_PE=4_SV=1	2.01179875987028e-120	4.60830056058693e-118	-1.21637	3.37492	0.0521291227863247	10.8261175403078	0.429812297874023	2.45048173457965e-05	0.00541038606759764	0.00430661400125842	0.00541038606759764
Cluster-4041.3990	tr|S4RU32|S4RU32_PETMA_SNF_related_kinase_a_OS=Petromyzon_marinus_OX=7757_PE=4_SV=1	2.0548375153292e-120	4.67709630150531e-118	1.5628	4.77218	0.0669784494481939	8.54477443914104	0.703325883812136	0.000239442121678544	0.00736968622405146	0.00873278325928998	0.00873278325928998
Cluster-18246.0	tr|S4RE65|S4RE65_PETMA_Lysosomal_trafficking_regulator_OS=Petromyzon_marinus_OX=7757_PE=4_SV=1	1.61721837899894e-119	3.65786318012195e-117	-1.45388	4.27969	0.0625473421490795	8.78449999094215	0.608978192482054	0.000189853273241769	0.00354936265105232	0.00763448674658627	0.00763448674658627
Cluster-4041.5949	tr|S4RR65|S4RR65_PETMA_Sulfotransferase_OS=Petromyzon_marinus_OX=7757_PE=3_SV=1	3.24225974768603e-119	7.28758670662703e-117	2.93489	18.8194	0.126424237523741	7.21056770803687	2.48689171979247	0.00156516496055926	0.0304010107063594	0.0221345523618587	0.0304010107063594
Cluster-4041.8781	UNANNOTATED	1.35401703000943e-118	3.02450400311982e-116	-2.15677	8.64321	0.0931528520710774	9.26130215829711	1.34790016737865	0.000169984872982887	0.0171849228249692	0.00605432913966718	0.0171849228249692
Cluster-4041.1976	tr|S4RN04|S4RN04_PETMA_Exostosin-like_glycosyltransferase_3_OS=Petromyzon_marinus_OX=7757_PE=3_SV=1	5.91656603803378e-118	1.31344113843092e-115	-2.58272	13.2331	0.111857317540703	8.38075163501149	1.93285539205292	0.00040094221691133	0.0246231767578919	0.0096369882159538	0.0246231767578919
Cluster-4041.10423	tr|S4RBI0|S4RBI0_PETMA_Clavesin_2_OS=Petromyzon_marinus_OX=7757_PE=4_SV=1	1.12792284930573e-117	2.48855763371667e-115	-1.53885	4.65921	0.0667279745640422	10.4577829268335	0.699128239234239	4.12929718391133e-05	0.00886395220699982	0.00437066170064948	0.00886395220699982
Cluster-3032.0	UNANNOTATED	1.21004889272657e-117	2.65347489811741e-115	1.09181	2.97965	0.0473494856450287	11.2622308616109	0.3424795951914	1.32239634074841e-05	0.00242065256539033	0.00447072361829007	0.00447072361829007
Cluster-4041.6725	tr|S4RCB2|S4RCB2_PETMA_Potassium_channel_subfamily_T_2a_OS=Petromyzon_marinus_OX=7757_PE=2_SV=1	1.84499077229116e-116	4.0212971602368e-114	-1.35174	3.86416	0.0589246769636717	9.01296936204874	0.524386381130657	0.000154702487242066	0.00215193813519319	0.00678953262330407	0.00678953262330407
Cluster-4041.8591	tr|B7X6R0|B7X6R0_MORMR_Retinoic_acid_receptor_3_(Fragment)_OS=Mordacia_mordax_OX=7755_GN=MmoRAR3_PE=2_SV=1	1.71670903629033e-115	3.71915705253669e-113	-3.45506	31.6603	0.151252788421529	9.70223296386637	3.45781717204238	0.000199167924204198	0.0455556440863712	0.00512594530011797	0.0455556440863712
Cluster-11900.0	tr|S4R806|S4R806_PETMA_Cysteinyl_leukotriene_receptor_1_OS=Petromyzon_marinus_OX=7757_PE=4_SV=1	3.54859607801021e-115	7.64180603314259e-113	1.72676	5.62243	0.075698006375292	9.21945703798203	0.860287818100591	0.000127615913577234	0.0113327604248103	0.00616624740905073	0.0113327604248103
Cluster-4041.3073	tr|S4RD85|S4RD85_PETMA_Membrane-associated_ring_finger_(C3HC4)_8_OS=Petromyzon_marinus_OX=7757_PE=4_SV=1	9.24708787548062e-115	1.97948226943994e-112	-3.30693	27.3011	0.145236430555588	9.50154858157953	3.17043672280841	0.000197978403800196	0.0419892631172558	0.00549523981526805	0.0419892631172558
Cluster-4041.10420	tr|C0JSV6|C0JSV6_PETMA_Voltage_gated_potassium_channel_subunit_(Fragment)_OS=Petromyzon_marinus_OX=7757_GN=KCNQ5_PE=2_SV=1	1.74663937698109e-114	3.71682792392727e-112	-1.97411	7.20018	0.0868068060428475	8.79221996997345	1.1249502252429	0.000294105507174638	0.0147767376435465	0.00760296899447621	0.0147767376435465
Cluster-4041.9338	tr|S4RKU8|S4RKU8_PETMA_BR_serine/threonine_kinase_2b_OS=Petromyzon_marinus_OX=7757_PE=4_SV=1	5.33027471100519e-114	1.12760393783459e-111	-1.39532	4.03628	0.0614886814405151	8.8561032048506	0.560732689551452	0.000211270571216957	0.0036855963833734	0.00735044531936933	0.00735044531936933
Cluster-7654.0	tr|S4RND2|S4RND2_PETMA_Calcium/calmodulin-dependent_protein_kinase_II_alpha_OS=Petromyzon_marinus_OX=7757_PE=4_SV=1	8.5860149951876e-114	1.80572431153176e-111	-1.08393	2.95628	0.0478106383670865	11.3768538171388	0.339437618363493	1.26169841047848e-05	0.00319421277560794	0.00455909729803186	0.00455909729803186
Cluster-4041.9763	tr|S4RBF8|S4RBF8_PETMA_Uncharacterized_protein_OS=Petromyzon_marinus_OX=7757_PE=3_SV=1	1.3428280548046e-113	2.80768170551965e-111	1.68887	5.41338	0.0745583820459737	8.72957044395601	0.830767890109675	0.000300503248900063	0.0108174014177267	0.00786518858156815	0.0108174014177267
Cluster-8299.0	tr|Q32QS8|Q32QS8_EPTST_Variable_lymphocyte_receptor_A_OS=Eptatretus_stoutii_OX=7765_GN=VLRA_PE=2_SV=1	1.58742944705055e-113	3.29992631238606e-111	-3.56714	35.4152	0.15752924285458	6.38051198020357	3.6604866686427	0.00664336877399167	0.019876388073257	0.0429875559346828	0.0429875559346828
Cluster-4041.4128	tr|S4RGU0|S4RGU0_PETMA_Uncharacterized_protein_OS=Petromyzon_marinus_OX=7757_PE=4_SV=1	5.20121272694009e-113	1.07500697298245e-110	-1.0573	2.87859	0.0467999073082572	11.0660258087884	0.325632075519869	1.64188595966814e-05	0.00151457064522579	0.00436404378852625	0.00436404378852625
Cluster-4041.11189	tr|A5HHU5|A5HHU5_PETMA_Variable_lymphocyte_receptor_B_cassette_(Fragment)_OS=Petromyzon_marinus_OX=7757_PE=4_SV=1	5.32509569356914e-113	1.09432237958758e-110	3.27537	26.4529	0.144986095189314	7.95801879525302	3.09630257327327	0.00096827147067533	0.0410736641258145	0.0127051763482343	0.0410736641258145
Cluster-3638.0	tr|S4RLZ1|S4RLZ1_PETMA_Ubiquitin_specific_peptidase_3_OS=Petromyzon_marinus_OX=7757_PE=3_SV=1	3.77750310743033e-112	7.71876955980209e-110	-3.26015	26.0534	0.144868541975855	7.30938663232536	3.06762465683316	0.0014268550985449	0.0405469338098755	0.0204962837299079	0.0405469338098755
Cluster-11931.0	tr|S4R4L9|S4R4L9_PETMA_Endothelial_PAS_domain_protein_1_OS=Petromyzon_marinus_OX=7757_GN=EPAS1_(1_of_many)_PE=4_SV=1	1.05005074108148e-111	2.13350140121544e-109	1.7437	5.71849	0.0776401678514696	8.08502307280307	0.874825949092133	0.00040077271565142	0.00764242554832632	0.0116552186123573	0.0116552186123573
Cluster-4041.846	tr|S4RTJ7|S4RTJ7_PETMA_Protein_kinase_domain-containing_protein_OS=Petromyzon_marinus_OX=7757_PE=4_SV=1	1.53864219702407e-111	3.10866232199869e-109	-2.94651	19.0393	0.131295383410805	6.79101661675356	2.54585098583774	0.0036513870610834	0.0219451536184384	0.0308255683488972	0.0308255683488972
Cluster-1899.0	UNANNOTATED	1.5760029754287e-111	3.16635726286829e-109	-1.18841	3.28186	0.0529577656356915	9.50645767331485	0.408238101723585	7.65314046792529e-05	0.0055325184775704	0.00548520226925638	0.0055325184775704
Cluster-4041.10115	tr|S4RSR6|S4RSR6_PETMA_Regulator_of_G_protein_signaling_7_OS=Petromyzon_marinus_OX=7757_GN=RGS7_(1_of_many)_PE=4_SV=1	2.45738292874205e-111	4.90971457035279e-109	-1.13388	3.1077	0.0505724694270453	9.75016102967997	0.36897831358363	6.55714034347463e-05	0.000856106901346706	0.00504957792446412	0.00504957792446412
Cluster-4041.7792	UNANNOTATED	2.89452207032406e-111	5.75114349254497e-109	-1.84244	6.31191	0.0822014772133514	8.53897342074513	0.980000723497474	0.000360642925216766	0.0131535227868975	0.00876248732773674	0.0131535227868975
Cluster-4041.2205	UNANNOTATED	8.61999472528135e-111	1.70330148519392e-108	5.32461	205.329	0.238077419299201	9.92825515397413	8.19424878788882	0.000322205043558653	0.113039510116776	0.00480253111914814	0.113039510116776
Cluster-4041.9181	tr|S4RTE3|S4RTE3_PETMA_Histone_deacetylase_OS=Petromyzon_marinus_OX=7757_PE=3_SV=1	3.49184885262876e-110	6.86215083536001e-108	1.42594	4.16178	0.0639363402161355	8.83511877858688	0.595285818532117	0.000180817478088936	0.00799489372237793	0.00743178501274038	0.00799489372237793
Cluster-4041.10453	tr|T1YSF3|T1YSF3_EPTST_Third_variable_lymphocyte_receptor_OS=Eptatretus_stoutii_OX=7765_PE=2_SV=1	1.9471888184666e-109	3.80580171078882e-107	1.11723	3.05639	0.0502680877724353	9.78944565717882	0.369767803330991	6.35708888412094e-05	0.00184287201295409	0.00499019040775331	0.00499019040775331
Cluster-4041.7024	tr|S4RAF8|S4RAF8_PETMA_Uncharacterized_protein_OS=Petromyzon_marinus_OX=7757_PE=3_SV=1	3.08798128776012e-109	6.00286870549822e-107	-2.62963	13.8686	0.118426168939352	8.56301722395262	2.00168618873735	0.000432553071298029	0.0276169619080061	0.0086403998614796	0.0276169619080061
Cluster-4041.4041	tr|S4R8F4|S4R8F4_PETMA_Reversion-inducing-cysteine-rich_protein_with_kazal_motifs_OS=Petromyzon_marinus_OX=7757_PE=4_SV=1	3.74765953197938e-109	7.24607955637498e-107	-1.71304	5.54582	0.0771778258502392	9.773900022713	0.847195217701758	6.91113423538301e-05	0.0118437222635859	0.00501335039135314	0.0118437222635859
Cluster-4041.8667	tr|S4RIV2|S4RIV2_PETMA_Uncharacterized_protein_OS=Petromyzon_marinus_OX=7757_PE=4_SV=1	3.89223058662553e-109	7.48536302603284e-107	-1.10723	3.02595	0.0498876873840552	9.83631782261574	0.354513797191973	5.4545200731647e-05	0.00317747274991233	0.00492301750432679	0.00492301750432679
Cluster-4041.7809	tr|S4R8G2|S4R8G2_PETMA_DNA_topoisomerase_II_binding_protein_1_OS=Petromyzon_marinus_OX=7757_PE=4_SV=1	5.60520539385342e-109	1.07223405095293e-106	-1.3755	3.95706	0.0620210424083222	8.8927123796021	0.547688904604108	0.000239424347092362	0.00745379505573744	0.00721221367280206	0.00745379505573744
Cluster-4041.3445	tr|A0A2P0WL88|A0A2P0WL88_LETCA_Sodium_channel_protein_OS=Lethenteron_camtschaticum_OX=980415_PE=2_SV=1	1.61830272220282e-108	3.07931326976614e-106	-1.95054	7.03249	0.0881393213440822	7.97230495273356	1.11685735442453	0.000536230174892255	0.0150008497590985	0.0125808588076717	0.0150008497590985
Cluster-19262.0	tr|S4RUP9|S4RUP9_PETMA_Uncharacterized_protein_OS=Petromyzon_marinus_OX=7757_PE=3_SV=1	3.814649143839e-108	7.22032774525695e-106	-1.03715	2.82115	0.0469476922006627	10.4392111801549	0.311994534494817	2.93527041905228e-05	0.0037192021756969	0.0043788189017458	0.0043788189017458
Cluster-4041.13207	tr|S4RSS0|S4RSS0_PETMA_Dihydropyrimidinase_like_2_OS=Petromyzon_marinus_OX=7757_GN=DPYSL2_(1_of_many)_PE=4_SV=1	5.24808385807829e-108	9.88150993654814e-106	-1.15544	3.17543	0.0523367941923828	12.0239541362667	0.383324558185521	5.58486743751996e-06	0.00224851130035301	0.00547269518523415	0.00547269518523415
Cluster-8996.1	tr|M9TL61|M9TL61_PETMA_Variable_lymphocyte_receptor_C_OS=Petromyzon_marinus_OX=7757_GN=vlrc_PE=2_SV=1	2.46009805194066e-107	4.60794303343448e-105	1.63378	5.12321	0.0742386940362837	9.41991402602154	0.776113566467899	9.22803571388748e-05	0.010930487027287	0.00567000255726885	0.010930487027287
Cluster-4041.4369	tr|S4RM08|S4RM08_PETMA_SEC7_domain-containing_protein_OS=Petromyzon_marinus_OX=7757_PE=4_SV=1	3.67444853394697e-107	6.84684935887745e-105	2.19224	8.95523	0.0996972494073428	7.9378990299372	1.38741733218413	0.000786025641616468	0.0190930574371634	0.0128830515598028	0.0190930574371634
Cluster-12415.0	UNANNOTATED	4.40087070319057e-107	8.15817077829085e-105	1.3564	3.88219	0.0617084881041063	9.30335406088997	0.531202666592758	0.000100140879172303	0.00751573412901696	0.00594640683517876	0.00751573412901696
Cluster-14177.0	tr|S4RZF8|S4RZF8_PETMA_Prostaglandin_reductase_2_OS=Petromyzon_marinus_OX=7757_PE=4_SV=1	5.79650321326762e-107	1.06902382081407e-104	2.72955	15.326	0.124249890032375	6.8567755413816	2.13660066394666	0.0016227942084365	0.00943306708762521	0.029253276137678	0.029253276137678
Cluster-2575.0	tr|S4RBW7|S4RBW7_PETMA_Uncharacterized_protein_OS=Petromyzon_marinus_OX=7757_PE=4_SV=1	1.58156342901389e-106	2.90192681620544e-104	-2.47237	11.8505	0.112777364547359	8.30259134332338	1.78350060568514	0.000485271976483901	0.024952195932012	0.0101182768250202	0.024952195932012
Cluster-4041.3061	UNANNOTATED	3.77823865498101e-106	6.89729932736456e-104	-2.56756	13.034	0.11733173759965	9.32381713654305	1.90327651633205	0.000192386118284587	0.0273410871780216	0.00589549905377183	0.0273410871780216
Cluster-4041.12261	tr|S4RZ55|S4RZ55_PETMA_V-SNARE_coiled-coil_homology_domain-containing_protein_OS=Petromyzon_marinus_OX=7757_PE=4_SV=1	7.80547757416632e-106	1.41771914141285e-103	1.03884	2.82594	0.0475446467607725	10.2430619724785	0.309359778965255	2.60667978488812e-05	0.000906603613036391	0.00449492007336439	0.00449492007336439
Cluster-1711.1	tr|S4RLT5|S4RLT5_PETMA_Uncharacterized_protein_OS=Petromyzon_marinus_OX=7757_PE=4_SV=1	8.36070066163309e-106	1.51093405977041e-103	-2.18751	8.913	0.100130138524813	8.7557765851627	1.38698705500344	0.000268036717666127	0.0197840525643303	0.0077537003094333	0.0197840525643303
Cluster-4041.5639	tr|S4RSA9|S4RSA9_PETMA_G_protein_signaling_modulator_1b_OS=Petromyzon_marinus_OX=7757_PE=4_SV=1	1.04777435224953e-105	1.88405545149749e-103	-1.41241	4.10585	0.0646816707533663	8.66040810872166	0.575022805582404	0.000194760534772826	0.00687345307307885	0.00817267652812093	0.00817267652812093
Cluster-4041.2431	tr|S4RQV1|S4RQV1_PETMA_Gamma-glutamylcyclotransferase_OS=Petromyzon_marinus_OX=7757_PE=3_SV=1	2.1047420335623e-105	3.7658128235324e-103	-1.68203	5.37647	0.0771416814494603	8.10939944137788	0.838005592014513	0.000434333227505445	0.00743905054857851	0.0114673448061946	0.0114673448061946
Cluster-4041.9460	tr|S4R549|S4R549_PETMA_Visinin_like_1_OS=Petromyzon_marinus_OX=7757_GN=VSNL1_(1_of_many)_PE=4_SV=1	8.57025558199657e-105	1.52580248265021e-102	1.12078	3.06724	0.0515534680623166	11.9396446571749	0.36480086614533	6.88168842547664e-06	0.00240542547591368	0.00530863845007912	0.00530863845007912
Cluster-11867.0	tr|S4RG61|S4RG61_PETMA_Uncharacterized_protein_OS=Petromyzon_marinus_OX=7757_PE=4_SV=1	1.05680306563749e-104	1.8722073226365e-102	1.80694	6.09179	0.0831524039626217	7.8772038103338	0.944175957192445	0.000388607321747589	0.0120234088749791	0.0134400372477785	0.0134400372477785
Cluster-4041.12312	tr|S4RIC9|S4RIC9_PETMA_Uncharacterized_protein_OS=Petromyzon_marinus_OX=7757_PE=4_SV=1	1.14492523712186e-104	2.01837972071634e-102	1.77436	5.89651	0.0816669133855955	8.76479813307709	0.913714473598607	0.000204378427946307	0.0131345910559144	0.00771592435647951	0.0131345910559144
Cluster-4041.5941	tr|S4RFI8|S4RFI8_PETMA_E3_ubiquitin-protein_ligase_OS=Petromyzon_marinus_OX=7757_PE=3_SV=1	1.36256220577715e-104	2.3903329076275e-102	1.3781	3.96734	0.0634517051391201	8.85566181308011	0.55186195985142	0.000161526359030351	0.00789071141109332	0.0073521402930804	0.00789071141109332
Cluster-18573.0	tr|S4RSA0|S4RSA0_PETMA_Uncharacterized_protein_OS=Petromyzon_marinus_OX=7757_PE=4_SV=1	2.96179617426415e-103	5.17063474830397e-101	-2.7563	15.7416	0.127743425300569	8.05021239046401	2.19412558899348	0.000663254774933839	0.0319735106401104	0.0119309156402292	0.0319735106401104
Cluster-4041.12535	tr|S4RCU4|S4RCU4_PETMA_Phosphoribosyl_pyrophosphate_synthetase_associated_protein_1_OS=Petromyzon_marinus_OX=7757_GN=PRPSAP1_PE=4_SV=1	3.18581990140899e-103	5.53486188958317e-101	-1.03105	2.80401	0.0477924703426107	10.1875478091825	0.308531397754251	3.02642484342638e-05	0.00399985031428879	0.00453797619446438	0.00453797619446438
Cluster-4041.5343	tr|S4R935|S4R935_PETMA_Leucine_rich_repeat_containing_8_VRAC_subunit_Db_OS=Petromyzon_marinus_OX=7757_PE=4_SV=1	4.44774421666652e-103	7.6901069838451e-101	1.34454	3.83641	0.0623681152000908	8.79480539964671	0.521546457504223	0.000187100876411987	0.00673245812733915	0.00759246271081162	0.00759246271081162
Cluster-4041.3246	tr|S4RXT5|S4RXT5_PETMA_Polynucleotide_kinase_3'-phosphatase_OS=Petromyzon_marinus_OX=7757_PE=4_SV=1	4.60711291274025e-103	7.92754075028123e-101	1.84283	6.31438	0.0854885814402845	8.92127263731028	0.980815710463786	0.00020088214589481	0.0144157129674495	0.00710754428845184	0.0144157129674495
Cluster-4041.6797	tr|S4RMV9|S4RMV9_PETMA_Uncharacterized_protein_OS=Petromyzon_marinus_OX=7757_PE=4_SV=1	5.09513331007717e-103	8.72553710620501e-101	-2.62846	13.8524	0.121960307680287	10.7004338330252	1.99526300297874	4.24546759261374e-05	0.0297061786230144	0.00430775044035621	0.0297061786230144
Cluster-4041.5612	tr|S4R9C6|S4R9C6_PETMA_DDE_Tnp_1_7_domain-containing_protein_OS=Petromyzon_marinus_OX=7757_PE=4_SV=1	5.14919796642374e-103	8.77633206002356e-101	-2.11311	8.27392	0.0980502298345948	7.43705847740908	1.29476495744036	0.000649193349161316	0.010178408023861	0.0185785017920724	0.0185785017920724
Cluster-7095.0	tr|A5HHU5|A5HHU5_PETMA_Variable_lymphocyte_receptor_B_cassette_(Fragment)_OS=Petromyzon_marinus_OX=7757_PE=4_SV=1	6.56503767895667e-103	1.11367193419018e-100	-3.31695	27.5761	0.153989939478515	8.70085065525748	3.18205286917399	0.000477985598736004	0.0469478173224575	0.00799048694405364	0.0469478173224575
Cluster-8413.0	tr|S4R9E6|S4R9E6_PETMA_DnaJ_(Hsp40)_homolog,_subfamily_C,_member_12_OS=Petromyzon_marinus_OX=7757_PE=4_SV=1	1.19484436879183e-102	2.0173797199465e-100	-1.52364	4.58888	0.0708263548859846	8.36465603681444	0.670090940490787	0.000299452133754094	0.00610934996549789	0.00973329295911678	0.00973329295911678
Cluster-4041.8408	tr|S4RX54|S4RX54_PETMA_Rac_family_small_GTPase_1_OS=Petromyzon_marinus_OX=7757_GN=RAC1_(1_of_many)_PE=4_SV=1	1.59684831434144e-102	2.68352597797482e-100	-1.02785	2.79505	0.0478095955327971	10.3988151862904	0.306189273632929	3.18398352896246e-05	0.00453967501472969	0.00439823307847285	0.00453967501472969
Cluster-4041.6436	tr|S4RCJ7|S4RCJ7_PETMA_BetaGal_dom4_5_domain-containing_protein_OS=Petromyzon_marinus_OX=7757_PE=4_SV=1	2.31506247299301e-102	3.87239961470919e-100	2.48663	12.0207	0.115756412867761	8.69087484952471	1.79360785545055	0.000233554355932241	0.026565539884091	0.00803479528399841	0.026565539884091
Cluster-4041.4804	tr|S4RY39|S4RY39_PETMA_Leucine_rich_repeat_and_sterile_alpha_motif_containing_1_OS=Petromyzon_marinus_OX=7757_PE=4_SV=1	1.3163292011546e-101	2.19162717875568e-99	-1.05187	2.863	0.0491512132020129	9.95068618700806	0.319311544242812	5.6347284938309e-05	0.00427295734706929	0.00477533623352114	0.00477533623352114
Cluster-15133.0	UNANNOTATED	2.48481116142979e-101	4.1180305897926e-99	-1.8609	6.42953	0.0870757775950703	7.88151303245574	1.00411155558146	0.000566650563301033	0.0145977315242712	0.01339945831216	0.0145977315242712
Cluster-4041.2944	tr|S4RV62|S4RV62_PETMA_ADP-dependent_glucokinase_2_OS=Petromyzon_marinus_OX=7757_PE=4_SV=1	4.57098897143137e-101	7.54066405410947e-99	1.76305	5.83019	0.0826071871311721	10.6293612955748	0.898319772031339	2.63772121894902e-05	0.0136215175192595	0.00431785186854329	0.0136215175192595
Cluster-19005.0	tr|S4RM87|S4RM87_PETMA_Guanylate_cyclase_OS=Petromyzon_marinus_OX=7757_PE=3_SV=1	7.17629475234913e-101	1.17845245743713e-98	3.47571	32.3209	0.163014656971557	7.41438213849147	3.50031953813213	0.0012688254663213	0.0518787313087875	0.0189035119578844	0.0518787313087875
Cluster-4041.5228	tr|S4RCJ3|S4RCJ3_PETMA_Contactin_4_OS=Petromyzon_marinus_OX=7757_GN=CNTN4_PE=4_SV=1	2.78543590044732e-100	4.55330142217213e-98	1.33354	3.79445	0.0627314664225205	9.92458403381283	0.522056124930773	5.08869215657737e-05	0.00781958683747387	0.00480706289132872	0.00781958683747387
Cluster-4041.8848	tr|S4RMY6|S4RMY6_PETMA_SRSF_protein_kinase_2_OS=Petromyzon_marinus_OX=7757_GN=SRPK2_PE=3_SV=1	1.09567882318623e-99	1.78298178815595e-97	0.987015	2.68321	0.0465715138402305	10.6766820180208	0.281588029295009	2.74472074625313e-05	0.00400829727265617	0.00431036459527903	0.00431036459527903
Cluster-12351.0	tr|S4RX23|S4RX23_PETMA_Phosphodiesterase_7A_OS=Petromyzon_marinus_OX=7757_PE=3_SV=1	1.91799331450063e-99	3.10706277339577e-97	1.36685	3.92297	0.0645740859846619	8.66049860307531	0.5379086767166	0.000167363959152722	0.00531131477003753	0.00817226120235629	0.00817226120235629
Cluster-13235.0	tr|S4R6L5|S4R6L5_PETMA_Cytochrome_P450,_family_26,_subfamily_b,_polypeptide_1_OS=Petromyzon_marinus_OX=7757_PE=3_SV=1	3.37508884824276e-99	5.44297400221321e-97	-2.38691	10.8798	0.112907078628741	8.38511814682187	1.64718052393489	0.000405429250972359	0.0250905875579812	0.0096111069231919	0.0250905875579812
Cluster-4041.10970	tr|S4RMR5|S4RMR5_PETMA_CENP-F_N_domain-containing_protein_OS=Petromyzon_marinus_OX=7757_PE=4_SV=1	1.45789723485236e-98	2.34064099361587e-96	1.17755	3.24641	0.0558839265007397	10.11656151394	0.40568644264901	4.7963983317628e-05	0.00619806249896252	0.00459983111768747	0.00619806249896252
Cluster-4041.4379	tr|S4RVM5|S4RVM5_PETMA_Uncharacterized_protein_OS=Petromyzon_marinus_OX=7757_PE=4_SV=1	2.66928428001468e-98	4.26646535831857e-96	-1.50662	4.51145	0.0715982647906531	9.62898771384773	0.656587885894874	9.11841642621904e-05	0.0101614388778028	0.00525123063314368	0.0101614388778028
Cluster-4041.9758	UNANNOTATED	3.08083135164052e-98	4.90247512827647e-96	-1.1469	3.14843	0.0545212891812191	10.3035145706676	0.380900067958524	4.29085061595803e-05	0.00590223344180466	0.00445322319463858	0.00590223344180466
Cluster-4041.6807	tr|S4RIC2|S4RIC2_PETMA_HMG_box_domain-containing_protein_OS=Petromyzon_marinus_OX=7757_PE=4_SV=1	5.1936835566008e-98	8.22821329277685e-96	-2.44974	11.5854	0.116592988865084	9.16141436296613	1.75219495817033	0.000163765172029052	0.0270240849329582	0.00632922390044717	0.0270240849329582
Cluster-4041.209	tr|S4RTB6|S4RTB6_PETMA_Glutamate_ionotropic_receptor_AMPA_type_subunit_4_OS=Petromyzon_marinus_OX=7757_GN=GRIA4_PE=3_SV=1	2.14141702599978e-97	3.37770967131711e-95	-1.04168	2.83398	0.0497371722907897	9.86993504606711	0.317745941729862	7.03177203116146e-05	0.00219042585073633	0.00487725489465579	0.00487725489465579
Cluster-10265.0	tr|S4RUB5|S4RUB5_PETMA_C1q_domain-containing_protein_OS=Petromyzon_marinus_OX=7757_PE=4_SV=1	2.51303054851692e-97	3.94655535442419e-95	1.51389	4.54437	0.072310080773987	8.59786093806819	0.664391021757085	0.000217092277993233	0.0102404032850878	0.00846820979756711	0.0102404032850878
Cluster-4041.6311	UNANNOTATED	3.70037426450354e-97	5.78593737714525e-95	2.1674	8.73553	0.103615856995639	7.30846806207309	1.34644603132815	0.000961615960713324	0.00456238168372577	0.0205108756811681	0.0205108756811681
Cluster-4041.10068	tr|S4R8F3|S4R8F3_PETMA_Uncharacterized_protein_OS=Petromyzon_marinus_OX=7757_PE=4_SV=1	3.77123874701174e-97	5.87121467786941e-95	1.95376	7.05514	0.0934063793774411	8.38160595714364	1.10315967457063	0.000283401640255745	0.0171661017765492	0.00963191627721631	0.0171661017765492
Cluster-4041.6353	tr|S4S0W4|S4S0W4_PETMA_Somatostatin_receptor_1_OS=Petromyzon_marinus_OX=7757_GN=SSTR1_PE=2_SV=1	6.41662487361976e-97	9.94659829008566e-95	1.81228	6.1244	0.0867478490094723	9.27306579043717	0.951912512356043	0.000125536082097887	0.0149248425334425	0.00602368534859437	0.0149248425334425
Cluster-15076.1	tr|S4RVI7|S4RVI7_PETMA_Growth_factor_receptor-bound_protein_2a_OS=Petromyzon_marinus_OX=7757_PE=4_SV=1	6.61091744745531e-97	1.02037950284479e-94	-1.11413	3.04692	0.0533334390998187	9.46235000526319	0.35875586660098	0.000111621113167121	0.00503332862427528	0.00557729033926102	0.00557729033926102
Cluster-4041.8330	tr|S4RW04|S4RW04_PETMA_Uncharacterized_protein_OS=Petromyzon_marinus_OX=7757_PE=4_SV=1	1.07944733150898e-96	1.65898138389134e-94	-2.18754	8.91328	0.1048350865916	8.24111298712051	1.38332306005663	0.000365666714785643	0.0216151240465508	0.0105218981877414	0.0216151240465508
Cluster-14848.2	tr|S4RSJ3|S4RSJ3_PETMA_Sin3A_associated_protein_30_OS=Petromyzon_marinus_OX=7757_GN=SAP30_PE=4_SV=1	1.44715088562649e-96	2.21463350211853e-94	1.43338	4.19285	0.0687390538149882	9.43192532702986	0.593892693568189	5.99052355532357e-05	0.00939020980320645	0.00564334450546472	0.00939020980320645
Cluster-4041.13010	tr|S4REM1|S4REM1_PETMA_Family_with_sequence_similarity_49_member_A_OS=Petromyzon_marinus_OX=7757_GN=FAM49A_(1_of_many)_PE=4_SV=1	2.49049583308546e-96	3.7951568493751e-94	-1.0224	2.77985	0.0490912048150066	9.9653673038881	0.300621418399488	6.18982494539163e-05	0.0015052815271708	0.00475799453092393	0.00475799453092393
Cluster-13429.0	tr|S4REI3|S4REI3_PETMA_Baculoviral_IAP_repeat_containing_6_OS=Petromyzon_marinus_OX=7757_PE=4_SV=1	2.81234449454538e-96	4.26752510790445e-94	-0.997665	2.71194	0.0479170463051061	10.7471637355049	0.289831684424913	2.68323939050738e-05	0.00456525425930629	0.00430483474455035	0.00456525425930629
Cluster-8149.0	tr|S4RHA0|S4RHA0_PETMA_Glycosyltransferase_family_92_protein_OS=Petromyzon_marinus_OX=7757_PE=3_SV=1	9.25027526441231e-96	1.39776323249605e-93	-2.85068	17.2996	0.137292662951565	7.9220496450814	2.36391370704966	0.000769547122030911	0.0369290034786332	0.0130255100285275	0.0369290034786332
Cluster-351.1	tr|S4RPS0|S4RPS0_PETMA_Uncharacterized_protein_OS=Petromyzon_marinus_OX=7757_PE=4_SV=1	1.20196551228538e-95	1.80863120160331e-93	1.72293	5.60089	0.0830287681037003	9.33416279612636	0.858643947443221	0.00012839095957996	0.0136591617060561	0.00587015522947527	0.0136591617060561
Cluster-4041.10484	tr|S4RXI0|S4RXI0_PETMA_Serine/threonine-protein_kinase_OS=Petromyzon_marinus_OX=7757_PE=3_SV=1	1.29218308605007e-95	1.93628251348411e-93	-1.74141	5.70541	0.0839338295283192	9.68867404523599	0.876606359377468	9.42638940822148e-05	0.0139955115844957	0.00514834584327871	0.0139955115844957
Cluster-4041.5257	tr|S4RUS2|S4RUS2_PETMA_Potassium_voltage-gated_channel_6a_OS=Petromyzon_marinus_OX=7757_PE=2_SV=1	2.064439143861e-95	3.08064003861714e-93	-2.98113	19.7102	0.143842918810148	8.39779584230153	2.5689019336876	0.000810389731684267	0.0405711808519615	0.00953654959599602	0.0405711808519615
Cluster-4041.3368	tr|S4RF50|S4RF50_PETMA_Uridine_phosphorylase_OS=Petromyzon_marinus_OX=7757_PE=3_SV=1	4.08616810699964e-95	6.07234973686067e-93	1.12886	3.09213	0.0545552312302038	9.35178601642601	0.367333504919787	0.000124960636110631	0.00350719206511229	0.00582758587305138	0.00582758587305138
Cluster-4041.11525	tr|S4RCJ3|S4RCJ3_PETMA_Contactin_4_OS=Petromyzon_marinus_OX=7757_GN=CNTN4_PE=4_SV=1	4.85607888106336e-95	7.18679690533669e-93	1.12864	3.09146	0.0545668347355155	9.63198208394009	0.374571963455031	7.40638716485485e-05	0.00588101503445758	0.00524590055931706	0.00588101503445758
Cluster-4041.11117	tr|S4RTG2|S4RTG2_PETMA_Uncharacterized_protein_OS=Petromyzon_marinus_OX=7757_PE=4_SV=1	9.22336346493023e-95	1.35942549298888e-92	-1.08673	2.96456	0.0526191045151717	9.52037728708107	0.338769480372609	8.05146736597502e-05	0.00106553601035342	0.00545702564629737	0.00545702564629737
Cluster-4041.7822	tr|S4RXN9|S4RXN9_PETMA_Ceramide_transporter_1a_OS=Petromyzon_marinus_OX=7757_PE=4_SV=1	2.12285193234552e-94	3.11608669563029e-92	-1.01529	2.76016	0.0492561689425693	9.98560408554684	0.298916608697682	5.14556272244912e-05	0.00480088473057337	0.00473467790573126	0.00480088473057337
Cluster-17908.0	tr|S4RUW4|S4RUW4_PETMA_Tocopherol_(alpha)_transfer_protein-like_OS=Petromyzon_marinus_OX=7757_PE=4_SV=1	2.22688907681905e-94	3.25551267762778e-92	-3.39629	29.8532	0.164787593983404	9.19152103560153	3.34732484442409	0.000323532478653677	0.0539863697830249	0.00624354673793966	0.0539863697830249
Cluster-1711.2	tr|S4R4Y8|S4R4Y8_PETMA_DNA_fragmentation_factor,_beta_polypeptide_(caspase-activated_DNase)_OS=Petromyzon_marinus_OX=7757_PE=4_SV=1	5.36172463045576e-93	7.80662764716925e-91	-2.57911	13.1853	0.126083423990238	9.00146062444866	1.92323331180907	0.000267106088215935	0.0315269535219883	0.00682797727389618	0.0315269535219883
Cluster-16043.0	tr|S4RYV9|S4RYV9_PETMA_Uncharacterized_protein_OS=Petromyzon_marinus_OX=7757_PE=4_SV=1	5.69849490735254e-93	8.26350694972256e-91	-1.50325	4.49629	0.073499470115992	8.64705762163143	0.655064653124157	0.000192413626829967	0.0106119305878332	0.0082343312266832	0.0106119305878332
Cluster-4041.6847	tr|S4RAR1|S4RAR1_PETMA_Sodium_channel_protein_OS=Petromyzon_marinus_OX=7757_PE=3_SV=1	6.40580664087774e-93	9.25188852312796e-91	-1.9787	7.23334	0.0967728209906759	8.42489593871648	1.13221837014808	0.000348764903880973	0.0183811928611058	0.0093800600368647	0.0183811928611058
Cluster-11390.0	tr|S4RIH6|S4RIH6_PETMA_Trafficking_protein,_kinesin_binding_1a_OS=Petromyzon_marinus_OX=7757_PE=4_SV=1	9.0264738339906e-93	1.29847631396722e-90	-1.03065	2.80289	0.0504476101654174	9.76510917674421	0.306808386001604	6.32787350230473e-05	0.00420462443909091	0.0050266440077808	0.0050266440077808
Cluster-4041.4122	tr|S4RJ49|S4RJ49_PETMA_Opioid_receptor_mu1b_OS=Petromyzon_marinus_OX=7757_GN=OPRMb_PE=2_SV=1	1.0589053366883e-92	1.51718775391719e-90	1.14937	3.1562	0.0562799911802149	9.19289102998658	0.381684375423068	9.5167884919543e-05	0.00505808958326446	0.00623970692957058	0.00623970692957058
Cluster-4041.10826	tr|S4RUS2|S4RUS2_PETMA_Potassium_voltage-gated_channel_6a_OS=Petromyzon_marinus_OX=7757_PE=2_SV=1	2.37319345082717e-92	3.38679190762292e-90	-2.94642	19.0376	0.144553619249296	9.75264988065727	2.51662778147195	0.000109495021880969	0.0416820026542601	0.00504573056903792	0.0416820026542601
Cluster-6229.1	tr|S4RZ20|S4RZ20_PETMA_Leucine-rich_repeat,_immunoglobulin-like_and_transmembrane_domains_2_OS=Petromyzon_marinus_OX=7757_PE=4_SV=1	2.50806706935105e-92	3.56512316265107e-90	4.66411	106.072	0.228855593110596	5.66650133904032	6.25867503068379	0.0277179301173561	0.0274214407970502	0.0770318348786494	0.0770318348786494
Cluster-4041.4551	tr|S4RMP8|S4RMP8_PETMA_Uncharacterized_protein_OS=Petromyzon_marinus_OX=7757_PE=4_SV=1	3.74202955771547e-92	5.29821295213077e-90	2.19337	8.96539	0.10772642452867	7.77736041836016	1.39420492851884	0.00076537110471106	0.0224445939787512	0.0144273600664863	0.0224445939787512
Cluster-4041.12176	tr|S4RY27|S4RY27_PETMA_TPR_REGION_domain-containing_protein_OS=Petromyzon_marinus_OX=7757_PE=4_SV=1	5.16936491185986e-92	7.29042628726338e-90	2.41655	11.2071	0.118779976782719	6.99771456045077	1.69149836034622	0.00205221312526288	0.0229380107169056	0.0261651526437435	0.0261651526437435
Cluster-4041.10974	tr|S4RSS6|S4RSS6_PETMA_Solute_carrier_family_35_member_F4_OS=Petromyzon_marinus_OX=7757_PE=4_SV=1	9.57733200478494e-92	1.34542808940657e-89	-1.27522	3.57949	0.0627739267910556	8.77010844535961	0.468355183113075	0.000187300200222361	0.00493188198573572	0.00769383156931525	0.00769383156931525
Cluster-4041.6250	tr|S4RPR8|S4RPR8_PETMA_Integrin_alpha_FG-GAP_repeat_containing_2_OS=Petromyzon_marinus_OX=7757_PE=4_SV=1	2.83815438172116e-91	3.97153875602482e-89	-1.3575	3.88647	0.0670005796090849	10.492990600734	0.535563725225243	2.51957210674384e-05	0.00895295961483921	0.00435651696395651	0.00895295961483921
Cluster-5086.0	tr|S4RI47|S4RI47_PETMA_Orange_domain-containing_protein_OS=Petromyzon_marinus_OX=7757_PE=4_SV=1	7.79013200569262e-91	1.08587797411133e-88	1.92889	6.88185	0.0954361999013656	9.50399449571408	1.07604393319676	0.000104325325249837	0.018111811177977	0.00549023212554192	0.018111811177977
Cluster-4041.5480	tr|S4RP62|S4RP62_PETMA_1-acylglycerol-3-phosphate_O-acyltransferase_3_OS=Petromyzon_marinus_OX=7757_PE=4_SV=1	1.21003383246342e-90	1.6801716879105e-88	-0.977775	2.65853	0.0484297896524954	10.0736521644741	0.273656642996054	4.98847910605083e-05	0.000650095532112911	0.0046410042605094	0.0046410042605094
Cluster-4041.4823	tr|S4RAH8|S4RAH8_PETMA_ELMO_domain-containing_protein_OS=Petromyzon_marinus_OX=7757_PE=4_SV=1	3.70102908047651e-90	5.11923495466064e-88	-1.02558	2.78871	0.0509371911276981	9.70449489652768	0.303042350052704	6.69520116021144e-05	0.00276575946868922	0.00512224286835717	0.00512224286835717
Cluster-4041.9367	tr|A5YT93|A5YT93_PETMA_HVA_calcium_channel_(Fragment)_OS=Petromyzon_marinus_OX=7757_PE=2_SV=1	3.87395739637025e-90	5.33789769523614e-88	-1.51842	4.56501	0.075423359013375	8.74332305091641	0.667970573248067	0.00034183091453479	0.0110355352551861	0.00780635342912801	0.0110355352551861
Cluster-4041.6739	tr|S4RL19|S4RL19_PETMA_Carbonic_anhydrase_IV_b_OS=Petromyzon_marinus_OX=7757_PE=3_SV=1	3.91125378926576e-90	5.36871832150247e-88	2.20459	9.0665	0.10950937316029	8.71370115044834	1.40831678971398	0.000264697396801791	0.0237199082231175	0.00793401051173156	0.0237199082231175
Cluster-708.0	tr|S4RUA9|S4RUA9_PETMA_Uncharacterized_protein_OS=Petromyzon_marinus_OX=7757_PE=4_SV=1	3.96027782303633e-90	5.41534111596409e-88	-2.2796	9.77279	0.113239151404505	8.98362739041452	1.50320739229959	0.000200578069439458	0.0254456327521853	0.00688836821422766	0.0254456327521853
Cluster-7827.0	UNANNOTATED	6.37674287689379e-90	8.68662136673225e-88	4.66716	106.395	0.232113118111889	5.81205207878889	6.36951285896988	0.0172544508011444	0.0904985483981034	0.0683091703086469	0.0904985483981034
Cluster-8482.0	tr|S4RGY5|S4RGY5_PETMA_Family_with_sequence_similarity_107_member_B_OS=Petromyzon_marinus_OX=7757_PE=4_SV=1	7.56601565423995e-90	1.02677970178653e-87	-1.21744	3.37854	0.0605730208683348	9.85508357635644	0.431188031093585	5.48060716252697e-05	0.00728337564260619	0.0048972262494085	0.00728337564260619
Cluster-4041.13768	tr|S4R6C4|S4R6C4_PETMA_Uncharacterized_protein_OS=Petromyzon_marinus_OX=7757_PE=4_SV=1	1.09249872628101e-89	1.47705006365579e-87	1.16924	3.21955	0.0582276072576495	10.0867450663692	0.398060559179162	4.12263169041237e-05	0.00673968217699804	0.00462813466901599	0.00673968217699804
Cluster-4041.6414	tr|Q402A3|Q402A3_LETCA_C-type_natriuretic_peptide_OS=Lethenteron_camtschaticum_OX=980415_GN=CNP_PE=2_SV=1	2.56896228661723e-89	3.46020939002305e-87	5.24056	188.776	0.261531093974984	9.23776737914531	7.98507456278541	0.000690644043392744	0.136106382188112	0.00611671044136184	0.136106382188112
Cluster-18416.0	tr|S4R5J2|S4R5J2_PETMA_Ubiquitin-conjugating_enzyme_E2G_2_(UBC7_homolog,_yeast)_OS=Petromyzon_marinus_OX=7757_PE=3_SV=1	3.10402483520616e-89	4.16530019210892e-87	-2.06008	7.84661	0.10285712306824	7.35753020791238	1.22782127150413	0.000938276568965836	0.0202208989627842	0.0197476662550521	0.0202208989627842
Cluster-12765.1	tr|S4RA86|S4RA86_PETMA_Beta-1,4-glucuronyltransferase_1_OS=Petromyzon_marinus_OX=7757_PE=4_SV=1	3.60365323902718e-89	4.81777626152916e-87	1.09463	2.98809	0.0546738528314321	9.32753077015894	0.344807365448854	9.20888931480664e-05	0.00262264501720395	0.00588637147371813	0.00588637147371813
Cluster-4041.3869	tr|S4RRZ7|S4RRZ7_PETMA_Uncharacterized_protein_OS=Petromyzon_marinus_OX=7757_PE=4_SV=1	4.76620288636129e-89	6.34840571860041e-87	-2.20307	9.05274	0.110113683527045	7.87251766737258	1.40433964708025	0.000780526797584471	0.0234695198022039	0.0134843486383641	0.0234695198022039
Cluster-4041.3065	tr|S4RPL4|S4RPL4_PETMA_Uncharacterized_protein_OS=Petromyzon_marinus_OX=7757_PE=4_SV=1	7.49899751153168e-89	9.95152942831048e-87	1.41847	4.13081	0.0709783604565764	8.80447911153501	0.583551032662785	0.000223474302298463	0.00985238100390891	0.00755336929248737	0.00985238100390891
Cluster-15240.1	tr|B3Y967|B3Y967_LETCA_Transcription_factor_SoxD_(Fragment)_OS=Lethenteron_camtschaticum_OX=980415_GN=LjSoxD1_PE=2_SV=1	1.09968453864891e-88	1.45396893615554e-86	-1.36524	3.91667	0.068380097081958	8.48009694675429	0.538576943493671	0.000278555516879145	0.00798574298383217	0.00907311983699685	0.00907311983699685
Cluster-2289.0	tr|S4RUJ7|S4RUJ7_PETMA_Uncharacterized_protein_OS=Petromyzon_marinus_OX=7757_PE=4_SV=1	2.81287919282326e-88	3.70547891617227e-86	-3.28135	26.6117	0.1647389191546	6.8159801154325	3.11718885757504	0.0026607101439873	0.0516171128244641	0.0302181859342435	0.0516171128244641
Cluster-4041.1933	tr|A0A291NVZ8|A0A291NVZ8_LETCA_Protein_kinase_C_OS=Lethenteron_camtschaticum_OX=980415_PE=2_SV=1	5.74060745344382e-88	7.53465203825548e-86	1.10749	3.02675	0.0557010048277991	9.23549322693316	0.351078493541208	8.23889881003371e-05	0.000767423848419596	0.00612281488955266	0.00612281488955266
Cluster-17642.0	tr|S4RQC4|S4RQC4_PETMA_Myotubularin_related_protein_8_OS=Petromyzon_marinus_OX=7757_PE=4_SV=1	6.63590682451047e-88	8.67807698654072e-86	-1.72115	5.59097	0.0865968548573187	9.40294189151533	0.86822161384743	0.000133134226346612	0.0148648963160124	0.00570823874295749	0.0148648963160124
Cluster-4041.13466	tr|A5YT93|A5YT93_PETMA_HVA_calcium_channel_(Fragment)_OS=Petromyzon_marinus_OX=7757_PE=2_SV=1	1.96845069316664e-87	2.56490551733159e-85	1.0128	2.75329	0.0510975595783928	9.68732802008235	0.309726053944386	7.13321941141594e-05	0.00278163894033977	0.00515058899562064	0.00515058899562064
Cluster-4041.11757	tr|S4RG52|S4RG52_PETMA_Uncharacterized_protein_OS=Petromyzon_marinus_OX=7757_PE=4_SV=1	2.27686983706832e-87	2.95606750723783e-85	1.20116	3.32398	0.0606235154420574	9.98026766758914	0.419274317238128	4.91033996836369e-05	0.0073013178494231	0.00474076067626583	0.0073013178494231
Cluster-4041.13007	tr|S4R9J6|S4R9J6_PETMA_Alpha2,3-sialyltransferase_OS=Petromyzon_marinus_OX=7757_GN=st3gal2_PE=2_SV=1	2.53996056861957e-87	3.28577704781531e-85	1.49499	4.45928	0.0754739465234489	10.1815175694395	0.652896703832851	4.54740319678599e-05	0.011347159175681	0.00454293185768991	0.011347159175681
Cluster-4041.11497	tr|S4RHZ0|S4RHZ0_PETMA_Gamma-aminobutyric_acid_type_B_receptor_subunit_2_OS=Petromyzon_marinus_OX=7757_GN=GABBR2_PE=4_SV=1	4.44088566029204e-87	5.72428569896353e-85	-1.33211	3.78904	0.06734699254256	8.52761698954121	0.518918905273143	0.000250135148342172	0.00862760482981468	0.00882109966071309	0.00882109966071309
Cluster-6035.0	tr|S4RS09|S4RS09_PETMA_P53-induced_death_domain_protein_1_OS=Petromyzon_marinus_OX=7757_GN=PIDD1_PE=4_SV=1	5.48334508246284e-87	7.04276925716468e-85	-2.87869	17.791	0.145614927735169	6.52357501576732	2.47044398507352	0.00343690362926167	0.0389705107293753	0.0382459270901455	0.0389705107293753
Cluster-11352.2	tr|S4R4L2|S4R4L2_PETMA_Mex-3_RNA_binding_family_member_B_OS=Petromyzon_marinus_OX=7757_PE=4_SV=1	2.47735407834195e-86	3.17057240994347e-84	1.17732	3.24567	0.0597837940495189	8.93903071772233	0.402233540115236	0.00010436922351417	0.00585562626887028	0.00704383483839641	0.00704383483839641
Cluster-1441.0	tr|A0A0U1XB66|A0A0U1XB66_LAMAP_Activation-induced_cytidine_deaminase_OS=Lampetra_appendix_OX=104630_PE=2_SV=1	6.07196431033225e-86	7.74347703874038e-84	-2.71564	15.1142	0.138217839496919	8.57867371029428	2.14564908986402	0.000440916154491445	0.0377674261559008	0.00856234371271097	0.0377674261559008
Cluster-7095.1	tr|A0A2P1IUL0|A0A2P1IUL0_EPTST_Proenkephalin-like_protein_OS=Eptatretus_stoutii_OX=7765_PE=2_SV=1	8.27734651171193e-86	1.05186647562083e-83	-3.32124	27.6947	0.169176871068075	10.0280087913702	3.19287637508831	0.000144444859615692	0.0570971825491528	0.00468800102981483	0.0570971825491528
Cluster-4041.4762	tr|A0A0U1XB66|A0A0U1XB66_LAMAP_Activation-induced_cytidine_deaminase_OS=Lampetra_appendix_OX=104630_PE=2_SV=1	8.4456631902483e-86	1.0694767088412e-83	1.13783	3.11999	0.0579616804514939	9.07757810213676	0.371896369144274	0.000137882818986057	0.00249580972515774	0.00658122998253613	0.00658122998253613
Cluster-4041.9708	tr|S4R4P9|S4R4P9_PETMA_Vacuolar_protein_sorting-associated_protein_35_OS=Petromyzon_marinus_OX=7757_PE=3_SV=1	1.11686353445337e-85	1.40932502770338e-83	1.342	3.82671	0.0684118718692049	8.49415030320237	0.521651986101286	0.000362931921219213	0.00786319815250226	0.0089974365040778	0.0089974365040778
Cluster-4041.5666	tr|S4R8X4|S4R8X4_PETMA_Uncharacterized_protein_OS=Petromyzon_marinus_OX=7757_PE=3_SV=1	1.49694028583185e-85	1.8823238985794e-83	2.11579	8.29616	0.107939521794395	7.19546947246592	1.29736103815967	0.000904533067571109	0.0162566813655578	0.0223973476628343	0.0223973476628343
Cluster-4041.7593	tr|S4RQR0|S4RQR0_PETMA_G_PROTEIN_RECEP_F3_4_domain-containing_protein_OS=Petromyzon_marinus_OX=7757_PE=4_SV=1	2.10934392628814e-85	2.64314758261673e-83	1.39578	4.0381	0.0712705113332999	8.57278111988022	0.564571935815898	0.000216489535692344	0.0099424820357277	0.00859158928222214	0.0099424820357277
Cluster-4041.3044	tr|A0A2P0WL88|A0A2P0WL88_LETCA_Sodium_channel_protein_OS=Lethenteron_camtschaticum_OX=980415_PE=2_SV=1	2.11876688681729e-85	2.64573658161841e-83	-1.18398	3.26734	0.060456447879496	10.8619713546343	0.40608889739141	2.5367331034697e-05	0.00728459684937773	0.00431020598070391	0.00728459684937773
Cluster-4041.2657	tr|S4RG49|S4RG49_PETMA_Uncharacterized_protein_OS=Petromyzon_marinus_OX=7757_PE=4_SV=1	2.5025413830102e-85	3.1141486421175e-83	-1.10676	3.02455	0.0565381333802944	10.3368378332444	0.354545759040108	4.03441242369261e-05	0.00635277692801899	0.00443251419042801	0.00635277692801899
Cluster-10779.0	tr|S4RQW4|S4RQW4_PETMA_Solute_carrier_family_5_member_9_OS=Petromyzon_marinus_OX=7757_PE=3_SV=1	3.11844928925326e-85	3.86719971687638e-83	-2.58191	13.2224	0.13197071429292	7.58858448130366	1.9345418049662	0.00121394309756974	0.0336185957643976	0.016568906975976	0.0336185957643976
Cluster-4041.10392	tr|S4RU41|S4RU41_PETMA_PITP-less_RdgB-like_protein_OS=Petromyzon_marinus_OX=7757_PE=4_SV=1	4.62581211506792e-85	5.71677254619202e-83	-1.62806	5.094	0.0833017922515694	8.88024172161146	0.768445767767274	0.000178902988744952	0.0136994741959023	0.00725878308549311	0.0136994741959023
Cluster-4041.5760	tr|S4RDP4|S4RDP4_PETMA_Microtubule_actin_crosslinking_factor_1_OS=Petromyzon_marinus_OX=7757_GN=MACF1_PE=4_SV=1	6.27183705636241e-85	7.72445465951922e-83	-2.00043	7.39224	0.102435862266239	7.33076787472985	1.16038948579092	0.000826296254529864	0.0131218311476963	0.0201599155019259	0.0201599155019259
Cluster-4041.5677	tr|S4R941|S4R941_PETMA_Adhesion_G_protein-coupled_receptor_A3_OS=Petromyzon_marinus_OX=7757_PE=3_SV=1	1.49940787713459e-84	1.84038243977445e-82	-0.969992	2.63792	0.0497839291492353	9.85734274295291	0.272347012413789	6.27159307795849e-05	0.00473757171571609	0.00489416327229258	0.00489416327229258
Cluster-11491.0	tr|S4RKL4|S4RKL4_PETMA_TPR_REGION_domain-containing_protein_OS=Petromyzon_marinus_OX=7757_PE=4_SV=1	1.54156332162001e-84	1.88568849440206e-82	-1.40264	4.06594	0.0719946423811429	8.32395059564139	0.574305063736974	0.000383156259814171	0.00952067514508374	0.00998330080336315	0.00998330080336315
Cluster-12175.0	tr|S4RG05|S4RG05_PETMA_G_PROTEIN_RECEP_F3_4_domain-containing_protein_OS=Petromyzon_marinus_OX=7757_PE=3_SV=1	1.89791614996603e-84	2.31372062716029e-82	1.08506	2.95961	0.0557240311770367	9.51055588437863	0.340862307346622	7.8351965628919e-05	0.00613198333560981	0.00547686289020821	0.00613198333560981
Cluster-4041.830	tr|S4RK97|S4RK97_PETMA_Microtubule-associated_protein_1_light_chain_3_alpha_OS=Petromyzon_marinus_OX=7757_PE=3_SV=1	3.02682229705912e-84	3.67748683341679e-82	1.27603	3.58239	0.0656121983622391	8.64460891435894	0.467652705086896	0.00036419857220125	0.000928025114371518	0.00824572257565038	0.00824572257565038
Cluster-4041.1495	tr|S4RJF4|S4RJF4_PETMA_PH_domain-containing_protein_OS=Petromyzon_marinus_OX=7757_PE=4_SV=1	4.1397866537279e-84	5.01276590666722e-82	-2.31193	10.0939	0.118975644268367	7.25926510185665	1.54985981644502	0.0013063877860896	0.0270040200720565	0.0213097528483225	0.0270040200720565
Cluster-1711.0	tr|S4RBA9|S4RBA9_PETMA_Uncharacterized_protein_OS=Petromyzon_marinus_OX=7757_PE=4_SV=1	5.20835833504562e-84	6.28550975849818e-82	-2.43622	11.4298	0.125447791394218	7.29298610993156	1.72208962262447	0.00138082562847762	0.0300934711028968	0.0207585780801714	0.0300934711028968
Cluster-4041.5097	tr|S4RN98|S4RN98_PETMA_Uncharacterized_protein_OS=Petromyzon_marinus_OX=7757_PE=4_SV=1	7.52846888132172e-84	9.05506108290879e-82	1.2666	3.54876	0.0652842783345544	10.9951290318276	0.467395205696178	1.70340400397046e-05	0.00850703995528744	0.00433885339252339	0.00850703995528744
Cluster-9800.0	tr|S4RLF2|S4RLF2_PETMA_Vestigial-like_family_member_4b_OS=Petromyzon_marinus_OX=7757_PE=4_SV=1	8.65135439492144e-84	1.0370955270152e-81	-1.49896	4.47705	0.077289604945122	8.10657122354394	0.650551518677658	0.000402751208416281	0.0115446148567298	0.0114889272585234	0.0115446148567298
Cluster-12832.1	tr|S4RPC4|S4RPC4_PETMA_Fibrinogen_beta_chain_OS=Petromyzon_marinus_OX=7757_PE=4_SV=1	1.49506405288164e-83	1.78627868882998e-81	2.8753	17.7308	0.148471792546198	8.17088343998377	2.39359811943053	0.000705425591511897	0.0433823207722508	0.0110117547003228	0.0433823207722508
Cluster-11767.0	tr|S4RL34|S4RL34_PETMA_DH_domain-containing_protein_OS=Petromyzon_marinus_OX=7757_PE=4_SV=1	2.65664718915222e-83	3.16360936634044e-81	-1.26369	3.53846	0.0653531938210065	8.6271217834317	0.464125067187224	0.000214253671064593	0.00425961642351562	0.0083278262141475	0.0083278262141475
Cluster-4041.1986	tr|S4RVI9|S4RVI9_PETMA_Prostaglandin_E_synthase_3b_(cytosolic)_OS=Petromyzon_marinus_OX=7757_PE=4_SV=1	3.42927506193222e-83	4.07019864858972e-81	0.924568	2.52078	0.0478476600328094	10.1887734431867	0.247322694430818	4.18214527900439e-05	0.00275878814388099	0.00453697568844056	0.00453697568844056
Cluster-10692.0	tr|S4RKB8|S4RKB8_PETMA_Uncharacterized_protein_OS=Petromyzon_marinus_OX=7757_PE=4_SV=1	4.67405041060163e-83	5.52937088541008e-81	1.85434	6.38749	0.0960441348466789	8.59312018691997	1.0025109101157	0.000206351180632425	0.0182426004962616	0.00849131345118263	0.0182426004962616
Cluster-4041.7373	tr|A0A516AFQ4|A0A516AFQ4_PETMA_HivepC_(Fragment)_OS=Petromyzon_marinus_OX=7757_GN=hivepC_PE=2_SV=1	1.50751677254555e-82	1.77753526855921e-80	1.21789	3.38005	0.0632782549792412	8.73314303322987	0.432596340791409	0.00015844098171195	0.00262568371830697	0.00784983412472379	0.00784983412472379
Cluster-4041.4251	tr|S4R6Y6|S4R6Y6_PETMA_Uncharacterized_protein_OS=Petromyzon_marinus_OX=7757_PE=4_SV=1	3.38003324141691e-82	3.97242272748615e-80	1.7363	5.6763	0.0904100460851466	8.2658842896173	0.885926279332735	0.000312029204038517	0.0160359236621981	0.0103565205153359	0.0160359236621981
Cluster-4041.2524	tr|S4RKD4|S4RKD4_PETMA_Uncharacterized_protein_OS=Petromyzon_marinus_OX=7757_PE=4_SV=1	3.39427801991117e-82	3.97617004658194e-80	0.985129	2.67816	0.0512967918488647	9.66441385924128	0.280745261307777	7.34046058370323e-05	0.00409186404539956	0.00518931710213447	0.00518931710213447
Cluster-18780.0	tr|S4RLC5|S4RLC5_PETMA_Zgc:136858_OS=Petromyzon_marinus_OX=7757_PE=4_SV=1	4.83987238246415e-82	5.65117956138176e-80	-2.19646	8.99314	0.114482200615196	7.56237668526804	1.39950669415541	0.000793400089002746	0.0254189484263931	0.0168970072295926	0.0254189484263931
Cluster-4041.5500	tr|S4RE06|S4RE06_PETMA_Uncharacterized_protein_OS=Petromyzon_marinus_OX=7757_PE=4_SV=1	5.34373202048124e-82	6.21930856480799e-80	-1.45429	4.28145	0.0758198067332946	9.68512668814664	0.619890601139445	6.45243149681566e-05	0.0114327618711801	0.00515426509422148	0.0114327618711801
Cluster-4041.13043	tr|S4R7L9|S4R7L9_PETMA_Trace_amine_associated_receptor_1_OS=Petromyzon_marinus_OX=7757_GN=TAAR1_(1_of_many)_PE=4_SV=1	5.41554597035438e-82	6.28255741070498e-80	1.13123	3.09945	0.058978790212748	10.4526869352076	0.377313102078325	3.71813045716e-05	0.00691981408534709	0.00437285200857885	0.00691981408534709
Cluster-4041.9783	tr|A0A2H5ACB8|A0A2H5ACB8_9VERT_Regulator_of_G-protein_signaling_9_OS=Eptatretus_cirrhatus_OX=78394_PE=2_SV=1	1.30572019852188e-81	1.50989117361551e-79	-1.40429	4.07264	0.0733909313535176	8.75213793405918	0.57121199839423	0.000213106031252028	0.0105593515786214	0.00776902346779562	0.0105593515786214
Cluster-999.0	tr|A5HI94|A5HI94_PETMA_Variable_lymphocyte_receptor_B_cassette_(Fragment)_OS=Petromyzon_marinus_OX=7757_PE=4_SV=1	1.43946685529385e-81	1.65921623451707e-79	-2.25951	9.57841	0.118117755745836	6.99224007194865	1.4812005053455	0.0016251713820404	0.0253013131395369	0.0262784370628254	0.0262784370628254
Cluster-15739.0	UNANNOTATED	1.52233178039361e-81	1.74912516991359e-79	1.60647	4.98516	0.0839920606691458	8.84185299898777	0.752986206400799	0.000233494421463617	0.0138758380894353	0.00740551250409761	0.0138758380894353
Cluster-15425.0	tr|S4RIN1|S4RIN1_PETMA_Ras-GEF_domain-containing_protein_OS=Petromyzon_marinus_OX=7757_PE=4_SV=1	7.96639108088565e-81	9.12405485483728e-79	-1.80318	6.0689	0.0947051028603094	9.5529571192197	0.942648985783056	0.00010567397746166	0.0178324390381019	0.00539270295085691	0.0178324390381019
Cluster-4041.13163	tr|S4RAB0|S4RAB0_PETMA_Serine/threonine-protein_phosphatase_OS=Petromyzon_marinus_OX=7757_PE=3_SV=1	8.9768609916882e-81	1.02487254553677e-78	-1.47877	4.38754	0.0776923580988844	8.34567017865914	0.64066641058013	0.000305921665850123	0.0117662833480805	0.0098487382085257	0.0117662833480805
Cluster-4041.3949	tr|S4RI71|S4RI71_PETMA_DEP_domain-containing_protein_OS=Petromyzon_marinus_OX=7757_PE=4_SV=1	9.65934662836769e-81	1.09930089492401e-78	-1.49283	4.44967	0.0784468423564652	8.0572501931031	0.643873326357007	0.000433350909914063	0.00783638301592039	0.0118744632414861	0.0118744632414861
Cluster-18587.1	tr|S4RSW8|S4RSW8_PETMA_Neuroepithelial_cell_transforming_1_OS=Petromyzon_marinus_OX=7757_PE=4_SV=1	1.22076055663287e-80	1.38492782013211e-78	1.3087	3.70135	0.0688152812008308	9.35091236141276	0.501484710074628	0.000113936946431524	0.00935714890706731	0.00582967844048647	0.00935714890706731
Cluster-4041.1406	tr|A0A2P0WL88|A0A2P0WL88_LETCA_Sodium_channel_protein_OS=Lethenteron_camtschaticum_OX=980415_PE=2_SV=1	2.29117347507341e-80	2.59111546176305e-78	-1.18557	3.27256	0.0624495544513277	8.79517716630628	0.406874295553158	0.000208939703311261	0.00377926144102288	0.00759095399902744	0.00759095399902744
Cluster-4041.818	tr|S4RC72|S4RC72_PETMA_Uncharacterized_protein_OS=Petromyzon_marinus_OX=7757_PE=3_SV=1	2.31829400534009e-80	2.61356762739955e-78	1.88467	6.58419	0.0992774597232245	8.83504827483248	1.02952547839668	0.000185324490170229	0.0195267035280227	0.00743206092349774	0.0195267035280227
Cluster-16867.0	tr|S4REG5|S4REG5_PETMA_Ankyrin_repeat_domain_55_OS=Petromyzon_marinus_OX=7757_PE=4_SV=1	2.67864452620296e-80	3.0103779092449e-78	-1.66349	5.27768	0.0876613717404117	8.29050412017177	0.801928355194637	0.000271033683733736	0.0150979985070875	0.0101958420711319	0.0150979985070875
Cluster-4041.8158	tr|S4RU21|S4RU21_PETMA_Influenza_virus_NS1A_binding_protein_OS=Petromyzon_marinus_OX=7757_GN=IVNS1ABP_PE=4_SV=1	1.49167859723199e-79	1.67119119602038e-77	-1.57086	4.81077	0.0831764862266395	10.4369431102217	0.732681662352692	4.84092406304432e-05	0.0137882464813903	0.00437984816356313	0.0137882464813903
Cluster-12068.0	tr|S4RYC4|S4RYC4_PETMA_Synaptotagmin_IV_OS=Petromyzon_marinus_OX=7757_PE=4_SV=1	5.65819628493877e-79	6.31943208059792e-77	2.88487	17.9012	0.153325613369178	6.47701474416903	2.43293695783502	0.00262616711827645	0.0443913203117926	0.0397311557943012	0.0443913203117926
Cluster-6111.1	tr|S4RVY4|S4RVY4_PETMA_Guanine_nucleotide-binding_protein_subunit_gamma_OS=Petromyzon_marinus_OX=7757_PE=3_SV=1	6.39486940285864e-79	7.12008323018592e-77	2.70089	14.893	0.143597165139852	9.31606341306566	2.1156095299739	0.000165861302232946	0.0410744303701712	0.00591466634165016	0.0410744303701712
Cluster-4041.8691	tr|S4RKV8|S4RKV8_PETMA_Discs,_large_(Drosophila)_homolog-associated_protein_1b_OS=Petromyzon_marinus_OX=7757_PE=4_SV=1	1.31222150639513e-78	1.45652537143481e-76	0.942742	2.56701	0.0502241982408299	9.79894791544942	0.258765735013106	6.8688577242572e-05	0.00413549864881158	0.00497625160062578	0.00497625160062578
Cluster-17949.0	UNANNOTATED	2.13685211871988e-78	2.36454193063147e-76	-1.28863	3.62783	0.0687463885444425	8.44954104368366	0.480822435058536	0.000211037123434	0.00320308879333138	0.00924109475237291	0.00924109475237291
Cluster-18661.0	tr|S4RAP3|S4RAP3_PETMA_Uncharacterized_protein_OS=Petromyzon_marinus_OX=7757_PE=4_SV=1	3.59637714644821e-78	3.96737764778273e-76	-1.02842	2.79664	0.0549455390842101	11.7989598945748	0.306518717058881	6.39609821553697e-06	0.00603162843229337	0.00506743225175515	0.00603162843229337
Cluster-281.0	tr|S4RNE1|S4RNE1_PETMA_Solute_carrier_family_7_member_7_OS=Petromyzon_marinus_OX=7757_PE=4_SV=1	4.76289659777133e-78	5.23816667723702e-76	1.06528	2.90165	0.0569606374465211	9.14495981887255	0.327642848736927	0.00011191952266194	0.00427389911539629	0.0063771089139661	0.0063771089139661
Cluster-17642.1	tr|S4RMF6|S4RMF6_PETMA_Sema_domain,_immunoglobulin_domain_(Ig),_short_basic_domain,_secreted,_(semaphorin)_3Ab_OS=Petromyzon_marinus_OX=7757_PE=3_SV=1	5.56138279664679e-78	6.09768321694538e-76	-1.67529	5.34035	0.089617475738629	9.82994421182493	0.81476558723294	6.70977829516417e-05	0.0159954861325759	0.00493191955729121	0.0159954861325759
Cluster-4041.8161	tr|S4RXI4|S4RXI4_PETMA_DUF4614_domain-containing_protein_OS=Petromyzon_marinus_OX=7757_PE=4_SV=1	8.82979632938025e-78	9.65185305147422e-76	2.01336	7.48845	0.107844535730859	8.69851936857427	1.17530063479955	0.000225878231000196	0.0230350095430089	0.00800080491870693	0.0230350095430089
Cluster-4041.5777	tr|S4RYD3|S4RYD3_PETMA_MHD2_domain-containing_protein_OS=Petromyzon_marinus_OX=7757_PE=4_SV=1	1.10109093304302e-77	1.19995555227352e-75	2.10383	8.19755	0.11276187027745	7.09163122272931	1.27811333046809	0.00113162189950322	0.0107965180373219	0.0242988568774336	0.0242988568774336
Cluster-14387.0	tr|S4RAI9|S4RAI9_PETMA_Uncharacterized_protein_OS=Petromyzon_marinus_OX=7757_PE=4_SV=1	2.95015899442181e-77	3.20533437813872e-75	-1.03764	2.82256	0.0557735618511303	9.36281322730534	0.31311935503655	9.03203852965772e-05	0.00613106001782715	0.00580133193170404	0.00613106001782715
Cluster-4041.8377	tr|S4RJR6|S4RJR6_PETMA_EGF_like_repeats_and_discoidin_domains_3_OS=Petromyzon_marinus_OX=7757_GN=EDIL3_(1_of_many)_PE=4_SV=1	3.2432612485196e-77	3.51317482772622e-75	-1.05625	2.87558	0.0567893538656401	9.15524797904119	0.325484792967666	0.000102980954541093	0.00486287726968483	0.00634708047041269	0.00634708047041269
Cluster-4041.3409	tr|S4RHX7|S4RHX7_PETMA_OTU_domain-containing_protein_OS=Petromyzon_marinus_OX=7757_PE=4_SV=1	4.64916250083509e-77	5.02095588641238e-75	-0.916605	2.50079	0.0493324132081997	9.91723871844048	0.243916798223112	5.11749756830419e-05	0.00236425777145543	0.00481619901020607	0.00481619901020607
Cluster-8852.1	tr|S4RIA9|S4RIA9_PETMA_Leucine_rich_glioma_inactivated_1_OS=Petromyzon_marinus_OX=7757_GN=LGI1_PE=4_SV=1	8.68599911977197e-77	9.35253252528022e-75	-0.908411	2.48038	0.0489799053955541	9.96399071820976	0.238936109909066	3.84569596329916e-05	0.00413835648079326	0.00475960530548186	0.00475960530548186
Cluster-4041.1981	tr|S4RZX8|S4RZX8_PETMA_TSP_C-terminal_domain-containing_protein_OS=Petromyzon_marinus_OX=7757_PE=4_SV=1	1.1954884842771e-76	1.28338365253902e-74	2.68259	14.6229	0.14477455320118	6.52147301556398	2.10036237170416	0.00360772492099226	0.0341323414617095	0.0383116175882106	0.0383116175882106
Cluster-4041.13802	tr|S4RL16|S4RL16_PETMA_Serine/threonine-protein_phosphatase_OS=Petromyzon_marinus_OX=7757_PE=3_SV=1	4.11923109124095e-76	4.40892582542555e-74	2.19571	8.98635	0.118926366505837	8.65711775991628	1.40105414784093	0.000267359237552847	0.0280196020630086	0.00818780128632007	0.0280196020630086
Cluster-4041.3807	tr|S4R8J9|S4R8J9_PETMA_Uncharacterized_protein_OS=Petromyzon_marinus_OX=7757_PE=4_SV=1	5.28708310903224e-76	5.64211779970701e-74	-1.72038	5.58665	0.0932492927187171	8.35641863022519	0.858082467617081	0.00031354090197782	0.0170773202831042	0.00978313389201604	0.0170773202831042
Cluster-4041.7370	tr|S4RCS8|S4RCS8_PETMA_Glucosaminyl_(N-acetyl)_transferase_4a_OS=Petromyzon_marinus_OX=7757_PE=4_SV=1	5.68153180165086e-76	6.04511621842514e-74	-0.86421	2.37313	0.0468524253911581	10.4817400355232	0.214437588376987	2.94499114580408e-05	0.00125878013155422	0.00436084961861002	0.00436084961861002
Cluster-4041.985	tr|S4RAU8|S4RAU8_PETMA_Uncharacterized_protein_OS=Petromyzon_marinus_OX=7757_PE=4_SV=1	7.47174386958755e-76	7.92644025905537e-74	1.45525	4.28557	0.0789587875396732	8.03373364702807	0.606464638425844	0.000404445930066001	0.00117249811032769	0.0120645343294045	0.0120645343294045
Cluster-16605.0	tr|S4R9P8|S4R9P8_PETMA_Uncharacterized_protein_OS=Petromyzon_marinus_OX=7757_PE=4_SV=1	8.72067843112075e-76	9.22416936524693e-74	0.967331	2.63091	0.0525090358666827	9.53420000358359	0.26995677647998	8.49390889219482e-05	0.00353814071473664	0.0054294586063752	0.0054294586063752
Cluster-14935.0	tr|S4RGU9|S4RGU9_PETMA_SUN_domain-containing_protein_OS=Petromyzon_marinus_OX=7757_PE=4_SV=1	2.28121239138958e-75	2.40584285136491e-73	-1.25849	3.5201	0.0685075731480713	9.13077388204385	0.460226599158569	0.000137916074952257	0.00924865908232441	0.00641900176097575	0.00924865908232441
Cluster-4041.10169	tr|S4REE6|S4REE6_PETMA_Uncharacterized_protein_OS=Petromyzon_marinus_OX=7757_PE=3_SV=1	3.6107749471709e-75	3.79690933991541e-73	0.891287	2.43827	0.0485844180998021	11.5316172132531	0.239802090681654	1.02168560765572e-05	0.00313716791750264	0.0047106745081162	0.0047106745081162
Cluster-4041.4150	tr|S4RRL7|S4RRL7_PETMA_Uncharacterized_protein_OS=Petromyzon_marinus_OX=7757_PE=3_SV=1	4.35644955880762e-75	4.56766750680462e-73	1.56813	4.79767	0.0855270184774695	7.80495227681004	0.709246368285908	0.00048464907874603	0.00139670741337528	0.0141450927005448	0.0141450927005448
Cluster-4041.6746	tr|S4RCB2|S4RCB2_PETMA_Potassium_channel_subfamily_T_2a_OS=Petromyzon_marinus_OX=7757_PE=2_SV=1	5.64804091244533e-75	5.90466556204277e-73	-0.967038	2.63014	0.0527836044147446	9.50140523847892	0.292314576137301	7.66840935375226e-05	0.00225195000487695	0.00549553369648697	0.00549553369648697
Cluster-1107.3	tr|S4RT34|S4RT34_PETMA_TLC_domain_containing_4b_OS=Petromyzon_marinus_OX=7757_PE=4_SV=1	8.94871128133616e-75	9.32818851625195e-73	0.925858	2.52403	0.0506051034206738	9.7425210182202	0.254481031538769	6.02924630246505e-05	0.00217980472313542	0.00506146052140952	0.00506146052140952
Cluster-18550.0	tr|S4R6G5|S4R6G5_PETMA_Uncharacterized_protein_OS=Petromyzon_marinus_OX=7757_PE=4_SV=1	3.11521803054642e-74	3.23793601250118e-72	-0.900589	2.46105	0.0494079136984624	9.9026999538922	0.240088773662883	4.77298986841539e-05	0.00132987561438888	0.00483455397338527	0.00483455397338527
Cluster-7421.0	tr|A0A0C5B966|A0A0C5B966_LETCA_RunxB_protein_OS=Lethenteron_camtschaticum_OX=980415_GN=RunxB_PE=2_SV=1	4.32802460806742e-74	4.48555472564636e-72	-3.2962	27.0097	0.181013816409333	7.00418758340234	3.15110547581245	0.00297201494187051	0.0625599885202732	0.0260318645163155	0.0625599885202732
Cluster-14363.0	tr|S4R9H4|S4R9H4_PETMA_Phosphodiesterase_OS=Petromyzon_marinus_OX=7757_PE=3_SV=1	5.49909842030737e-74	5.68287576119293e-72	1.38634	4.00019	0.0761871241064057	8.14514726806695	0.564016664186975	0.000409625890867579	0.0105073011988199	0.0111993298683421	0.0111993298683421
Cluster-15768.0	UNANNOTATED	6.96314403994686e-74	7.1752306334845e-72	-2.50055	12.1892	0.137516790812842	6.63148787694041	1.84740680916348	0.00278483263813505	0.0283701145073679	0.0350369028727908	0.0350369028727908
Cluster-4041.2349	tr|S4RZ04|S4RZ04_PETMA_Copine_2_OS=Petromyzon_marinus_OX=7757_GN=CPNE2_(1_of_many)_PE=4_SV=1	7.09362154293235e-74	7.2887974728136e-72	1.72531	5.61429	0.0948883955082661	10.3472449667535	0.864379157797626	6.12066541489194e-05	0.0179464085501174	0.0044263745041017	0.0179464085501174
Cluster-4041.12805	tr|A0A1B1SKG9|A0A1B1SKG9_MORMR_cGMP-gated_cation_channel_beta-X_OS=Mordacia_mordax_OX=7755_PE=2_SV=1	1.51397059599386e-73	1.55119443144522e-71	-1.43508	4.19996	0.0791070071599414	8.02816620723609	0.594782235672749	0.000405699551816268	0.00215684599279987	0.0121101376117898	0.0121101376117898
Cluster-14303.1	tr|S4R5V3|S4R5V3_PETMA_tRNA-synt_1_domain-containing_protein_OS=Petromyzon_marinus_OX=7757_PE=4_SV=1	1.91817735799866e-73	1.95975603198028e-71	-1.04371	2.83972	0.0575744708396341	9.09796687863221	0.314226544474073	0.000111557301524349	0.00346550770169627	0.00651808208340341	0.00651808208340341
Cluster-4041.12727	tr|S4RQD3|S4RQD3_PETMA_Uncharacterized_protein_OS=Petromyzon_marinus_OX=7757_PE=4_SV=1	2.39637930534502e-73	2.44138778918195e-71	0.897004	2.45224	0.0495152926788927	10.0411815344008	0.241668230723904	4.59134161324241e-05	0.00485761500202039	0.00467409525235484	0.00485761500202039
Cluster-5091.0	tr|S4RDZ1|S4RDZ1_PETMA_Sorting_nexin_OS=Petromyzon_marinus_OX=7757_PE=3_SV=1	2.56287283005128e-73	2.60363264370436e-71	1.75852	5.80386	0.0970916743209832	8.23368203464817	0.897069914769488	0.000367063658759838	0.0184865227861439	0.0105722470019867	0.0184865227861439
Cluster-4041.13400	tr|S4RVY4|S4RVY4_PETMA_Guanine_nucleotide-binding_protein_subunit_gamma_OS=Petromyzon_marinus_OX=7757_PE=3_SV=1	2.75378471126633e-73	2.78970026961327e-71	-1.18807	3.28074	0.0656100979543144	9.64630069891092	0.409494893694476	9.64422551874751e-05	0.008512927651962	0.00522066118927987	0.008512927651962
Cluster-15240.0	tr|Q32QW0|Q32QW0_EPTST_Variable_lymphocyte_receptor_A_OS=Eptatretus_stoutii_OX=7765_GN=VLRA_PE=2_SV=1	1.00968047851678e-72	1.01997581598031e-70	-1.38099	3.97886	0.076567205921159	8.12646133595635	0.554027033142309	0.000386747234292711	0.00625514582948968	0.0113383268108536	0.0113383268108536
Cluster-12106.1	tr|S4RQQ6|S4RQQ6_PETMA_RAB23,_member_RAS_oncogene_family_OS=Petromyzon_marinus_OX=7757_PE=4_SV=1	1.40021753623836e-72	1.41053286430644e-70	1.68203	5.37646	0.0933513503437714	7.58115121120867	0.818531331092193	0.000767783095448564	0.0130560368229718	0.0166611661265625	0.0166611661265625
Cluster-12936.0	tr|S4RIC4|S4RIC4_PETMA_FYVE,_RhoGEF_and_PH_domain_containing_1_OS=Petromyzon_marinus_OX=7757_PE=4_SV=1	2.28915785791436e-72	2.29958055989313e-70	1.23995	3.45543	0.0689201699561318	8.44158214937812	0.445112619468904	0.000214351476603687	0.00768174748395812	0.0092856281769605	0.0092856281769605
Cluster-2525.0	tr|S4RD67|S4RD67_PETMA_Carbohydrate_sulfotransferase_OS=Petromyzon_marinus_OX=7757_PE=3_SV=1	9.17547815938323e-72	9.19157997342337e-70	1.8416	6.30661	0.102802327438636	7.88361255166022	0.984519600646139	0.000475553436199226	0.020661083617402	0.0133797458692382	0.020661083617402
Cluster-6229.0	tr|S4RZ20|S4RZ20_PETMA_Leucine-rich_repeat,_immunoglobulin-like_and_transmembrane_domains_2_OS=Petromyzon_marinus_OX=7757_PE=4_SV=1	9.63228141030164e-72	9.62238156551883e-70	5.0408	154.594	0.281431808981252	5.26839286218311	7.33001361679995	0.0511660993919759	0.025193616761581	0.107241626820944	0.107241626820944
Cluster-19134.0	UNANNOTATED	1.13485337350772e-71	1.13054658923707e-69	1.86462	6.45348	0.104156253748867	7.69762069564632	1.01458109539025	0.000654433808573488	0.0210426165814232	0.0152859960454741	0.0210426165814232
Cluster-4041.2980	tr|S4R8R0|S4R8R0_PETMA_Rho_GTPase_activating_protein_21b_OS=Petromyzon_marinus_OX=7757_PE=4_SV=1	1.60218213234003e-71	1.59169270788245e-69	1.22716	3.41153	0.0686219214557671	8.88705306156651	0.4370805010821	0.000171648881088458	0.00924628732747448	0.00723328153939118	0.00924628732747448
Cluster-12292.1	tr|S4RCU5|S4RCU5_PETMA_BAI1-associated_protein_3_OS=Petromyzon_marinus_OX=7757_PE=4_SV=1	1.64930590177002e-71	1.63399416378389e-69	2.01379	7.49168	0.112620015599274	8.498206208449	1.17983351476747	0.000262161470544981	0.0251043743566163	0.00897577522946968	0.0251043743566163
Cluster-4041.10537	tr|S4R717|S4R717_PETMA_Uncharacterized_protein_OS=Petromyzon_marinus_OX=7757_PE=4_SV=1	1.82073085129695e-71	1.79887207706572e-69	-1.83973	6.29481	0.102917142564077	8.00018446829314	0.983831047744599	0.000651287159247489	0.0205325893078615	0.0123429065305096	0.0205325893078615
Cluster-7857.2	tr|S4RBG6|S4RBG6_PETMA_Toll-like_receptor_7_OS=Petromyzon_marinus_OX=7757_PE=3_SV=1	2.18888076532875e-71	2.1566772318772e-69	2.44168	11.4923	0.136669907417186	7.3900353117407	1.75258965797097	0.0011501152662371	0.0362072119206075	0.0192598323861201	0.0362072119206075
Cluster-13985.0	tr|S4RPL8|S4RPL8_PETMA_Uncharacterized_protein_OS=Petromyzon_marinus_OX=7757_PE=3_SV=1	3.44904328254718e-71	3.38901485164602e-69	2.9251	18.6361	0.163961778657971	7.38155965195438	2.48501772329067	0.00112747842434836	0.0526394512970225	0.0193856889305746	0.0526394512970225
Cluster-4041.3339	tr|S4RQV1|S4RQV1_PETMA_Gamma-glutamylcyclotransferase_OS=Petromyzon_marinus_OX=7757_PE=3_SV=1	7.26524177817352e-71	7.11934305363636e-69	-1.70958	5.52663	0.0960520814614404	8.2195696954328	0.866052635724706	0.000516964655850108	0.0179350400503003	0.0106688174777798	0.0179350400503003
Cluster-18341.0	tr|S4R8A6|S4R8A6_PETMA_Uncharacterized_protein_OS=Petromyzon_marinus_OX=7757_PE=4_SV=1	8.61315806254086e-71	8.4172555272597e-69	3.62535	37.5377	0.203797993904912	5.72882060776871	3.78745048130036	0.00982761157564763	0.0336972304892638	0.0732396330636858	0.0732396330636858
Cluster-4041.12058	tr|S4RPL5|S4RPL5_PETMA_Low_density_lipoprotein_receptor_class_A_domain_containing_4a_OS=Petromyzon_marinus_OX=7757_PE=4_SV=1	2.32221245287832e-70	2.26324461904778e-68	-1.14713	3.14913	0.0646878205117939	9.63666791395712	0.384890379872311	8.23919572952372e-05	0.00828663628783688	0.0052375957398892	0.00828663628783688
Cluster-4041.9994	tr|S4RKK2|S4RKK2_PETMA_G_protein-coupled_receptor_61-like_OS=Petromyzon_marinus_OX=7757_PE=3_SV=1	3.77141969037699e-70	3.66571800878453e-68	-2.55197	12.8324	0.14413073421619	9.38903558166364	1.89322932426051	0.000143202245345717	0.0414041348460503	0.0057400687018459	0.0414041348460503
Cluster-4041.12982	tr|S4RW04|S4RW04_PETMA_Uncharacterized_protein_OS=Petromyzon_marinus_OX=7757_PE=4_SV=1	4.23752379922198e-70	4.10765682995741e-68	-1.05653	2.87637	0.0596929033236003	10.0938543020659	0.324258827128005	6.348800118598e-05	0.00706299741321541	0.00462125979778186	0.00706299741321541
Cluster-14024.0	tr|S4RDJ2|S4RDJ2_PETMA_EGF_CA_domain-containing_protein_OS=Petromyzon_marinus_OX=7757_PE=4_SV=1	4.58052027236357e-70	4.41987920807936e-68	1.15848	3.1851	0.0654695157446544	9.73212561646405	0.389711867603508	7.380304097058e-05	0.00849871194270852	0.005077804701357	0.00849871194270852
Cluster-17494.0	tr|S4RDG8|S4RDG8_PETMA_5'-3'_exoribonuclease_1_OS=Petromyzon_marinus_OX=7757_PE=4_SV=1	4.58419749357284e-70	4.41987920807936e-68	1.6428	5.16961	0.0928397336006267	8.14737160114128	0.786360908960754	0.000361198276189978	0.0168772339938807	0.0111829423730564	0.0168772339938807
Cluster-2499.0	tr|S4RS82|S4RS82_PETMA_Ephrin_RBD_domain-containing_protein_OS=Petromyzon_marinus_OX=7757_PE=3_SV=1	5.50446296865519e-70	5.29296796100927e-68	-1.51086	4.53064	0.0854335423925579	7.80936564464956	0.656215324664283	0.000497148303167894	0.00383630261835697	0.0141006320283141	0.0141006320283141
Cluster-4041.1775	tr|A5HI91|A5HI91_PETMA_Variable_lymphocyte_receptor_B_cassette_(Fragment)_OS=Petromyzon_marinus_OX=7757_PE=4_SV=1	5.59447225203928e-70	5.36517348266903e-68	-0.951368	2.58925	0.0537989865445102	9.86351161985684	0.265690396262161	5.34112663212573e-05	0.00573525064011152	0.00488584523031861	0.00573525064011152
Cluster-11782.0	tr|S4RT87|S4RT87_PETMA_Uncharacterized_protein_OS=Petromyzon_marinus_OX=7757_PE=4_SV=1	6.68296342638645e-70	6.39200568359404e-68	1.209	3.35012	0.0684064330370101	8.48020770226169	0.425907654994972	0.00028636062728866	0.00615114046751169	0.00907251953440525	0.00907251953440525
Cluster-13671.0	UNANNOTATED	7.00135068568297e-70	6.67876855992617e-68	-1.45958	4.30414	0.0825969055271854	8.15761995653291	0.618462851251837	0.000392444674381831	0.0132520529309518	0.0111078700736345	0.0132520529309518
Cluster-4041.7612	UNANNOTATED	7.22840849682801e-70	6.87712314210121e-68	1.58299	4.86949	0.0895897687058256	8.11250410548545	0.730310399232076	0.000530998193171413	0.0155216551203552	0.0114437172607457	0.0155216551203552
Cluster-9523.2	tr|S4RCX5|S4RCX5_PETMA_Diacylglycerol_kinase_OS=Petromyzon_marinus_OX=7757_PE=3_SV=1	4.63648254968493e-69	4.39952036766014e-67	2.65354	14.2043	0.151077308142272	7.11003073938964	2.04568904057159	0.00217498792288684	0.0434737181481434	0.0239496739621816	0.0434737181481434
Cluster-11221.2	tr|B7X6P3|B7X6P3_LETCA_Retinoic_acid_receptor_1_OS=Lethenteron_camtschaticum_OX=980415_GN=LjRAR1_PE=2_SV=1	5.84443909996123e-69	5.53114640399752e-67	-1.03141	2.80503	0.058766744199069	9.01398750086255	0.309384234108188	0.00012090907114547	0.00630946069204003	0.00678615137637215	0.00678615137637215
Cluster-4041.6403	tr|S4RK65|S4RK65_PETMA_B-Raf_proto-oncogene,_serine/threonine_kinase_OS=Petromyzon_marinus_OX=7757_PE=4_SV=1	8.69812218901115e-69	8.21025113604745e-67	-0.963031	2.61962	0.0549411661035948	9.30998625091151	0.267922076930965	0.000107270139679878	0.00338687968227718	0.00592979332596571	0.00592979332596571
Cluster-16642.0	tr|S4RDT7|S4RDT7_PETMA_Tribbles_pseudokinase_3_OS=Petromyzon_marinus_OX=7757_PE=4_SV=1	9.25633453081965e-69	8.71428164219547e-67	1.25792	3.51811	0.0717793682270883	9.0413836156118	0.476348551197828	0.000132463142897799	0.0101720922632621	0.00669636623610099	0.0101720922632621
Cluster-4041.722	tr|S4RG69|S4RG69_PETMA_Potassium_voltage-gated_channel_subfamily_A_regulatory_beta_subunit_3_OS=Petromyzon_marinus_OX=7757_GN=KCNAB3_PE=4_SV=1	1.48928488888026e-68	1.3984112913525e-66	-1.27302	3.57161	0.0727529028914163	9.2834695481778	0.47168132647294	0.000134191478400416	0.0104517782798553	0.00599687892056985	0.0104517782798553
Cluster-4041.1113	tr|S4RQM6|S4RQM6_PETMA_Tumor_protein_p53_inducible_protein_11a_OS=Petromyzon_marinus_OX=7757_PE=4_SV=1	2.30049683066621e-68	2.15449915419919e-66	-1.20733	3.34456	0.0690971362233998	10.1174921909949	0.427307020998718	3.66630232970902e-05	0.00951216544525305	0.00459896998807533	0.00951216544525305
Cluster-16083.0	tr|S4RLE2|S4RLE2_PETMA_Uncharacterized_protein_OS=Petromyzon_marinus_OX=7757_PE=4_SV=1	3.03200403408537e-68	2.83220678124187e-66	-1.25887	3.52146	0.0721118762821245	8.30433898914676	0.458984591898889	0.00029311231711099	0.00766415214831052	0.0101071330847459	0.0101071330847459
Cluster-4041.12994	tr|S4RWH8|S4RWH8_PETMA_Poly_[ADP-ribose]_polymerase_OS=Petromyzon_marinus_OX=7757_PE=4_SV=1	3.8629784899978e-68	3.59907501128992e-66	1.74476	5.72453	0.100024006286019	8.48654467112617	0.896127154063879	0.000335192300912117	0.0196744113660992	0.00903827447272264	0.0196744113660992
Cluster-19124.0	tr|S4S057|S4S057_PETMA_Si:ch211-113j14.1_OS=Petromyzon_marinus_OX=7757_PE=3_SV=1	4.51490560161287e-68	4.19559561113187e-66	-2.10545	8.21079	0.120763363124003	6.95816318060553	1.28853722708826	0.00131376688447057	0.0278538128615689	0.026995273219156	0.0278538128615689
Cluster-10527.0	tr|S4RDM8|S4RDM8_PETMA_PWWP_domain_containing_2B_OS=Petromyzon_marinus_OX=7757_PE=4_SV=1	4.58282147092033e-68	4.24773217934814e-66	-1.50121	4.4871	0.086109704696485	7.79285638733927	0.653585702391218	0.000561845046203258	0.012596224635582	0.0142679174396285	0.0142679174396285
Cluster-17503.0	tr|S4RCU4|S4RCU4_PETMA_Phosphoribosyl_pyrophosphate_synthetase_associated_protein_1_OS=Petromyzon_marinus_OX=7757_GN=PRPSAP1_PE=4_SV=1	8.58861468334288e-68	7.9401632354e-66	-0.851978	2.34428	0.0489707260584234	9.98111549284777	0.212049427363611	5.64728884892698e-05	0.000773138373745884	0.00473979113288903	0.00473979113288903
Cluster-4041.7580	tr|S4RJV7|S4RJV7_PETMA_Uncharacterized_protein_OS=Petromyzon_marinus_OX=7757_PE=4_SV=1	2.33080534276186e-67	2.14930134722422e-65	0.902236	2.46511	0.0520308712458623	9.57579245347177	0.240190948984282	6.54657899756617e-05	0.00137800607373749	0.00534895733523134	0.00534895733523134
Cluster-4041.215	tr|S4RSP3|S4RSP3_PETMA_Protein_kinase_cAMP-dependent_type_I_regulatory_subunit_alpha_OS=Petromyzon_marinus_OX=7757_GN=PRKAR1A_(1_of_many)_PE=4_SV=1	2.35648904693208e-67	2.16742750881888e-65	-0.808519	2.24458	0.0466279924558487	10.6387157786711	0.189375927882017	3.22086158554514e-05	0.00216071660707247	0.00431613074506991	0.00431613074506991
Cluster-13409.0	UNANNOTATED	4.50436412570244e-67	4.13240936358767e-65	1.09275	2.98246	0.0631556266838001	8.74273957615394	0.342910732501894	0.0001684315359349	0.00156529611947274	0.00780883482771215	0.00780883482771215
Cluster-15668.1	tr|S4RWI2|S4RWI2_PETMA_Scribble_planar_cell_polarity_protein_OS=Petromyzon_marinus_OX=7757_PE=4_SV=1	5.76600071660148e-67	5.27640416720455e-65	-1.48839	4.42996	0.0860924875755593	8.39755453386734	0.652844410112745	0.000341133612292257	0.0144826992216034	0.00953796062699121	0.0144826992216034
Cluster-16695.0	tr|S4RDQ3|S4RDQ3_PETMA_Proteasome_26S_subunit,_non-ATPase_4a_OS=Petromyzon_marinus_OX=7757_PE=4_SV=1	8.96545564394094e-67	8.18336754627025e-65	-2.70246	14.9164	0.156548133832571	8.21455010999014	2.14973961469581	0.000641213831274372	0.0483734225816465	0.0107034694378842	0.0483734225816465
Cluster-4041.205	tr|S4R4W4|S4R4W4_PETMA_Uncharacterized_protein_OS=Petromyzon_marinus_OX=7757_PE=4_SV=1	3.762387042193e-66	3.42548671388321e-64	1.68878	5.41289	0.0983005524865824	9.66748000132764	0.831670469555196	8.73349181842562e-05	0.0192386623201504	0.00518407534690127	0.0192386623201504
Cluster-4041.12593	tr|S4R5M7|S4R5M7_PETMA_Coiled-coil_domain_containing_57_OS=Petromyzon_marinus_OX=7757_PE=4_SV=1	4.83561712525224e-66	4.39149744129915e-64	0.872754	2.39349	0.0508443104932467	11.8572833491028	0.22347216911915	7.62577434100237e-06	0.00319881814852358	0.00516266204472635	0.00516266204472635
Cluster-4041.9012	tr|S4R941|S4R941_PETMA_Adhesion_G_protein-coupled_receptor_A3_OS=Petromyzon_marinus_OX=7757_PE=3_SV=1	4.93680080202304e-66	4.47209489277468e-64	-0.997191	2.71066	0.0580977497744576	9.5883748252018	0.292326804572166	8.55785679828978e-05	0.00666511848972807	0.0053253177857463	0.00666511848972807
Cluster-4041.9665	tr|S4RQY2|S4RQY2_PETMA_Uncharacterized_protein_OS=Petromyzon_marinus_OX=7757_PE=3_SV=1	7.68449902753756e-66	6.94365925948074e-64	-1.10627	3.02306	0.0645495339645991	9.75015577455005	0.356610596058822	5.93054302718791e-05	0.00827397923982197	0.0050495860602762	0.00827397923982197
Cluster-16664.0	tr|S4RQV7|S4RQV7_PETMA_TMEM131_like_domain-containing_protein_OS=Petromyzon_marinus_OX=7757_PE=4_SV=1	1.35390533970838e-65	1.22031322636423e-63	1.14272	3.1353	0.0668050339883471	8.54755596195981	0.378668886465798	0.000207228394655205	0.00750928475942199	0.00871859673771321	0.00871859673771321
Cluster-4041.6771	tr|S4RUF0|S4RUF0_PETMA_Amyloid_beta_(A4)_precursor_protein-binding,_family_B,_member_1_(Fe65)_OS=Petromyzon_marinus_OX=7757_PE=4_SV=1	1.42954413204231e-65	1.28526739051594e-63	-2.83118	16.9655	0.165544962188497	8.0475344875595	2.34143235797696	0.000522685632244054	0.0542875833797379	0.0119524920362845	0.0542875833797379
Cluster-17537.1	tr|S4RC04|S4RC04_PETMA_Phosphoinositide_phospholipase_C_OS=Petromyzon_marinus_OX=7757_PE=4_SV=1	1.48848166687264e-65	1.33491935625289e-63	-1.78527	5.96117	0.104402634188298	7.73213588968547	0.926966371734058	0.000696045559504181	0.0211037744914068	0.0149063732946866	0.0211037744914068
Cluster-18645.0	tr|S4R4X1|S4R4X1_PETMA_Activator_of_basal_transcription_1_OS=Petromyzon_marinus_OX=7757_GN=ABT1_PE=4_SV=1	1.66420347774341e-65	1.48879974303697e-63	2.7643	15.868	0.161718393435955	6.38722774566672	2.24174785347685	0.00281396596707637	0.049491711583936	0.0427549705723535	0.049491711583936
Cluster-4041.7169	tr|S4RSR6|S4RSR6_PETMA_Regulator_of_G_protein_signaling_7_OS=Petromyzon_marinus_OX=7757_GN=RGS7_(1_of_many)_PE=4_SV=1	1.69123044260646e-65	1.50922383145053e-63	-1.15325	3.16847	0.067471467259306	8.52105029230659	0.383372823444525	0.000249525417032922	0.00412114406023527	0.00885527237121428	0.00885527237121428
Cluster-4041.4816	tr|S4RUU9|S4RUU9_PETMA_Regulator_of_G_protein_signaling_7_binding_protein_a_OS=Petromyzon_marinus_OX=7757_PE=4_SV=1	1.96161343083245e-65	1.74617583695612e-63	-2.49856	12.1649	0.14625360470772	8.23178700060375	1.83062521157771	0.00040960285289693	0.0423706309271069	0.0105851420141551	0.0423706309271069
Cluster-4041.6946	tr|S4RU98|S4RU98_PETMA_Uncharacterized_protein_OS=Petromyzon_marinus_OX=7757_PE=4_SV=1	2.13830541804938e-65	1.8987624135632e-63	-1.07669	2.93494	0.0630427334737773	9.76627663524303	0.337206294225779	6.74023971623329e-05	0.00788137009052912	0.00502487033388986	0.00788137009052912
Cluster-2925.0	tr|S4RV73|S4RV73_PETMA_Dual_specificity_phosphatase_10_OS=Petromyzon_marinus_OX=7757_PE=3_SV=1	2.4014947788977e-65	2.12721568309108e-63	-1.78234	5.94377	0.104402071634651	8.24646380278172	0.925288276388545	0.000376983205165624	0.0214226019180481	0.0104858557588086	0.0214226019180481
Cluster-8299.1	tr|E0D357|E0D357_LETCA_Variable_lymphocyte_receptor_C_(Fragment)_OS=Lethenteron_camtschaticum_OX=980415_GN=VLRC_PE=2_SV=1	3.53690250483826e-65	3.12524876613018e-63	-3.55528	34.9975	0.208529087769487	9.10991104005913	3.72022325420375	0.000356559350347857	0.0866122015416006	0.00648165133413419	0.0866122015416006
Cluster-4041.10535	tr|S4R896|S4R896_PETMA_THUMP_domain_containing_3_OS=Petromyzon_marinus_OX=7757_PE=4_SV=1	3.80258734761938e-65	3.35177570545186e-63	1.27881	3.59235	0.0750250338822419	8.19608964460746	0.470978846172672	0.000425219339048391	0.00400644810217376	0.0108322920790147	0.0108322920790147
Cluster-4041.10525	tr|S4RPH3|S4RPH3_PETMA_Uncharacterized_protein_OS=Petromyzon_marinus_OX=7757_PE=4_SV=1	5.89076855894066e-65	5.1796995033052e-63	1.88573	6.59114	0.110798194497273	7.59397984961662	1.03487709657707	0.000721996540054672	0.0238304832676565	0.0165023349823994	0.0238304832676565
Cluster-4041.5292	tr|S4RBP9|S4RBP9_PETMA_RALY_RNA_binding_protein_like_OS=Petromyzon_marinus_OX=7757_GN=RALYL_PE=4_SV=1	6.07480311744412e-65	5.32849132957666e-63	-0.954567	2.59754	0.0560926936693929	10.8369637296054	0.264923484588803	2.16121604755056e-05	0.0062711684057012	0.00430751694663818	0.0062711684057012
Cluster-11285.0	tr|S4S1P5|S4S1P5_PETMA_ADP_ribosylation_factor_like_GTPase_4A_OS=Petromyzon_marinus_OX=7757_GN=ARL4A_(1_of_many)_PE=3_SV=1	1.4413881815829e-64	1.26123219402107e-62	-2.26952	9.6748	0.13376117962955	8.09178125689712	1.49737451511369	0.000655721913063034	0.0351283844387143	0.0116027094648751	0.0351283844387143
Cluster-4041.3056	tr|S4RS64|S4RS64_PETMA_Uncoupling_protein_2_OS=Petromyzon_marinus_OX=7757_PE=3_SV=1	1.95515656690777e-64	1.70663338873069e-62	1.23239	3.42942	0.0727115003283189	8.99097868566913	0.448474668011423	0.000124675523074527	0.0104492490369157	0.00686335224101693	0.0104492490369157
Cluster-4041.9046	tr|S4RWH8|S4RWH8_PETMA_Poly_[ADP-ribose]_polymerase_OS=Petromyzon_marinus_OX=7757_PE=4_SV=1	2.57052603515271e-64	2.23834934145755e-62	1.90176	6.69766	0.112310952952647	8.51855319874804	1.06639589599546	0.000333045958762327	0.0248944543475011	0.00886832146024956	0.0248944543475011
Cluster-4041.13059	tr|S4RHG0|S4RHG0_PETMA_VPS18_core_subunit_of_CORVET_and_HOPS_complexes_OS=Petromyzon_marinus_OX=7757_PE=4_SV=1	2.61267211523601e-64	2.26955379903944e-62	1.05747	2.87908	0.0624539060408661	8.79032415349976	0.325154349271695	0.000190292213490054	0.00751072377722651	0.00761068854603261	0.00761068854603261
Cluster-4041.651	tr|S4RFU8|S4RFU8_PETMA_Jun_proto-oncogene,_AP-1_transcription_factor_subunit_OS=Petromyzon_marinus_OX=7757_PE=3_SV=1	3.26909406972192e-64	2.83292602480504e-62	-1.02668	2.79179	0.0606829950147226	8.89086027076894	0.308191054546854	0.000145755283901682	0.00684415585847537	0.00721909648401202	0.00721909648401202
Cluster-16156.1	tr|S4RPZ4|S4RPZ4_PETMA_Prospero_domain-containing_protein_OS=Petromyzon_marinus_OX=7757_PE=4_SV=1	3.49681711003102e-64	3.02298158000109e-62	-2.04483	7.72781	0.120889375472558	7.73639434831264	1.21659623228056	0.00063687972480761	0.0285916024794826	0.0148603866251335	0.0285916024794826
Cluster-4041.7694	tr|S4RJG4|S4RJG4_PETMA_Uncharacterized_protein_OS=Petromyzon_marinus_OX=7757_PE=4_SV=1	5.16039236132688e-64	4.45043622279134e-62	1.95268	7.04757	0.115598731442582	8.94515902191048	1.108511221962	0.000184569008464216	0.0265415644138043	0.00702208954231705	0.0265415644138043
Cluster-10793.0	tr|S4RML3|S4RML3_PETMA_Uncharacterized_protein_OS=Petromyzon_marinus_OX=7757_PE=4_SV=1	5.46213692723045e-64	4.69939785440164e-62	-1.16956	3.22057	0.0692515335087239	8.43559410580893	0.405035862279003	0.000272200282234074	0.00463666756830854	0.00931934950438574	0.00931934950438574
Cluster-1929.3	tr|S4RE61|S4RE61_PETMA_Adhesion_G_protein-coupled_receptor_V1_OS=Petromyzon_marinus_OX=7757_PE=3_SV=1	1.28759479315048e-63	1.10514967890384e-61	1.00095	2.72088	0.0594465186213775	10.0627095690975	0.292219962070781	3.42150535478801e-05	0.00703356209885568	0.0046519682949538	0.00703356209885568
Cluster-4041.5565	tr|S4RNL1|S4RNL1_PETMA_Annexin_OS=Petromyzon_marinus_OX=7757_PE=3_SV=1	1.37809314325669e-63	1.18000865978429e-61	0.89356	2.44381	0.0530810830556482	11.5706930541952	0.232302775500319	7.61527333446042e-06	0.00562758748338677	0.00475507337105294	0.00562758748338677
Cluster-4041.1697	tr|B2MVI1|B2MVI1_LAMFL_Epsin_1_(Fragment)_OS=Lampetra_fluviatilis_OX=7748_PE=2_SV=1	1.38749668515159e-63	1.18523855791227e-61	0.802947	2.23211	0.0476994481140786	10.2232741799533	0.185454396883975	4.073561626368e-05	0.00169705369848616	0.00450973908451167	0.00450973908451167
Cluster-4041.7427	tr|S4RTD9|S4RTD9_PETMA_Uncharacterized_protein_OS=Petromyzon_marinus_OX=7757_PE=4_SV=1	1.69095320459508e-63	1.44103673215291e-61	3.5186	33.7371	0.20916955915387	8.13607588841578	3.60424690441828	0.000752541114535134	0.0867512678387133	0.0112665100580139	0.0867512678387133
Cluster-4041.13155	tr|S4R5Y3|S4R5Y3_PETMA_DOMON_domain-containing_protein_OS=Petromyzon_marinus_OX=7757_PE=4_SV=1	3.53276110836877e-63	3.00351507660204e-61	0.809809	2.24748	0.0482660029086753	10.0920393268532	0.192313036108346	3.62066810160328e-05	0.00363737823620578	0.00462300739254447	0.00462300739254447
Cluster-4041.7323	tr|S4RQI9|S4RQI9_PETMA_Rho_guanine_nucleotide_exchange_factor_(GEF)_39_OS=Petromyzon_marinus_OX=7757_PE=4_SV=1	3.78737838449535e-63	3.21239360475487e-61	-1.68681	5.40219	0.100561229949094	7.37934849102187	0.828955040308673	0.00080644377883658	0.00775664562597613	0.0194186781589125	0.0194186781589125
Cluster-13687.0	tr|S4RF89|S4RF89_PETMA_DUF676_domain-containing_protein_OS=Petromyzon_marinus_OX=7757_PE=4_SV=1	4.54218255553784e-63	3.84354144105429e-61	-1.58253	4.86727	0.0944057212809578	9.31219820598089	0.730257493165989	0.000110671622804683	0.0177142087983511	0.0059242768066427	0.0177142087983511
Cluster-4041.9209	tr|S4RGX0|S4RGX0_PETMA_Anterior_gradient_1_OS=Petromyzon_marinus_OX=7757_PE=4_SV=1	6.74866854663751e-63	5.69723866062734e-61	1.12068	3.06693	0.0669479035491461	11.4807876486002	0.365261950331323	1.12291828318514e-05	0.0089528143964197	0.00465667696999848	0.0089528143964197
Cluster-13396.1	tr|S4RLN7|S4RLN7_PETMA_Uncharacterized_protein_OS=Petromyzon_marinus_OX=7757_PE=4_SV=1	9.12864332906385e-63	7.68837002442912e-61	-0.868566	2.38349	0.0519428672988511	9.59506281485127	0.225075579288337	8.32372983419343e-05	0.000632130516848426	0.00531288562811018	0.00531288562811018
Cluster-5809.0	tr|S4RZD8|S4RZD8_PETMA_G_protein-coupled_receptor_153_OS=Petromyzon_marinus_OX=7757_PE=4_SV=1	9.91178708130765e-63	8.32844857021184e-61	0.903615	2.46851	0.0540547501564623	10.0162529006542	0.239615410080127	4.98021774634215e-05	0.0057940298514917	0.0047006477866566	0.0057940298514917
Cluster-14159.0	tr|S4RA58|S4RA58_PETMA_Uncharacterized_protein_OS=Petromyzon_marinus_OX=7757_PE=4_SV=1	1.24993016003117e-62	1.04781441364105e-60	1.82709	6.21576	0.109387892897771	8.83861543827876	0.971135770788872	0.000217853837709739	0.0237135683875187	0.00741812327041712	0.0237135683875187
Cluster-4041.3362	tr|S4RGK3|S4RGK3_PETMA_Adenosine_deaminase_tRNA_specific_1_OS=Petromyzon_marinus_OX=7757_PE=4_SV=1	4.77169750297151e-62	3.99080365812475e-60	-1.06946	2.91381	0.0643373006833397	8.68322817251241	0.330669928526212	0.000209539742359714	0.00496422045043231	0.00806903677607721	0.00806903677607721
Cluster-4041.486	tr|S4R8R0|S4R8R0_PETMA_Rho_GTPase_activating_protein_21b_OS=Petromyzon_marinus_OX=7757_PE=4_SV=1	5.84491254659713e-62	4.87704384949589e-60	0.928653	2.5311	0.055907375380195	9.23859494362232	0.249489049802537	0.00013677684503534	0.00418395559333943	0.00611449239876872	0.00611449239876872
Cluster-15190.1	tr|S4RBR0|S4RBR0_PETMA_Uncharacterized_protein_OS=Petromyzon_marinus_OX=7757_PE=4_SV=1	5.88920203242026e-62	4.90262436786875e-60	1.38428	3.99195	0.0833396995056844	8.65274082388927	0.572739320052537	0.000177826430965634	0.0137131845964299	0.0082079922218436	0.0137131845964299
Cluster-14333.0	tr|S4RYQ2|S4RYQ2_PETMA_Endothelin_1_OS=Petromyzon_marinus_OX=7757_GN=EDN1_PE=2_SV=1	7.97433959428251e-62	6.62312182053538e-60	-1.52156	4.57936	0.091704876085585	7.61142962487575	0.680259311303817	0.000530292223539723	0.0070383901306075	0.0162892763722053	0.0162892763722053
Cluster-4041.3504	tr|S4RUB5|S4RUB5_PETMA_C1q_domain-containing_protein_OS=Petromyzon_marinus_OX=7757_PE=4_SV=1	9.59250412885796e-62	7.94873792594744e-60	2.50764	12.2759	0.151237564831782	9.39133543542512	1.8467331160894	0.00018677906379018	0.0455588229687046	0.00573477326823187	0.0455588229687046
Cluster-4041.12108	tr|S4RKH7|S4RKH7_PETMA_Uncharacterized_protein_OS=Petromyzon_marinus_OX=7757_PE=4_SV=1	9.87358264177824e-62	8.16284258727059e-60	1.23826	3.44962	0.0746883205940297	9.42898510566466	0.463672944843583	7.96893936867966e-05	0.0110770010726263	0.00564983946112487	0.0110770010726263
Cluster-10330.0	tr|S4RXD3|S4RXD3_PETMA_Sperm_associated_antigen_17_OS=Petromyzon_marinus_OX=7757_GN=SPAG17_PE=4_SV=1	1.20293809789322e-61	9.92230798498481e-60	1.35285	3.86842	0.081658077944955	7.92591178707253	0.533149743939243	0.000345478984548285	0.0104884187627531	0.0129906044027804	0.0129906044027804
Cluster-3804.0	tr|S4RU93|S4RU93_PETMA_Uncharacterized_protein_OS=Petromyzon_marinus_OX=7757_PE=4_SV=1	1.22849814054109e-61	1.01099493428557e-59	-1.30406	3.68422	0.0787192180691117	8.50617891585064	0.499096952460421	0.000263110976175448	0.0121303196106493	0.00893343072131572	0.0121303196106493
Cluster-4041.6890	tr|S4RSR6|S4RSR6_PETMA_Regulator_of_G_protein_signaling_7_OS=Petromyzon_marinus_OX=7757_GN=RGS7_(1_of_many)_PE=4_SV=1	1.45844916117637e-61	1.19749331468917e-59	0.819427	2.2692	0.0494954424813822	9.8953506370357	0.194274330892536	5.56272613553893e-05	0.0012086894638343	0.00484397039150024	0.00484397039150024
Cluster-4041.12473	tr|S4RAS3|S4RAS3_PETMA_Anion_exchange_protein_OS=Petromyzon_marinus_OX=7757_PE=3_SV=1	2.24913050696409e-61	1.84249385926992e-59	-1.52743	4.60633	0.0924062723180721	8.91792673424633	0.679045321915373	0.000248171611672111	0.0168296667157713	0.0071196651282214	0.0168296667157713
Cluster-4041.1037	tr|S4RRJ1|S4RRJ1_PETMA_WD_repeat_domain_36_OS=Petromyzon_marinus_OX=7757_PE=4_SV=1	2.56868287298241e-61	2.09948959456969e-59	-1.362	3.90401	0.0824381649900448	8.0414074539343	0.542694041581024	0.000338002135019201	0.0132540999588325	0.0120020590170917	0.0132540999588325
Cluster-18473.0	tr|S4R4Q9|S4R4Q9_PETMA_LisH_domain-containing_protein_OS=Petromyzon_marinus_OX=7757_PE=4_SV=1	3.15726155313224e-61	2.57470742030147e-59	-0.973309	2.64669	0.0589560036112314	9.00481818380277	0.281062512199796	0.000134901922910515	0.00518653008937267	0.00681671880070454	0.00681671880070454
Cluster-4041.5864	tr|S4RYP7|S4RYP7_PETMA_Mitogen-activated_protein_kinase_15_OS=Petromyzon_marinus_OX=7757_PE=4_SV=1	3.22141751201457e-61	2.62108230734344e-59	-1.49452	4.45718	0.0905336906421187	8.22072675142419	0.652223887144536	0.000386179776906403	0.0160065185056593	0.0106608525546209	0.0160065185056593
Cluster-924.0	tr|S4RK98|S4RK98_PETMA_Rhophilin_associated_tail_protein_1-like_OS=Petromyzon_marinus_OX=7757_PE=4_SV=1	9.39240421786641e-61	7.62480886878397e-59	1.90888	6.74552	0.116089668742093	7.19227928138937	1.06556238540119	0.00100996218064412	0.0259436601966535	0.0224533100208645	0.0259436601966535
Cluster-16718.0	tr|S4RKJ2|S4RKJ2_PETMA_Uncharacterized_protein_OS=Petromyzon_marinus_OX=7757_PE=4_SV=1	1.28275849299247e-60	1.03900548836685e-58	-0.768701	2.15696	0.0468028219274868	10.4951515658763	0.169871155408057	2.53034274851751e-05	0.000820685545506003	0.0043557048532669	0.0043557048532669
Cluster-11648.0	tr|A0A1X9JHW2|A0A1X9JHW2_PETMA_Tumor_necrosis_factor_ligand_superfamily_member_13_(Fragment)_OS=Petromyzon_marinus_OX=7757_GN=TNFSF13_PE=2_SV=1	2.71790046041537e-60	2.19649110691951e-58	-1.5346	4.63947	0.0936952445973651	7.56073560207502	0.679942563998376	0.00063978240677408	0.00535789316742313	0.0169178153135461	0.0169178153135461
Cluster-4041.6418	tr|S4RLF1|S4RLF1_PETMA_Alpha-1,4_glucan_phosphorylase_OS=Petromyzon_marinus_OX=7757_PE=3_SV=1	2.87242556941768e-60	2.31616683302619e-58	-0.831868	2.29761	0.0508002683605564	11.8509965115976	0.200487110514297	9.25622653511911e-06	0.00384630684453383	0.00515207830447398	0.00515207830447398
Cluster-4041.10557	tr|S4RBW1|S4RBW1_PETMA_Kazal-like_domain-containing_protein_OS=Petromyzon_marinus_OX=7757_PE=4_SV=1	5.40330895726518e-60	4.34718568300062e-58	-0.891913	2.43979	0.0545953797344919	10.4687776612099	0.23175245700796	2.96393191101264e-05	0.00593167165759661	0.00436605941836361	0.00593167165759661
Cluster-4041.611	tr|S4RLY6|S4RLY6_PETMA_VPS54_subunit_of_GARP_complex_OS=Petromyzon_marinus_OX=7757_PE=4_SV=1	7.54517918401902e-60	6.05685890613563e-58	-1.77501	5.90036	0.108787094890054	9.75240927846109	0.927141501501838	9.03952433763697e-05	0.0235788687858588	0.00504610199550871	0.0235788687858588
Cluster-17477.0	tr|S4RF43|S4RF43_PETMA_Phosphodiesterase_OS=Petromyzon_marinus_OX=7757_PE=3_SV=1	9.64232125460963e-60	7.72309129798499e-58	1.34413	3.83487	0.0824550386301743	7.91655288631497	0.529105372429519	0.000334849417947346	0.0132628173730597	0.013075403537249	0.0132628173730597
Cluster-10508.0	UNANNOTATED	2.04989306333717e-59	1.63822898303988e-57	1.64022	5.15629	0.10090375712277	7.36545567913713	0.777087058510859	0.000735706682510204	0.0109714380697641	0.0196274297204719	0.0196274297204719
Cluster-13809.0	tr|S4RSE0|S4RSE0_PETMA_HMG_box_domain-containing_protein_OS=Petromyzon_marinus_OX=7757_PE=4_SV=1	2.89555174750197e-59	2.30892965621759e-57	-0.866896	2.37951	0.0533997592560081	9.44630411386618	0.218739852120456	9.12027163613743e-05	0.0034645794678161	0.00561186586083787	0.00561186586083787
Cluster-4041.1496	tr|S4RFU0|S4RFU0_PETMA_Tumor_protein_p53_binding_protein_2_OS=Petromyzon_marinus_OX=7757_GN=TP53BP2_(1_of_many)_PE=4_SV=1	3.54300737216408e-59	2.81896402931719e-57	1.44831	4.25592	0.0892823349352974	7.69660294001923	0.611344961241962	0.000645292419726713	0.0138382779911705	0.0152973782432705	0.0152973782432705
Cluster-4041.1967	tr|S4RF43|S4RF43_PETMA_Phosphodiesterase_OS=Petromyzon_marinus_OX=7757_PE=3_SV=1	3.75096483843344e-59	2.97783550738592e-57	-1.4188	4.13214	0.0874818120843427	9.32561374616886	0.588800445368186	0.000133003023015498	0.015173131868105	0.00589107900293028	0.015173131868105
Cluster-4041.2668	tr|Q9YHY0|Q9YHY0_LAMFL_Putative_odorant_receptor_LOR22_(Fragment)_OS=Lampetra_fluviatilis_OX=7748_PE=2_SV=1	4.51022482083903e-59	3.57271399189062e-57	-1.51132	4.53271	0.0932519154438219	8.99324948262934	0.696377403282505	0.000438394883083596	0.0169534445847998	0.00685565935040941	0.0169534445847998
Cluster-60.0	tr|S4RUZ9|S4RUZ9_PETMA_Scm_like_with_four_mbt_domains_1_OS=Petromyzon_marinus_OX=7757_GN=SFMBT1_PE=4_SV=1	7.12470576912031e-59	5.6313361225247e-57	1.00231	2.72457	0.0619524360887434	8.81376406718913	0.29251782325458	0.000160041211893078	0.00474686389757243	0.0075161674627666	0.0075161674627666
Cluster-4041.2884	tr|A5HI91|A5HI91_PETMA_Variable_lymphocyte_receptor_B_cassette_(Fragment)_OS=Petromyzon_marinus_OX=7757_PE=4_SV=1	1.12094049042138e-58	8.8404348370667e-57	1.14717	3.14927	0.0710286669214737	10.0003669830055	0.392733373472908	7.32057868930462e-05	0.0100169372623903	0.00471809442732397	0.0100169372623903
Cluster-10341.0	tr|S4RHH5|S4RHH5_PETMA_Uncharacterized_protein_OS=Petromyzon_marinus_OX=7757_PE=4_SV=1	1.2699178625679e-58	9.99344772243533e-57	-1.07386	2.92665	0.066521088418659	8.55665441990655	0.337896562946828	0.000177664963401982	0.00327377524119985	0.00867244544540413	0.00867244544540413
Cluster-4041.13325	UNANNOTATED	1.55785345910658e-58	1.22325510807532e-56	-1.62291	5.06784	0.100611624650489	9.31603651504781	0.767511990461996	0.000193367810408867	0.0200520302192129	0.00591473309285334	0.0200520302192129
Cluster-11115.0	tr|S4S193|S4S193_PETMA_Prolactin_releasing_hormone_2_receptor_OS=Petromyzon_marinus_OX=7757_GN=PRLHR2_PE=2_SV=1	2.17153239152004e-58	1.70141218728181e-56	-2.90674	18.297	0.180431054024193	5.97368005026194	2.43999800432425	0.00553985143669969	0.0277479659736138	0.0595708790758629	0.0595708790758629
Cluster-4041.1437	tr|S4R7E4|S4R7E4_PETMA_Potassium_voltage-gated_channel_7b_OS=Petromyzon_marinus_OX=7757_PE=2_SV=1	2.56127450302562e-58	2.00241554244153e-56	-2.24281	9.41978	0.139307201785778	7.5116735763003	1.49085695176657	0.00177885131324608	0.0370341416255209	0.017554481991841	0.0370341416255209
Cluster-9651.0	tr|S4RKU1|S4RKU1_PETMA_Protein_phosphatase,_Mg2+/Mn2+_dependent,_1E_OS=Petromyzon_marinus_OX=7757_PE=3_SV=1	2.68203452720348e-58	2.09227782433446e-56	-1.21221	3.36092	0.0753073281292583	10.3491787217958	0.42847460333937	3.97625564098494e-05	0.0113026247835257	0.00442525080459515	0.0113026247835257
Cluster-4041.10773	tr|A0A0G3G2V5|A0A0G3G2V5_LETCA_G-type_lysozyme_(Fragment)_OS=Lethenteron_camtschaticum_OX=980415_PE=2_SV=1	3.12140171777483e-58	2.42976125489905e-56	-0.785351	2.19318	0.0488174484934331	10.0002563805721	0.179240312278441	4.80692146678048e-05	0.00365848016189628	0.00471821734015019	0.00471821734015019
Cluster-108.0	tr|S4RI10|S4RI10_PETMA_Dynactin_subunit_1_OS=Petromyzon_marinus_OX=7757_GN=DCTN1_PE=4_SV=1	3.67679234669078e-58	2.85590676380217e-56	-2.93586	18.8378	0.182608466719015	5.96213027273829	2.47818162928291	0.00654969818169408	0.0137864630908754	0.0601420060532454	0.0601420060532454
Cluster-13284.0	tr|S4R9K0|S4R9K0_PETMA_NCK-associated_protein_1_OS=Petromyzon_marinus_OX=7757_PE=4_SV=1	3.97590800220476e-58	3.08158576472607e-56	1.19425	3.30108	0.0743038713732792	9.18420211586588	0.415957999542792	9.85091566359153e-05	0.0109436214454777	0.00626414652310596	0.0109436214454777
Cluster-11326.0	tr|S4RCJ3|S4RCJ3_PETMA_Contactin_4_OS=Petromyzon_marinus_OX=7757_GN=CNTN4_PE=4_SV=1	4.37903128412699e-58	3.38673337787224e-56	-1.15351	3.16928	0.0717955199110567	9.3491606278612	0.38944065878935	9.32563734544605e-05	0.0102159369851434	0.00583387973554606	0.0102159369851434
Cluster-4041.2169	tr|S4RP47|S4RP47_PETMA_Natriuretic_peptide_receptor_3_OS=Petromyzon_marinus_OX=7757_PE=4_SV=1	5.34477174511955e-58	4.12476451222606e-56	1.25831	3.51946	0.0783787853748986	10.9142065995951	0.461476738897437	2.19287454354781e-05	0.0122645392482534	0.00431856054666198	0.0122645392482534
Cluster-394.0	tr|S4R9G4|S4R9G4_PETMA_Uncharacterized_protein_OS=Petromyzon_marinus_OX=7757_PE=4_SV=1	1.2970298291089e-57	9.98824063045896e-56	-1.67001	5.3122	0.10438145401814	8.69678579876564	0.817289850578052	0.000312932390458113	0.0214780434954239	0.00800849193052402	0.0214780434954239
Cluster-4041.6117	tr|S4RL11|S4RL11_PETMA_WW_domain-containing_protein_OS=Petromyzon_marinus_OX=7757_PE=4_SV=1	1.93598926288318e-57	1.48769192010829e-55	1.4007	4.05802	0.0876853900943891	8.13325872015944	0.575376021810255	0.000416742260114264	0.0149607130118961	0.0112874874646842	0.0149607130118961
Cluster-11190.0	tr|S4S077|S4S077_PETMA_Protein_Wnt_OS=Petromyzon_marinus_OX=7757_PE=3_SV=1	2.07984584880634e-57	1.59482934457617e-55	-1.16976	3.22122	0.0732490725150916	9.56655875216901	0.402904168627519	7.73980084975077e-05	0.0106534552401448	0.00536651480655876	0.0106534552401448
Cluster-16360.0	tr|S4R6W6|S4R6W6_PETMA_6-phosphogluconolactonase_OS=Petromyzon_marinus_OX=7757_PE=3_SV=1	2.12383953479634e-57	1.62509874872087e-55	-2.03947	7.6865	0.127719349171926	7.12640113002697	1.24031741931327	0.00123349312769277	0.0313909711781077	0.0236434988801733	0.0313909711781077
Cluster-2699.0	tr|S4R8A2|S4R8A2_PETMA_Regulating_synaptic_membrane_exocytosis_1a_OS=Petromyzon_marinus_OX=7757_PE=4_SV=1	2.14055223409363e-57	1.63440934171357e-55	-0.805683	2.23823	0.0504566143818223	9.75715477657698	0.188998255680202	5.29437410652363e-05	0.00290830703397144	0.0050387961286866	0.0050387961286866
Cluster-4041.9667	tr|B6ZDR9|B6ZDR9_EPTBU_Swap70_protein_OS=Eptatretus_burgeri_OX=7764_GN=Swap70_PE=2_SV=1	3.53817883019947e-57	2.69583739979796e-55	-1.55769	4.74785	0.097743821800038	8.88315032643954	0.733887932019396	0.000264017543953907	0.0188436918562013	0.00724787388230924	0.0188436918562013
Cluster-12499.0	tr|S4RDE9|S4RDE9_PETMA_Acylglycerol_kinase_OS=Petromyzon_marinus_OX=7757_PE=4_SV=1	3.7343893857773e-57	2.83932020043783e-55	-0.817573	2.265	0.0513129269824113	9.65500959814699	0.193172030879544	6.05231807172379e-05	0.00300441543373099	0.00520550977028732	0.00520550977028732
Cluster-3794.1	tr|S4RT51|S4RT51_PETMA_Uncharacterized_protein_OS=Petromyzon_marinus_OX=7757_PE=4_SV=1	7.51089389490523e-57	5.69861344182441e-55	1.17109	3.22551	0.0737029221927371	10.2234450627949	0.41284501667483	4.17125999695455e-05	0.0108225288795278	0.00450960861720388	0.0108225288795278
Cluster-11021.0	tr|S4RT36|S4RT36_PETMA_Leucine_rich_repeat_and_fibronectin_type_III_domain_containing_5a_OS=Petromyzon_marinus_OX=7757_PE=4_SV=1	7.83335909096662e-57	5.93075985238805e-55	-1.55783	4.74852	0.0980589101904185	7.98983792503126	0.714215382044343	0.000422041951613858	0.0188090577838512	0.0124305033515634	0.0188090577838512
Cluster-4041.5456	tr|S4R4S5|S4R4S5_PETMA_Rho_related_BTB_domain_containing_1_OS=Petromyzon_marinus_OX=7757_PE=4_SV=1	1.08692452997447e-56	8.2119888385445e-55	-1.63528	5.13088	0.10306704737949	8.81429459524696	0.780491765333456	0.000258016984197346	0.0209876155268548	0.00751405124190086	0.0209876155268548
Cluster-4041.13812	tr|S4RUE7|S4RUE7_PETMA_BED-type_domain-containing_protein_OS=Petromyzon_marinus_OX=7757_PE=4_SV=1	1.11012169286344e-56	8.3696659204293e-55	-1.02598	2.78983	0.0646701896501494	8.65047206301025	0.304626323625162	0.000145976576273248	0.00524127385540366	0.00821849028249934	0.00821849028249934
Cluster-4041.7778	tr|S4RW84|S4RW84_PETMA_WD_repeat_domain_82_OS=Petromyzon_marinus_OX=7757_PE=4_SV=1	1.43338445542804e-56	1.07842688641336e-54	-1.91947	6.81733	0.121111381598044	6.90762333414784	1.07500699613364	0.0012392373478057	0.0219113392025501	0.0280966961573681	0.0280966961573681
Cluster-4041.12823	tr|S4RZG7|S4RZG7_PETMA_Uncharacterized_protein_OS=Petromyzon_marinus_OX=7757_PE=4_SV=1	1.69212770644212e-56	1.27043817759453e-54	-1.55679	4.74357	0.0982924235572661	7.45658523233104	0.696597787515574	0.00101894638407266	0.00478061627872906	0.0183038546734493	0.0183038546734493
Cluster-4041.5229	tr|S4R849|S4R849_PETMA_Uncharacterized_protein_OS=Petromyzon_marinus_OX=7757_PE=4_SV=1	2.24302740739871e-56	1.68054155525583e-54	0.736771	2.08918	0.046570350425606	10.9344941079462	0.159182792545052	1.47884940075901e-05	0.00164314584787253	0.00432280658351989	0.00432280658351989
Cluster-4041.129	tr|S4RB02|S4RB02_PETMA_Uncharacterized_protein_OS=Petromyzon_marinus_OX=7757_PE=4_SV=1	2.36381394983459e-56	1.76735636336593e-54	-1.02833	2.79638	0.0650127166253349	9.43531604153614	0.319999019951219	8.33094742504024e-05	0.0083699971717618	0.00563587896270061	0.0083699971717618
Cluster-4041.10713	tr|S4RFD5|S4RFD5_PETMA_Ig-like_domain-containing_protein_OS=Petromyzon_marinus_OX=7757_PE=4_SV=1	2.48188956584192e-56	1.85178826672973e-54	-1.05381	2.86855	0.0666366042847922	11.5837821695107	0.323707307562605	1.1579344911449e-05	0.00886929471630451	0.0047705162382417	0.00886929471630451
Cluster-4041.8133	tr|A0A2H5AC76|A0A2H5AC76_MORMR_G_protein-coupled_receptor_kinase_OS=Mordacia_mordax_OX=7755_PE=2_SV=1	2.97296510766922e-56	2.21359718772481e-54	1.25286	3.50034	0.07928057834428	10.2156630771913	0.45746595279728	4.53942769136561e-05	0.0125254259282934	0.00451559428777657	0.0125254259282934
Cluster-4041.8150	tr|S4RB17|S4RB17_PETMA_Transmembrane_protein_64_OS=Petromyzon_marinus_OX=7757_PE=4_SV=1	3.8406911914025e-56	2.85377639083488e-54	1.24043	3.45712	0.0785745876842909	8.65825350809269	0.448561445025426	0.000211692623271737	0.0121362390362409	0.00818257538651937	0.0121362390362409
Cluster-6484.0	tr|S4RGV7|S4RGV7_PETMA_Aldehyde_dehydrogenase_1_family,_member_L2_OS=Petromyzon_marinus_OX=7757_PE=3_SV=1	3.90007031248199e-56	2.89192224016061e-54	-1.95249	7.04623	0.123687036210537	8.46579004011367	1.11222244338622	0.000320929736939028	0.0302760361161545	0.00915118118216766	0.0302760361161545
Cluster-7340.1	tr|S4RAR1|S4RAR1_PETMA_Sodium_channel_protein_OS=Petromyzon_marinus_OX=7757_PE=3_SV=1	4.16336546842056e-56	3.08080478067508e-54	-1.44436	4.23912	0.0915213941156846	7.6383906005718	0.605924871072158	0.000785567869590844	0.00936072788432428	0.0159667632921661	0.0159667632921661
Cluster-4041.13450	tr|S4RIL2|S4RIL2_PETMA_Rho_GTPase_activating_protein_39_OS=Petromyzon_marinus_OX=7757_PE=4_SV=1	4.47743327277753e-56	3.30640519073713e-54	0.79113	2.20589	0.0501444382830736	9.81265606916307	0.181179360632503	7.24972686188952e-05	0.00316337798838785	0.00495643211283106	0.00495643211283106
Cluster-19278.0	tr|S4R4G4|S4R4G4_PETMA_ANK_REP_REGION_domain-containing_protein_OS=Petromyzon_marinus_OX=7757_PE=4_SV=1	6.62784067840564e-56	4.88436545732586e-54	-1.27912	3.59348	0.0812024688155866	8.10136413037764	0.488806946623312	0.000362084126826567	0.012825597756666	0.0115288101955819	0.012825597756666
Cluster-4041.1299	tr|S4RFM2|S4RFM2_PETMA_DNA_cross-link_repair_1C,_PSO2_homolog_(S._cerevisiae)_OS=Petromyzon_marinus_OX=7757_PE=4_SV=1	6.65611330262005e-56	4.89516978940951e-54	-3.43428	31.0089	0.218021766275223	6.61272737053877	3.451320560623	0.00561269381397756	0.089454287325558	0.0355725293393212	0.089454287325558
Cluster-4041.10050	tr|S4R9W9|S4R9W9_PETMA_Splicing_factor_3b,_subunit_3_OS=Petromyzon_marinus_OX=7757_PE=4_SV=1	7.21837267812051e-56	5.29784360455608e-54	3.53337	34.2392	0.224385769433605	6.49707901973483	3.65189081679628	0.00626518571797494	0.094432761330647	0.0390833099885127	0.094432761330647
Cluster-7267.0	tr|S4RY14|S4RY14_PETMA_Protein_phosphatase,_Mg2+/Mn2+_dependent_1K_OS=Petromyzon_marinus_OX=7757_GN=PPM1K_(1_of_many)_PE=3_SV=1	8.22080985509938e-56	6.02128278653644e-54	-0.923819	2.51889	0.058697556024831	9.0224021963815	0.248631235403599	0.000132477361724983	0.00652087660856137	0.00675832880485138	0.00675832880485138
Cluster-4041.11744	tr|A0A2P1IQ84|A0A2P1IQ84_LETCA_Cytidine_deaminase_OS=Lethenteron_camtschaticum_OX=980415_PE=4_SV=1	9.73496698201406e-56	7.11582556045064e-54	0.761986	2.14253	0.0484479958186519	10.0571750454222	0.168543016114606	3.68304772478067e-05	0.00271161186154712	0.00465758612044042	0.00465758612044042
Cluster-14432.1	tr|S4RW36|S4RW36_PETMA_BTB_domain_containing_3_OS=Petromyzon_marinus_OX=7757_GN=BTBD3_PE=4_SV=1	1.54113697992965e-55	1.12421722533895e-53	-0.926204	2.52491	0.0589983403988932	9.25389945321396	0.259715754168978	9.77871677644701e-05	0.00686382117188287	0.00607379563273651	0.00686382117188287
Cluster-4041.48	tr|S4RIR7|S4RIR7_PETMA_RWD_domain_containing_2B_OS=Petromyzon_marinus_OX=7757_PE=4_SV=1	1.80679060584802e-55	1.31533624611564e-53	-1.61886	5.04735	0.103186505733443	8.87724847002214	0.764760832505248	0.000303994756248955	0.0209909151747067	0.00727004009115557	0.0209909151747067
Cluster-16068.0	tr|S4R6Z1|S4R6Z1_PETMA_Mitochondrial_translational_initiation_factor_3_OS=Petromyzon_marinus_OX=7757_PE=4_SV=1	2.10324068829341e-55	1.52805747218375e-53	1.97961	7.23989	0.126257863825813	6.80179849044418	1.14162846198866	0.00132046894121324	0.0276338440645334	0.0305616274145019	0.0305616274145019
Cluster-4041.360	tr|S4RM08|S4RM08_PETMA_SEC7_domain-containing_protein_OS=Petromyzon_marinus_OX=7757_PE=4_SV=1	2.59047937407262e-55	1.87825422842286e-53	-1.00193	2.72353	0.0639564462391542	9.86960469813843	0.293057386587473	4.66620459276606e-05	0.00813419198515599	0.00487769492233062	0.00813419198515599
Cluster-4041.5528	tr|A5HI91|A5HI91_PETMA_Variable_lymphocyte_receptor_B_cassette_(Fragment)_OS=Petromyzon_marinus_OX=7757_PE=4_SV=1	2.98824882182085e-55	2.16230165752803e-53	0.926724	2.52622	0.0591901259680761	8.98850225363277	0.247443885140632	0.000135181722804488	0.000624633436461302	0.00687176030142894	0.00687176030142894
Cluster-4041.354	tr|S4R5U3|S4R5U3_PETMA_Uncharacterized_protein_OS=Petromyzon_marinus_OX=7757_PE=4_SV=1	2.9945215607705e-55	2.16248953594356e-53	1.40859	4.09017	0.0899675977613439	8.0659681059362	0.58557474236034	0.000365823528523338	0.0158225137653706	0.0118050386620262	0.0158225137653706
Cluster-8597.0	tr|S4RCP9|S4RCP9_PETMA_PMS1_homolog_1,_mismatch_repair_system_component_OS=Petromyzon_marinus_OX=7757_PE=4_SV=1	3.27501304843645e-55	2.36030649821483e-53	-1.68585	5.39706	0.107716026398595	7.46934114972899	0.840317094575716	0.000856582619483242	0.0223489020667222	0.0181270161262044	0.0223489020667222
Cluster-9829.1	tr|S4R5U9|S4R5U9_PETMA_NR_LBD_domain-containing_protein_OS=Petromyzon_marinus_OX=7757_PE=3_SV=1	6.00552618701722e-55	4.319534765274e-53	-2.02665	7.58865	0.129811548933025	8.57845613435328	1.20914391525411	0.000448836540357335	0.0332532399324251	0.00856342074144405	0.0332532399324251
Cluster-9449.0	tr|S4RI52|S4RI52_PETMA_Serine_and_arginine_rich_splicing_factor_11_OS=Petromyzon_marinus_OX=7757_PE=4_SV=1	1.08397595634737e-54	7.78104337687036e-53	-0.726328	2.06748	0.0466355713929397	10.6202740055551	0.152350877090475	3.01152975293603e-05	0.0020341091751785	0.00431963774076259	0.00431963774076259
Cluster-1285.0	tr|A0A482IED9|A0A482IED9_PETMA_Voltage-dependent_L-type_calcium_channel_1a_OS=Petromyzon_marinus_OX=7757_PE=2_SV=1	1.45762362212993e-54	1.04423343272229e-52	-1.29883	3.66502	0.083496160925456	7.87243047331256	0.491199815366294	0.000458042834899556	0.0121523969126073	0.0134851749436797	0.0134851749436797
Cluster-4041.5527	tr|A0A3P8MY46|A0A3P8MY46_MORMR_Sodium/potassium/calcium_exchanger_2_(Fragment)_OS=Mordacia_mordax_OX=7755_PE=2_SV=1	2.03047509195131e-54	1.45172913979811e-52	1.86738	6.4713	0.120209307286197	9.21378859235111	1.02372185834587	0.00012142632171211	0.0287791287947424	0.00618176295955159	0.0287791287947424
Cluster-14163.0	UNANNOTATED	2.31288116470009e-54	1.65036002631169e-52	-2.34435	10.4265	0.150995135985773	8.08567044536374	1.63939604261216	0.00056825663418462	0.0450308055485397	0.0116501745768131	0.0450308055485397
Cluster-16596.0	tr|S4RJY2|S4RJY2_PETMA_SCA7_domain-containing_protein_OS=Petromyzon_marinus_OX=7757_PE=4_SV=1	2.86357311212937e-54	2.03926098676254e-52	2.66543	14.3741	0.17182664985318	8.86781688297903	2.07222551601481	0.000262399844965914	0.058786395354569	0.00730571229022454	0.058786395354569
Cluster-4041.9487	tr|S4R9A7|S4R9A7_PETMA_Kinase_OS=Petromyzon_marinus_OX=7757_GN=IP6K2_(1_of_many)_PE=3_SV=1	5.61067756106077e-54	3.98768373771598e-52	-1.38919	4.01161	0.0898044957487018	8.81954612096986	0.563038354709534	0.000192129940768998	0.0159375649725882	0.00749315825216928	0.0159375649725882
Cluster-9747.0	tr|S4RL10|S4RL10_PETMA_Potassium_voltage-gated_channel_12a_OS=Petromyzon_marinus_OX=7757_PE=2_SV=1	5.98973827635186e-54	4.24869738920004e-52	-1.52727	4.60561	0.0987576744937367	7.41705078915554	0.677389592821903	0.000641234650986911	0.0116814397085359	0.0188649218918348	0.0188649218918348
Cluster-15535.0	UNANNOTATED	6.24824667331366e-54	4.4233404549681e-52	1.12906	3.09273	0.0730206309732841	8.726997719097	0.371856138983946	0.000221545978936589	0.0104424791165365	0.00787627731805109	0.0104424791165365
Cluster-4041.10631	tr|S4R6G2|S4R6G2_PETMA_Uncharacterized_protein_OS=Petromyzon_marinus_OX=7757_PE=3_SV=1	6.568682685703e-54	4.641051776541e-52	1.92267	6.83921	0.124372966058952	8.01808040683586	1.07964751866321	0.000501170390095578	0.0304360989825067	0.0121933479195479	0.0304360989825067
Cluster-4041.1434	tr|S4RIR3|S4RIR3_PETMA_Uncharacterized_protein_OS=Petromyzon_marinus_OX=7757_PE=4_SV=1	6.90136692932845e-54	4.86654625253802e-52	0.743512	2.10331	0.0481058643223518	10.1248721160032	0.160262949374673	3.6159221557346e-05	0.00300709613851085	0.00459218914284369	0.00459218914284369
Cluster-10828.0	tr|A5HHI4|A5HHI4_PETMA_Variable_lymphocyte_receptor_B_cassette_(Fragment)_OS=Petromyzon_marinus_OX=7757_PE=4_SV=1	9.39262810897376e-54	6.61031476874801e-52	-3.6526	38.5747	0.236630417126375	8.4854842420197	3.9207143667448	0.000913287720673815	0.111074620898131	0.00904399113353789	0.111074620898131
Cluster-4041.4108	tr|S4RD90|S4RD90_PETMA_Uncharacterized_protein_OS=Petromyzon_marinus_OX=7757_PE=4_SV=1	2.1570002138707e-53	1.51508200569203e-51	-1.04042	2.8304	0.0676381322969054	8.50552437916415	0.314374479755653	0.000212938500161089	0.00666387264872651	0.00893689538106626	0.00893689538106626
Cluster-4041.9668	tr|S4RJM4|S4RJM4_PETMA_Fork-head_domain-containing_protein_OS=Petromyzon_marinus_OX=7757_PE=4_SV=1	4.07194210015056e-53	2.8504675937126e-51	-1.25691	3.51453	0.0819315103551736	9.63443292424175	0.460988003214038	0.000150229653266167	0.0132753151248937	0.00524155138133098	0.0132753151248937
Cluster-4041.8925	tr|S4RVP0|S4RVP0_PETMA_Anaphylatoxin-like_domain-containing_protein_OS=Petromyzon_marinus_OX=7757_PE=4_SV=1	4.07402147531706e-53	2.8504675937126e-51	-1.02427	2.78507	0.0667673528927868	9.3844920821567	0.306386782589824	0.000115083740267956	0.00880067508435189	0.00575056679934448	0.00880067508435189
Cluster-12309.0	tr|S4R849|S4R849_PETMA_Uncharacterized_protein_OS=Petromyzon_marinus_OX=7757_PE=4_SV=1	4.11859585328805e-53	2.87605946935531e-51	-1.80151	6.05878	0.117437001639972	6.99211463842463	0.944211739262806	0.00130186001828731	0.0222106935132365	0.0262810386900864	0.0262810386900864
Cluster-18870.0	UNANNOTATED	4.82329664582635e-53	3.36163211771033e-51	0.722072	2.0587	0.0471020624270223	10.3834144595269	0.151950830084117	3.09675745571976e-05	0.00153687310344586	0.00440624099520102	0.00440624099520102
Cluster-4041.13316	sp|P09968|GLB3_PETMA_Globin-3_OS=Petromyzon_marinus_OX=7757_PE=1_SV=2	5.45494307587518e-53	3.79450904908509e-51	-1.62527	5.07977	0.10607432960243	7.24651700903654	0.769501547780363	0.000981183300368454	0.0182764418709653	0.0215223435008416	0.0215223435008416
Cluster-16957.0	tr|S4RE11|S4RE11_PETMA_Carbonic_anhydrase_10_OS=Petromyzon_marinus_OX=7757_GN=CA10_(1_of_many)_PE=3_SV=1	7.16801249850467e-53	4.97651029891358e-51	1.69025	5.42081	0.110443302367522	8.69589711548981	0.833933837029583	0.000276691268544318	0.0241187548071435	0.00801243732571449	0.0241187548071435
Cluster-4041.7227	tr|S4RFW9|S4RFW9_PETMA_RNA_binding_protein,_mRNA_processing_factor_2_OS=Petromyzon_marinus_OX=7757_GN=RBPMS2_(1_of_many)_PE=4_SV=1	8.6916151176314e-53	6.02266964307087e-51	1.33381	3.79548	0.0872248352695035	9.03719106324331	0.523165438330256	0.000115826174420872	0.0151005176011632	0.00670995771839147	0.0151005176011632
Cluster-4041.10288	tr|S4RFA7|S4RFA7_PETMA_DENN/MADD_domain_containing_4A_OS=Petromyzon_marinus_OX=7757_PE=4_SV=1	9.29751093035914e-53	6.43012279977895e-51	0.881191	2.41377	0.0576421652529695	10.0296962231606	0.226603588089861	4.32936154780358e-05	0.00660194481462325	0.0046862040764359	0.00660194481462325
Cluster-16255.0	tr|S4R7C5|S4R7C5_PETMA_SLIT_and_NTRK-like_family,_member_2_OS=Petromyzon_marinus_OX=7757_PE=4_SV=1	1.81915774172204e-52	1.25570767496256e-50	1.39543	4.0367	0.0915425931470521	7.8688499201217	0.575867409571727	0.000428595197484746	0.0163314975226887	0.0135191638455798	0.0163314975226887
Cluster-4041.5753	tr|S4RE06|S4RE06_PETMA_Uncharacterized_protein_OS=Petromyzon_marinus_OX=7757_PE=4_SV=1	2.12798030889937e-52	1.46606428829403e-50	1.47814	4.38476	0.0970336126720226	7.46678258962212	0.647917665028635	0.000668719919871741	0.0063588280884544	0.0181623240564965	0.0181623240564965
Cluster-9829.2	tr|S4R5U9|S4R5U9_PETMA_NR_LBD_domain-containing_protein_OS=Petromyzon_marinus_OX=7757_PE=3_SV=1	3.25778675748096e-52	2.24014885581812e-50	-2.38598	10.8697	0.156917110862028	8.80018953711511	1.66172312167235	0.000960347690560049	0.0482856116720121	0.0075706621210054	0.0482856116720121
Cluster-4041.7926	tr|S4RNX7|S4RNX7_PETMA_Uncharacterized_protein_OS=Petromyzon_marinus_OX=7757_PE=4_SV=1	3.40362520260497e-52	2.3359651366657e-50	-1.97294	7.19179	0.129777281035911	8.39357763020088	1.13910252938015	0.000714928680335362	0.0329693566658121	0.00956126040328079	0.0329693566658121
Cluster-4041.6244	tr|S4RNG9|S4RNG9_PETMA_Nicotinamide_nucleotide_adenylyltransferase_2_OS=Petromyzon_marinus_OX=7757_PE=4_SV=1	4.16040671297616e-52	2.84991822130974e-50	1.61357	5.02069	0.106230228828668	9.77583360154466	0.76009023460824	7.18516368848229e-05	0.0224978713970976	0.00501044555199839	0.0224978713970976
Cluster-11618.0	UNANNOTATED	4.33383696952697e-52	2.96307564515396e-50	1.26542	3.54457	0.083324230113421	9.24573018811659	0.468401918699711	0.00011699596624058	0.0137688586817481	0.00609544283193688	0.0137688586817481
Cluster-13020.0	UNANNOTATED	4.96215084065366e-52	3.38622069606124e-50	0.923001	2.51683	0.0608125785925475	8.88067643578982	0.247527553768035	0.000139188656238156	0.00473953764298519	0.00725715077391137	0.00725715077391137
Cluster-16949.0	UNANNOTATED	6.62779318690826e-52	4.51430542387844e-50	1.27426	3.57607	0.0840611002590012	7.84723992916278	0.478910952919791	0.000405841628814721	0.0130230135281216	0.013726695524693	0.013726695524693
Cluster-4041.8178	tr|S4R751|S4R751_PETMA_Glycine_receptor,_alpha_2_OS=Petromyzon_marinus_OX=7757_PE=3_SV=1	7.20682400462608e-52	4.89941420942094e-50	-1.79333	6.00943	0.118345907717119	9.44197727278776	0.954913147348623	0.000174001934671476	0.0278375058121063	0.00562128888543403	0.0278375058121063
Cluster-16156.0	tr|S4RPZ4|S4RPZ4_PETMA_Prospero_domain-containing_protein_OS=Petromyzon_marinus_OX=7757_PE=4_SV=1	8.76798562580456e-52	5.94949183133603e-50	-3.28884	26.8116	0.217222548865211	8.15476657908517	3.18613129210829	0.000993139253520965	0.0933781322174771	0.0111287009591809	0.0933781322174771
Cluster-4041.6512	tr|S4RQX8|S4RQX8_PETMA_Delta-like_protein_OS=Petromyzon_marinus_OX=7757_GN=JAG1_(1_of_many)_PE=4_SV=1	1.09912416255299e-51	7.44403055704205e-50	1.9383	6.9469	0.128147257114464	6.95773285860546	1.10586210690424	0.00114111840171556	0.0317023206102053	0.0270044559199902	0.0317023206102053
Cluster-8741.0	tr|S4RGL8|S4RGL8_PETMA_Transmembrane_protein_214_OS=Petromyzon_marinus_OX=7757_PE=4_SV=1	1.21706335978008e-51	8.22730255785171e-50	-0.835331	2.30558	0.0552510521772287	9.91008518827786	0.206786884891982	4.51815020395624e-05	0.00606017603134214	0.0048251850169826	0.00606017603134214
Cluster-4041.1397	tr|S4REI6|S4REI6_PETMA_Phosphorylated_adaptor_for_RNA_export_OS=Petromyzon_marinus_OX=7757_PE=4_SV=1	1.40192235712863e-51	9.4591620505473e-50	-1.44018	4.22144	0.095315983175397	8.41306808601471	0.60562253099804	0.000284335045222871	0.0178859382521623	0.00944788052473779	0.0178859382521623
Cluster-4041.13085	tr|S4RBD5|S4RBD5_PETMA_NAD(P)H-hydrate_epimerase_OS=Petromyzon_marinus_OX=7757_GN=APOA1BP_PE=3_SV=1	1.57128551198323e-51	1.05622693210193e-49	1.26569	3.54555	0.083809757472892	11.0138973045708	0.473898408736974	1.83988335073725e-05	0.0140297520618226	0.00434484456864848	0.0140297520618226
Cluster-4041.6767	tr|S4RGN4|S4RGN4_PETMA_Calcium_channel,_voltage-dependent,_alpha_2/delta_subunit_1a_OS=Petromyzon_marinus_OX=7757_PE=4_SV=1	1.56922778117467e-51	1.05622693210193e-49	-1.15249	3.16606	0.0763133086309278	9.52313757790053	0.387815793615279	6.96230603818131e-05	0.0115778190880167	0.00545148791785788	0.0115778190880167
Cluster-10961.0	tr|A0A3S5XI48|A0A3S5XI48_LETRI_Transthyretin_OS=Lethenteron_reissneri_OX=7753_GN=TTR_PE=2_SV=1	3.2583830422713e-51	2.1862169654702e-49	-0.907356	2.47776	0.060274134706021	8.90757242521806	0.241836505311892	0.000108531169613829	0.00478209632467927	0.00715741145950529	0.00715741145950529
Cluster-3635.0	tr|S4RSM4|S4RSM4_PETMA_Lipoprotein_lipase_OS=Petromyzon_marinus_OX=7757_GN=LPL_PE=3_SV=1	3.41786808774318e-51	2.28895325958115e-49	-2.16847	8.74487	0.144077836768524	6.49675409224127	1.36715012925526	0.00242313989298886	0.0301097715349529	0.0390937062028058	0.0390937062028058
Cluster-4041.6648	tr|S4RD75|S4RD75_PETMA_Receptor_protein-tyrosine_kinase_OS=Petromyzon_marinus_OX=7757_PE=3_SV=1	4.12210350875629e-51	2.75544997184763e-49	1.72736	5.6258	0.114864469639033	7.90925454961559	0.879137485120521	0.000451893661003541	0.025935799109909	0.0131420409684438	0.025935799109909
Cluster-17562.0	tr|S4RSE3|S4RSE3_PETMA_Uncharacterized_protein_OS=Petromyzon_marinus_OX=7757_PE=4_SV=1	4.25732683545635e-51	2.84056113141961e-49	1.00879	2.74228	0.067091152757922	8.52892508754824	0.29637428791125	0.00018812849842043	0.00561159380156606	0.00881431705835322	0.00881431705835322
Cluster-16370.0	tr|S4RY49|S4RY49_PETMA_Male_germ_cell-associated_kinase_OS=Petromyzon_marinus_OX=7757_PE=4_SV=1	4.36892054605956e-51	2.90962017773963e-49	1.00265	2.7255	0.0666904481530773	8.54860884782369	0.290320849655138	0.000181995531570257	0.00339124316322485	0.00871323621814631	0.00871323621814631
Cluster-4041.4766	tr|S4RV48|S4RV48_PETMA_G_PROTEIN_RECEP_F1_2_domain-containing_protein_OS=Petromyzon_marinus_OX=7757_PE=3_SV=1	5.67861621138413e-51	3.77486275064709e-49	-1.1737	3.23393	0.0781577839923354	9.06373213863178	0.403456767987706	0.000136991988915135	0.01208028640827	0.00662481208216811	0.01208028640827
Cluster-18442.0	tr|G1FAE6|G1FAE6_PETMA_Uncoordinated_5_L2/3b_OS=Petromyzon_marinus_OX=7757_GN=3b_PE=2_SV=1	6.69285335647099e-51	4.44086873171156e-49	-1.19612	3.30727	0.079708989269172	10.115203762615	0.419780187574827	4.72059259542929e-05	0.0126598400146717	0.00460108982164237	0.0126598400146717
Cluster-4041.3657	tr|S4REX8|S4REX8_PETMA_FERM_domain-containing_protein_OS=Petromyzon_marinus_OX=7757_PE=4_SV=1	7.13280557743073e-51	4.72407158344643e-49	-2.01952	7.5347	0.134617432070146	8.46911101767469	1.20499209330857	0.000376065623422536	0.0358676404108982	0.00913296953007115	0.0358676404108982
Cluster-4041.4521	tr|S4RJ33|S4RJ33_PETMA_Si:dkey-288i20.2_OS=Petromyzon_marinus_OX=7757_PE=4_SV=1	7.5718571052766e-51	5.00563781391659e-49	-1.70389	5.49526	0.113607937991274	7.97049366122194	0.848532208675397	0.000750838175783749	0.0250626889734745	0.0125965303108112	0.0250626889734745
Cluster-14339.0	tr|S4RTM0|S4RTM0_PETMA_Uncharacterized_protein_OS=Petromyzon_marinus_OX=7757_PE=4_SV=1	7.66542471330142e-51	5.05819576081576e-49	-1.81807	6.15998	0.121228045181876	8.33708679820243	0.974288894607964	0.000427090866063827	0.0289653870111742	0.00990159528737774	0.0289653870111742
Cluster-8055.0	tr|S4R8C4|S4R8C4_PETMA_Uncharacterized_protein_OS=Petromyzon_marinus_OX=7757_PE=4_SV=1	8.25739959494419e-51	5.43884361965161e-49	2.01761	7.5203	0.134577079670508	7.18056284566642	1.19612622544968	0.00118786457067027	0.0350341161746142	0.022660150305593	0.0350341161746142
Cluster-15014.0	tr|S4R4U6|S4R4U6_PETMA_C2_domain-containing_protein_OS=Petromyzon_marinus_OX=7757_PE=4_SV=1	1.02762537262036e-50	6.75621412715647e-49	1.51416	4.5456	0.1010944794852	9.36234805505437	0.677833837270393	8.83575227832237e-05	0.0203518300419838	0.00580243351836834	0.0203518300419838
Cluster-4041.10961	tr|S4RLI1|S4RLI1_PETMA_Spliceosome_associated_factor_1,_recruiter_of_U4/U6.U5_tri-snRNP_OS=Petromyzon_marinus_OX=7757_GN=SART1_PE=4_SV=1	1.14898545570996e-50	7.54032188753597e-49	-0.7028	2.0194	0.0469464368954717	10.4466025053907	0.143222888131585	3.24212077354821e-05	0.00289804591532375	0.00437551466662553	0.00437551466662553
Cluster-7800.0	tr|S4RKT7|S4RKT7_PETMA_Ankyrin_repeat_domain_13B_OS=Petromyzon_marinus_OX=7757_PE=4_SV=1	1.28322640954928e-50	8.40595106860123e-49	1.48395	4.41034	0.0991753968928946	7.82916862732031	0.643753079844524	0.000531700258234771	0.0191398184394916	0.013903442648524	0.0191398184394916
Cluster-16636.0	tr|S4R5B4|S4R5B4_PETMA_Histamine_receptor_H3_OS=Petromyzon_marinus_OX=7757_PE=4_SV=1	1.43853043059654e-50	9.4061581591897e-49	-1.20064	3.32224	0.0802818199465194	9.30570241179965	0.421085161613129	0.000110805319410183	0.0127795359084405	0.00594051170163354	0.0127795359084405
Cluster-4041.2115	tr|D2KXX9|D2KXX9_EPTBU_Variable_lymphocyte_receptor_A_(Fragment)_OS=Eptatretus_burgeri_OX=7764_GN=VLRA_PE=2_SV=1	1.57460401719108e-50	1.02772203757246e-48	1.45966	4.30448	0.0976406041539828	8.37386984151714	0.626963128282287	0.000240385154871694	0.0188269900042378	0.00967798967822215	0.0188269900042378
Cluster-4041.2397	tr|S4RTZ3|S4RTZ3_PETMA_Uncharacterized_protein_OS=Petromyzon_marinus_OX=7757_PE=4_SV=1	1.58886120166904e-50	1.03514882963086e-48	2.00385	7.41757	0.134048817757302	6.67193525462825	1.15250355092329	0.00202590073444334	0.00336583113013807	0.0339122703498174	0.0339122703498174
Cluster-7583.0	tr|S4RJL9|S4RJL9_PETMA_Histone_deacetylase_OS=Petromyzon_marinus_OX=7757_PE=3_SV=1	1.92330408458428e-50	1.25077368524239e-48	-1.05302	2.86631	0.0705027396051128	8.37344300009257	0.318318203355022	0.000260731245395272	0.00183986434524922	0.0096805413382574	0.0096805413382574
Cluster-4041.941	tr|S4RMJ7|S4RMJ7_PETMA_Uncharacterized_protein_OS=Petromyzon_marinus_OX=7757_PE=4_SV=1	2.18553286834729e-50	1.4187422119923e-48	1.23395	3.43477	0.0826633256155024	8.83674773670488	0.456484666637128	0.000183802861224244	0.0134826479424049	0.00742541513572857	0.0134826479424049
Cluster-12846.0	tr|S4RLW8|S4RLW8_PETMA_Uncharacterized_protein_OS=Petromyzon_marinus_OX=7757_PE=4_SV=1	3.08731977183153e-50	2.00052758476355e-48	1.72398	5.60678	0.115669294939153	7.2280675879692	0.876299797564537	0.000972343061925124	0.0257864285215166	0.021834172933652	0.0257864285215166
Cluster-4041.8975	tr|S4RWF3|S4RWF3_PETMA_Uncharacterized_protein_OS=Petromyzon_marinus_OX=7757_PE=4_SV=1	3.21969223176755e-50	2.08255021099022e-48	-1.46194	4.31432	0.098106458175954	10.3842236582304	0.624434222846139	6.01791472363586e-05	0.0191895751244241	0.00440581186642562	0.0191895751244241
Cluster-4041.5668	tr|S4RQ22|S4RQ22_PETMA_Matrix_metallopeptidase_14_OS=Petromyzon_marinus_OX=7757_GN=MMP14_(1_of_many)_PE=4_SV=1	3.75507984512658e-50	2.42448718977176e-48	0.740094	2.09613	0.0496997991266544	9.85638710173053	0.159562629696605	4.46822330127418e-05	0.0024540702764162	0.00489545783344686	0.00489545783344686
Cluster-2187.0	tr|S4R8H9|S4R8H9_PETMA_Annexin_OS=Petromyzon_marinus_OX=7757_PE=3_SV=1	4.73172879115468e-50	3.04959072609849e-48	-1.75241	5.76846	0.117802321850473	8.17353689082033	0.915524917892934	0.000394032187261149	0.0273607418794637	0.0109926663746461	0.0273607418794637
Cluster-4041.12317	tr|S4RC92|S4RC92_PETMA_Dematin_actin_binding_protein_OS=Petromyzon_marinus_OX=7757_PE=4_SV=1	4.84136291139214e-50	3.11466787803928e-48	-0.934357	2.54558	0.06281694668036	8.82048042088376	0.269360747290218	0.000402485992613879	0.00599735478293926	0.00748945158787251	0.00748945158787251
Cluster-17846.0	tr|S4RCH5|S4RCH5_PETMA_HSNSD_domain-containing_protein_OS=Petromyzon_marinus_OX=7757_PE=4_SV=1	4.98501727353713e-50	3.20136028943243e-48	-1.13952	3.12525	0.0766198414320319	8.11598405640276	0.381001688667934	0.000323886540191489	0.00922776628010778	0.0114173136619479	0.0114173136619479
Cluster-4041.9413	tr|S4RT12|S4RT12_PETMA_SEC24_homolog_C,_COPII_coat_complex_component_OS=Petromyzon_marinus_OX=7757_GN=SEC24C_PE=4_SV=1	5.40659497223942e-50	3.46590686250706e-48	0.717985	2.0503	0.0482942575242004	10.0859828642619	0.150254878836135	3.5794158744142e-05	0.00368978477366799	0.00462887646088342	0.00462887646088342
Cluster-4041.3768	tr|Q9YHY0|Q9YHY0_LAMFL_Putative_odorant_receptor_LOR22_(Fragment)_OS=Lampetra_fluviatilis_OX=7748_PE=2_SV=1	6.94089011774093e-50	4.4415521584398e-48	-1.76677	5.85192	0.118973158900138	7.60989523627041	0.912326185700178	0.000729430219582432	0.0275797948577728	0.0163078738898542	0.0275797948577728
Cluster-8434.1	tr|S4RXX2|S4RXX2_PETMA_Family_with_sequence_similarity_160_member_A2_OS=Petromyzon_marinus_OX=7757_PE=4_SV=1	7.64336134504165e-50	4.88238373093664e-48	-1.09208	2.98048	0.0735722436684242	8.25446997079485	0.343073432715529	0.000393493011858207	0.00225305343349647	0.0104322570649538	0.0104322570649538
Cluster-4041.2229	tr|S4R9G4|S4R9G4_PETMA_Uncharacterized_protein_OS=Petromyzon_marinus_OX=7757_PE=4_SV=1	1.0895219810346e-49	6.94724805034527e-48	0.874444	2.39754	0.0590047424516887	9.00061223431315	0.221123615922581	0.000132291616237313	0.00356799501765555	0.00683082764734292	0.00683082764734292
Cluster-4041.2946	tr|S4RMB4|S4RMB4_PETMA_Uncharacterized_protein_OS=Petromyzon_marinus_OX=7757_PE=4_SV=1	1.79645195416394e-49	1.1434655155327e-47	2.4155	11.1954	0.163360984163688	6.19359090769498	1.70791816661507	0.00347553577469086	0.0383068656722549	0.0498980865191668	0.0498980865191668
Cluster-4041.2774	tr|S4RJA5|S4RJA5_PETMA_Uncharacterized_protein_OS=Petromyzon_marinus_OX=7757_PE=4_SV=1	2.15409708403855e-49	1.36868892991658e-47	-1.37711	3.96342	0.0932112324132163	7.58148764344414	0.55800739559182	0.000541266836413801	0.0168354008595675	0.0166569768346906	0.0168354008595675
Cluster-13055.0	tr|S4R777|S4R777_PETMA_Anoctamin_OS=Petromyzon_marinus_OX=7757_PE=3_SV=1	2.62399795462234e-49	1.66431813830835e-47	-1.45241	4.27341	0.0983970556592731	7.44635704695059	0.611959615437297	0.000916843370490222	0.0114210944598812	0.018447117754338	0.018447117754338
Cluster-8590.0	tr|S4RB90|S4RB90_PETMA_Fibronectin_leucine_rich_transmembrane_3_OS=Petromyzon_marinus_OX=7757_PE=4_SV=1	3.38346782820275e-49	2.14224742087422e-47	1.31182	3.71292	0.0889755830762076	8.12813110674739	0.505464365791472	0.000246279938829295	0.015587028828673	0.0113258087362202	0.015587028828673
Cluster-13420.0	tr|S4RSN2|S4RSN2_PETMA_Adenosine_deaminase_RNA_specific_B1_OS=Petromyzon_marinus_OX=7757_GN=ADARB1_(1_of_many)_PE=4_SV=1	4.03206855224036e-49	2.54842322221828e-47	-2.42851	11.342	0.16484878338095	8.45182819137618	1.75518868496622	0.000388500794167297	0.0539617419701917	0.00922835739798308	0.0539617419701917
Cluster-4041.10563	UNANNOTATED	4.20302898071278e-49	2.65181633742761e-47	-0.968102	2.63294	0.0657279253913304	11.0537115382799	0.274268247524727	1.93520094791492e-05	0.00862096834301745	0.00435916765921329	0.00862096834301745
Cluster-10540.2	tr|S4RXL0|S4RXL0_PETMA_RGS_domain-containing_protein_OS=Petromyzon_marinus_OX=7757_PE=4_SV=1	5.29722561584107e-49	3.3363244277144e-47	-1.18151	3.25929	0.080302285961289	7.98185923172857	0.40695336309002	0.000398289500767891	0.0107981082177408	0.0124986247604494	0.0124986247604494
Cluster-4041.1968	tr|S4RF43|S4RF43_PETMA_Phosphodiesterase_OS=Petromyzon_marinus_OX=7757_PE=3_SV=1	5.75981743695021e-49	3.62133416931889e-47	-1.54655	4.69525	0.105153063281928	7.26985209292668	0.708221279491316	0.000979362512039318	0.0205965679737939	0.0211349709231069	0.0211349709231069
Cluster-4041.1605	tr|S4RIG5|S4RIG5_PETMA_HRas_proto-oncogene,_GTPase_b_OS=Petromyzon_marinus_OX=7757_PE=4_SV=1	8.87511842356833e-49	5.57025975334708e-47	0.855072	2.35154	0.0582540486217277	9.05244457653276	0.216711855771641	0.00012630424091141	0.00659300250758698	0.00666076412073381	0.00666076412073381
Cluster-4041.9275	UNANNOTATED	1.06757737629013e-48	6.68872564172858e-47	1.62988	5.10328	0.111135047105465	7.47954456469393	0.77740384742481	0.00057266502788247	0.0241293323623853	0.0179870141616464	0.0241293323623853
Cluster-4041.5062	tr|S4R6C8|S4R6C8_PETMA_Anoctamin_OS=Petromyzon_marinus_OX=7757_PE=3_SV=1	1.20753055073823e-48	7.55242107759983e-47	-1.35798	3.88832	0.0926476516567009	9.18139926488414	0.540466528766762	0.000105956600225465	0.0170612181147773	0.0062720740535314	0.0170612181147773
Cluster-4041.133	tr|F1AT10|F1AT10_LETCA_Iroquois_C_(Fragment)_OS=Lethenteron_camtschaticum_OX=980415_GN=IroC_PE=2_SV=1	1.21991621011186e-48	7.6166400458772e-47	-2.22715	9.27342	0.151954139623932	7.84237055978584	1.46138864969239	0.000590195596450283	0.0455899255012483	0.0137740313262998	0.0455899255012483
Cluster-4041.8220	tr|A0A2P0WL88|A0A2P0WL88_LETCA_Sodium_channel_protein_OS=Lethenteron_camtschaticum_OX=980415_PE=2_SV=1	1.42769056089043e-48	8.89844638497447e-47	-1.29668	3.65712	0.0885341542811197	7.70584120050446	0.484767078642264	0.000482134195735433	0.00556077922994377	0.0151944587528108	0.0151944587528108
Cluster-4041.12992	tr|S4RFF6|S4RFF6_PETMA_SH2_domain-containing_protein_OS=Petromyzon_marinus_OX=7757_PE=4_SV=1	1.49851202520239e-48	9.32370033950752e-47	1.49618	4.4646	0.102178804313879	8.64106859138776	0.655818333901599	0.000243701961810341	0.0206373141402177	0.00826223775849771	0.0206373141402177
Cluster-4041.10201	tr|S4R8E8|S4R8E8_PETMA_Mediator_of_RNA_polymerase_II_transcription_subunit_15_OS=Petromyzon_marinus_OX=7757_GN=MED15_PE=3_SV=1	1.52940945616479e-48	9.49950816443078e-47	-1.33269	3.79124	0.0910224824590397	8.73789220904341	0.523414823325265	0.000171157940029168	0.0163990266859832	0.00782950005930184	0.0163990266859832
Cluster-4041.8527	tr|S4RZC9|S4RZC9_PETMA_PKS_ER_domain-containing_protein_OS=Petromyzon_marinus_OX=7757_PE=4_SV=1	1.75979589248206e-48	1.09116447726435e-46	-0.747022	2.1107	0.0510545594332172	9.69103720345927	0.163823853839143	6.87199457440986e-05	0.00469604928050627	0.00514441613209571	0.00514441613209571
Cluster-13123.0	tr|S4RE61|S4RE61_PETMA_Adhesion_G_protein-coupled_receptor_V1_OS=Petromyzon_marinus_OX=7757_PE=3_SV=1	2.13353119882015e-48	1.32062276253303e-46	-1.44286	4.23278	0.0986994400836515	7.42702439483235	0.607431934694612	0.000761652312615427	0.0135662142907655	0.0187215066330372	0.0187215066330372
Cluster-4041.5415	tr|S4R814|S4R814_PETMA_Uncharacterized_protein_OS=Petromyzon_marinus_OX=7757_PE=4_SV=1	2.33865547188087e-48	1.44510423943731e-46	1.30701	3.69511	0.0894447866773229	7.6788773819263	0.50516350265237	0.000503373844117362	0.0116529564617778	0.0154973658833862	0.0154973658833862
Cluster-4041.4399	tr|S4RY89|S4RY89_PETMA_Si:dkey-283b15.2_OS=Petromyzon_marinus_OX=7757_PE=4_SV=1	2.70085884782892e-48	1.66605466114016e-46	-1.1206	3.06669	0.0767393678217589	11.3142080271036	0.369025363412325	1.40369571703075e-05	0.0117638241901961	0.00450835099935234	0.0117638241901961
Cluster-4041.9349	tr|S4RVJ2|S4RVJ2_PETMA_Leucine_rich_repeat_containing_G_protein-coupled_receptor_6_OS=Petromyzon_marinus_OX=7757_GN=LGR6_PE=4_SV=1	3.0534748484475e-48	1.88034445162187e-46	-2.39243	10.9401	0.16392917196221	6.18523311666019	1.66293859191911	0.00351506070853679	0.0200917670361019	0.0502304861318946	0.0502304861318946
Cluster-4041.6657	tr|S4R4F4|S4R4F4_PETMA_AP-1_complex_subunit_mu-1_OS=Petromyzon_marinus_OX=7757_PE=3_SV=1	3.34819038403832e-48	2.05830719284051e-46	0.882928	2.41797	0.0605242039474837	8.89882821696606	0.226109139430994	0.000136789801616046	0.00174058183476226	0.00718956872533716	0.00718956872533716
Cluster-2609.0	tr|S4RZI9|S4RZI9_PETMA_Rho_GTPase_activating_protein_5_OS=Petromyzon_marinus_OX=7757_PE=4_SV=1	3.78065295051266e-48	2.32019832865677e-46	-1.5798	4.85398	0.108355936318844	7.61126579187862	0.729856303397653	0.000557013083315827	0.0229250047877509	0.0162912608505732	0.0229250047877509
Cluster-17859.0	tr|S4RA17|S4RA17_PETMA_G_protein-coupled_receptor_78b_OS=Petromyzon_marinus_OX=7757_PE=4_SV=1	4.20918250363639e-48	2.57878757032837e-46	1.43962	4.21907	0.0987906590701455	7.41402597503589	0.597455193938916	0.000610519447059494	0.00535994932252832	0.018908669191968	0.018908669191968
Cluster-4041.11917	tr|S4RIP1|S4RIP1_PETMA_Catenin_beta_1_OS=Petromyzon_marinus_OX=7757_GN=CTNNB1_(1_of_many)_PE=4_SV=1	4.24735886228973e-48	2.59775113545112e-46	-0.847778	2.33445	0.0581794937145351	11.0215851600951	0.210977053160298	1.67919287233641e-05	0.0067529150490359	0.00434743911336868	0.0067529150490359
Cluster-9484.0	tr|S4RKU3|S4RKU3_PETMA_Uncharacterized_protein_OS=Petromyzon_marinus_OX=7757_PE=4_SV=1	4.76722839270828e-48	2.9107612001183e-46	-1.66347	5.27761	0.114219086325497	8.11962825745447	0.847810798113263	0.000524331011986188	0.0255676683500766	0.011389754203176	0.0255676683500766
Cluster-8875.3	tr|S4RUV8|S4RUV8_PETMA_Protein_tyrosine_phosphatase_receptor_type_K_OS=Petromyzon_marinus_OX=7757_PE=4_SV=1	5.54105712476947e-48	3.37750910810312e-46	2.34624	10.4463	0.161213973511737	8.68820064691376	1.64878311460463	0.000358775555497868	0.0516211149553885	0.00804674269678944	0.0516211149553885
Cluster-4041.1717	tr|S4RJD1|S4RJD1_PETMA_ATP-citrate_synthase_OS=Petromyzon_marinus_OX=7757_GN=ACLY_(1_of_many)_PE=3_SV=1	1.38081731256992e-47	8.40242521352829e-46	0.677216	1.96839	0.0467335328030793	10.5407830110552	0.134458890448061	2.79837101671848e-05	0.00399782416937603	0.00434006246634578	0.00434006246634578
Cluster-18555.0	tr|S4RWQ4|S4RWQ4_PETMA_RAB3C,_member_RAS_oncogene_family_OS=Petromyzon_marinus_OX=7757_PE=4_SV=1	1.42961715992804e-47	8.6846827571777e-46	-0.699603	2.01295	0.0482863082779745	10.094332066561	0.1539770651856	4.23345045981203e-05	0.00299966325461375	0.00462080062963305	0.00462080062963305
Cluster-7388.0	tr|S4RRL0|S4RRL0_PETMA_Solute_carrier_family_7_member_11_OS=Petromyzon_marinus_OX=7757_GN=SLC7A11_PE=4_SV=1	1.46110662311897e-47	8.86100800796417e-46	1.2964	3.65611	0.0894862556590889	7.6793197983178	0.49387446315904	0.000523246053712921	0.00967006732039858	0.0154923338500547	0.0154923338500547
Cluster-10639.0	sp|P28767|SODM_PETMA_Superoxide_dismutase_[Mn],_mitochondrial_(Fragment)_OS=Petromyzon_marinus_OX=7757_PE=2_SV=1	1.50500633212221e-47	9.11187587914328e-46	1.76182	5.82303	0.121629895160227	8.12021184431912	0.919062577172776	0.000356195482457021	0.0292314673109187	0.0113853493646555	0.0292314673109187
Cluster-4041.452	tr|S4RVK6|S4RVK6_PETMA_Dol-P-Man:Man(5)GlcNAc(2)-PP-Dol_alpha-1,3-mannosyltransferase_OS=Petromyzon_marinus_OX=7757_PE=4_SV=1	1.55946344220853e-47	9.42571155834373e-46	-0.770631	2.16113	0.0532105927093288	9.45573363558976	0.173779485120385	7.12573977535023e-05	0.00483184099927246	0.00559147695520265	0.00559147695520265
Cluster-18245.0	tr|S4RXD0|S4RXD0_PETMA_WH1_domain-containing_protein_OS=Petromyzon_marinus_OX=7757_PE=4_SV=1	1.71646762579602e-47	1.03572693333057e-45	-1.15412	3.17123	0.0797260979002421	8.73774316831791	0.392443079613453	0.000208778661272646	0.0125037227115253	0.00783013687475354	0.0125037227115253
Cluster-4041.11130	tr|S4RTB6|S4RTB6_PETMA_Glutamate_ionotropic_receptor_AMPA_type_subunit_4_OS=Petromyzon_marinus_OX=7757_GN=GRIA4_PE=3_SV=1	2.16379199579218e-47	1.30345814982704e-45	-1.11271	3.04259	0.0769501107895433	8.10606268445156	0.362608534890058	0.000349825169090967	0.0109777146219738	0.011492813931955	0.011492813931955
Cluster-4041.165	tr|S4RXQ3|S4RXQ3_PETMA_Transferrin-a_OS=Petromyzon_marinus_OX=7757_PE=3_SV=1	2.53452053994016e-47	1.52423013675365e-45	-2.38496	10.8586	0.165057621832493	9.81881410733775	1.66686248044461	9.17201345317589e-05	0.0543963169154646	0.00494763919557792	0.0543963169154646
Cluster-4041.12408	tr|S4RFR7|S4RFR7_PETMA_Heterogeneous_nuclear_ribonucleoprotein_U_like_1_OS=Petromyzon_marinus_OX=7757_GN=HNRNPUL1_PE=4_SV=1	3.10758993835006e-47	1.86574719453895e-45	1.01079	2.74777	0.0700226024362424	8.74525450841662	0.299635526419044	0.000187685613266644	0.00961864409062147	0.00779814861291102	0.00961864409062147
Cluster-4041.11026	tr|S4RUX8|S4RUX8_PETMA_Uncharacterized_protein_OS=Petromyzon_marinus_OX=7757_PE=4_SV=1	3.24522747830175e-47	1.94513526336943e-45	2.17801	8.82876	0.150913487492752	6.39707842039044	1.37557319786306	0.00313431269803548	0.0184271643438834	0.0424154487164147	0.0424154487164147
Cluster-4041.9365	tr|S4RFX4|S4RFX4_PETMA_Integrase_catalytic_domain-containing_protein_OS=Petromyzon_marinus_OX=7757_PE=4_SV=1	3.60231055014579e-47	2.15557228477359e-45	-2.07614	7.97365	0.143926587253909	8.42943419362052	1.26275805053639	0.000322687451458578	0.0411070375856556	0.00935423310944095	0.0411070375856556
Cluster-9829.0	tr|S4R719|S4R719_PETMA_Leucine-rich_repeats_and_guanylate_kinase_domain_containing_OS=Petromyzon_marinus_OX=7757_PE=4_SV=1	4.25283754599134e-47	2.54061124030708e-45	-1.17675	3.24382	0.0816420094803963	8.32405623173098	0.406197093161341	0.000420314715440149	0.0129105207085541	0.00998263981775558	0.0129105207085541
Cluster-14688.0	tr|S4RGK0|S4RGK0_PETMA_Proteasome_26S_subunit,_non-ATPase_8_OS=Petromyzon_marinus_OX=7757_PE=4_SV=1	4.39755150115846e-47	2.62270554952175e-45	1.01394	2.75643	0.070357463815293	8.37930302892478	0.300234961414599	0.000254748019034466	0.00839112322894395	0.00964559741000605	0.00964559741000605
Cluster-3165.0	tr|S4R6L9|S4R6L9_PETMA_ELL_domain-containing_protein_OS=Petromyzon_marinus_OX=7757_PE=4_SV=1	5.27253251032644e-47	3.13933918325943e-45	-2.43117	11.3722	0.168846793876207	6.12020100221933	1.6969771987126	0.0041172727735528	0.00736706205988137	0.0529012068309962	0.0529012068309962
Cluster-4041.7702	tr|S4R515|S4R515_PETMA_Kv_channel_interacting_protein_2_OS=Petromyzon_marinus_OX=7757_PE=4_SV=1	6.23288353779174e-47	3.70501141602652e-45	-0.803593	2.23355	0.0558549715037858	9.228206177199	0.191644451046925	9.70887220754634e-05	0.00566193535437189	0.00614246696130199	0.00614246696130199
Cluster-17764.1	tr|S4RBU9|S4RBU9_PETMA_Prostaglandin_E_receptor_1a_(subtype_EP1)_OS=Petromyzon_marinus_OX=7757_PE=4_SV=1	6.55611844778407e-47	3.89072091976334e-45	0.97574	2.65313	0.0678368201199531	9.04382134552521	0.281284208040753	0.000116185590630687	0.00908748273734307	0.00668848809263423	0.00908748273734307
Cluster-5790.0	tr|D2KY62|D2KY62_EPTBU_Variable_lymphocyte_receptor_B_OS=Eptatretus_burgeri_OX=7764_GN=VLRB_PE=4_SV=1	8.61096287595813e-47	5.10174724725012e-45	1.85713	6.40534	0.129283931876425	8.43488383089622	1.00982631083491	0.00037368464024052	0.0330549854426159	0.00932336171723977	0.0330549854426159
Cluster-4041.10551	tr|A0A2P0WL88|A0A2P0WL88_LETCA_Sodium_channel_protein_OS=Lethenteron_camtschaticum_OX=980415_PE=2_SV=1	1.15320347760335e-46	6.82116063569887e-45	0.80969	2.24721	0.0564460051595176	9.18758206537834	0.188774461653002	0.000117687765867945	0.00132409009082801	0.00625461523106864	0.00625461523106864
Cluster-8046.1	tr|S4RAY7|S4RAY7_PETMA_Leucine-rich_pentatricopeptide_repeat_containing_OS=Petromyzon_marinus_OX=7757_PE=4_SV=1	1.30388535411843e-46	7.6997748752317e-45	0.717969	2.05026	0.0500815802948629	9.80639436114064	0.152526603962942	5.0886176770783e-05	0.00256456219090298	0.00496544319289082	0.00496544319289082
Cluster-4041.9234	tr|Q91087|Q91087_MYXGL_Proteasome_subunit_beta_OS=Myxine_glutinosa_OX=7769_PE=2_SV=1	1.45684508985272e-46	8.58893769940549e-45	-2.00881	7.45445	0.140199066298363	8.0859142418354	1.18410848224635	0.000833847606780189	0.0384777087750856	0.0116482758022699	0.0384777087750856
Cluster-4041.1812	tr|S4RUS2|S4RUS2_PETMA_Potassium_voltage-gated_channel_6a_OS=Petromyzon_marinus_OX=7757_PE=2_SV=1	1.51914918444676e-46	8.9415977283566e-45	-2.89109	18.0129	0.20181578158945	7.60477654478269	2.4698429742687	0.00226819170815069	0.0791910276889705	0.0163701055365382	0.0791910276889705
Cluster-4041.9379	tr|S4RMY6|S4RMY6_PETMA_SRSF_protein_kinase_2_OS=Petromyzon_marinus_OX=7757_GN=SRPK2_PE=3_SV=1	1.66746902950838e-46	9.7985602464395e-45	-0.757496	2.13293	0.0529018374748231	9.50659810954434	0.168046018851446	0.000112292922623002	0.00474456463124064	0.00548491589380219	0.00548491589380219
Cluster-4041.13597	tr|S4RWS5|S4RWS5_PETMA_SSD_domain-containing_protein_OS=Petromyzon_marinus_OX=7757_PE=4_SV=1	2.24781417676418e-46	1.31872987339266e-44	1.05358	2.8679	0.0736865325881073	8.24429166974098	0.32554393422286	0.000358944556626411	0.00875990651531531	0.01050046561309	0.01050046561309
Cluster-4041.9461	tr|S4RMU0|S4RMU0_PETMA_Uncharacterized_protein_OS=Petromyzon_marinus_OX=7757_PE=4_SV=1	2.34932164088348e-46	1.37603671288425e-44	1.43889	4.21599	0.100656170706786	7.37796466864739	0.600759388575218	0.000823972633106288	0.00348389982879774	0.0194393567696009	0.0194393567696009
Cluster-4041.13603	tr|S4RX36|S4RX36_PETMA_G_protein-coupled_receptor_149_OS=Petromyzon_marinus_OX=7757_GN=GPR149_PE=4_SV=1	2.60313218134516e-46	1.52221857947506e-44	-1.54763	4.70032	0.108317528711609	10.7288021891067	0.70184365307105	2.6838115529065e-05	0.0234385359368515	0.00430562833773857	0.0234385359368515
Cluster-15259.2	tr|S4RLK4|S4RLK4_PETMA_Synapse_differentiation_inducing_1_OS=Petromyzon_marinus_OX=7757_GN=SYNDIG1_PE=4_SV=1	2.69497206843518e-46	1.5733649431353e-44	-1.85155	6.36968	0.129610512330028	9.1007252187853	1.00901568754135	0.000178031070787941	0.0334197387421166	0.00650963220436989	0.0334197387421166
Cluster-4041.11911	UNANNOTATED	3.4737389066853e-46	2.02473374880265e-44	-2.47935	11.9335	0.173772524067226	8.17111336501709	1.80239324673563	0.000491017386949882	0.0599027628544397	0.0110100988293178	0.0599027628544397
Cluster-10847.2	tr|S4RX46|S4RX46_PETMA_Ring_finger_protein_150a_OS=Petromyzon_marinus_OX=7757_PE=4_SV=1	4.18581893124011e-46	2.43583505217133e-44	-0.934539	2.54604	0.0655596913945276	8.61906271525034	0.254983276081086	0.00023003314716437	0.00740047750745653	0.00836611312432702	0.00836611312432702
Cluster-4041.2523	tr|S4R9D7|S4R9D7_PETMA_Uncharacterized_protein_OS=Petromyzon_marinus_OX=7757_PE=4_SV=1	4.45000129463418e-46	2.58538605103278e-44	2.11921	8.32459	0.148711434021352	6.81145280486025	1.33900714005833	0.0018967465519217	0.0423334346654523	0.0303273688722638	0.0423334346654523
Cluster-4041.3598	tr|S4REJ9|S4REJ9_PETMA_SH3_and_cysteine_rich_domain_OS=Petromyzon_marinus_OX=7757_PE=4_SV=1	4.66315772131625e-46	2.70485711502736e-44	-1.82123	6.17948	0.127830636947003	6.77510055754007	0.974801914510842	0.00146161039634468	0.0158379889611684	0.0312197330882081	0.0312197330882081
Cluster-4041.4033	tr|S4RJ78|S4RJ78_PETMA_Ankyrin_repeat_and_EF-hand_domain_containing_1b_OS=Petromyzon_marinus_OX=7757_PE=4_SV=1	5.49475757876413e-46	3.18209286320603e-44	1.11508	3.04982	0.0783295216214331	8.38265329068457	0.370193472206329	0.000215993773294232	0.0120550341415909	0.00962570390241359	0.0120550341415909
Cluster-12669.5	tr|S4RAW0|S4RAW0_PETMA_Adhesion_G_protein-coupled_receptor_B3_OS=Petromyzon_marinus_OX=7757_PE=3_SV=1	6.12583296322183e-46	3.54185419383194e-44	-0.68084	1.97554	0.0478515631392111	11.0199338559437	0.136055285825948	1.72265548579039e-05	0.00456231763487391	0.00434687492811003	0.00456231763487391
Cluster-17633.0	UNANNOTATED	7.91933169737259e-46	4.57147553503388e-44	2.1167	8.30369	0.148956317597163	7.18183922369317	1.32545527526281	0.00128775946535137	0.0430882096388623	0.0226375170221756	0.0430882096388623
Cluster-4041.3138	tr|S4RXV6|S4RXV6_PETMA_PH_domain-containing_protein_OS=Petromyzon_marinus_OX=7757_PE=4_SV=1	8.21567108918656e-46	4.73493877212205e-44	-0.76387	2.14657	0.0537647949980125	10.0774133040499	0.171646955300291	4.43610693011892e-05	0.00573694529305543	0.00463727956287427	0.00573694529305543
Cluster-6560.0	UNANNOTATED	1.00203559035295e-45	5.76579294973809e-44	-0.912065	2.48946	0.0642583930044989	8.68323729344611	0.247709119291377	0.000189286354664226	0.0055022613316692	0.00806899578837705	0.00806899578837705
Cluster-10549.0	tr|Q75ZZ4|Q75ZZ4_LETCA_Creatine_kinase_1-2_OS=Lethenteron_camtschaticum_OX=980415_PE=2_SV=1	1.02938548192949e-45	5.91370448668214e-44	1.41025	4.09698	0.0993705893143486	9.28959651151854	0.591014962360025	8.71068276736332e-05	0.0196619212136882	0.00598122078255405	0.0196619212136882
Cluster-17164.0	tr|S4RLR3|S4RLR3_PETMA_Tubulin_polymerization_promoting_protein_OS=Petromyzon_marinus_OX=7757_GN=TPPP_PE=4_SV=1	1.25290091707277e-45	7.1862959618322e-44	-0.934223	2.54523	0.0658922193767962	8.59468598296741	0.255711750703342	0.000199897657224933	0.00052533621541773	0.00848367149157474	0.00848367149157474
Cluster-4041.770	tr|S4R5I0|S4R5I0_PETMA_MFS_domain-containing_protein_OS=Petromyzon_marinus_OX=7757_PE=4_SV=1	1.26420352218696e-45	7.23957822745378e-44	-2.76091	15.8143	0.194740210158746	8.92202047785167	2.23457462373424	0.000353026429947515	0.0754944724753979	0.00710484026138563	0.0754944724753979
Cluster-11985.0	tr|S4RBE7|S4RBE7_PETMA_Ankyrin_repeat_and_FYVE_domain_containing_1_OS=Petromyzon_marinus_OX=7757_PE=4_SV=1	1.29338032407766e-45	7.39488658105006e-44	1.17865	3.24999	0.0831453526440158	7.87591549844155	0.403454453754078	0.000374099066275662	0.00833868381416904	0.0134522002663198	0.0134522002663198
Cluster-4041.12611	tr|S4RBE0|S4RBE0_PETMA_ADP-ribosylation_factor_GTPase_activating_protein_2_OS=Petromyzon_marinus_OX=7757_PE=4_SV=1	1.33918720304166e-45	7.6446332353948e-44	-2.45776	11.6786	0.173406740183081	9.2825399259277	1.77690516450486	0.000207693134476221	0.0599321019473691	0.00599926298805662	0.0599321019473691
Cluster-2954.2	tr|S4RCY7|S4RCY7_PETMA_Insulin-degrading_enzyme_OS=Petromyzon_marinus_OX=7757_PE=3_SV=1	1.701872528667e-45	9.69959457186233e-44	-1.58028	4.85633	0.111629193646394	7.8002054589998	0.742783642444395	0.00051067920330096	0.0244114745449874	0.0141931233246513	0.0244114745449874
Cluster-11862.0	tr|S4RSF2|S4RSF2_PETMA_Cytohesin_2_OS=Petromyzon_marinus_OX=7757_GN=CYTH2_PE=4_SV=1	1.85858708699005e-45	1.0576007501491e-43	-1.17242	3.22979	0.0828544204761279	7.88345107427014	0.40290378948169	0.000348449351928174	0.00955854826209422	0.0133812606329418	0.0133812606329418
Cluster-4455.0	tr|S4RWW1|S4RWW1_PETMA_Serine/threonine-protein_kinase_receptor_OS=Petromyzon_marinus_OX=7757_GN=ACVR2B_(1_of_many)_PE=3_SV=1	2.63319135387638e-45	1.49601043695823e-43	-0.994509	2.7034	0.0704036577934658	8.37216067158723	0.289667360392115	0.000225136931153969	0.00928423705169279	0.0096882131302449	0.0096882131302449
Cluster-4041.11481	tr|S4S0J3|S4S0J3_PETMA_Immunoglobulin_superfamily_containing_leucine-rich_repeat_2_OS=Petromyzon_marinus_OX=7757_PE=4_SV=1	3.03451630507692e-45	1.7212982630833e-43	-0.749863	2.11671	0.0531221363553563	9.81359288510534	0.167678769577483	5.87849983619094e-05	0.00558513774355223	0.00495509005018655	0.00558513774355223
Cluster-5979.0	tr|S4R9D6|S4R9D6_PETMA_Ubiquitin_specific_peptidase_15_OS=Petromyzon_marinus_OX=7757_GN=USP15_PE=3_SV=1	3.19592979458758e-45	1.81000351500398e-43	-1.18579	3.27327	0.0840259686976531	8.88193822549443	0.415167364000536	0.000126602640693244	0.0139941241904647	0.0072524165421234	0.0139941241904647
Cluster-4041.11576	tr|S4RR91|S4RR91_PETMA_DNA_topoisomerase_2_OS=Petromyzon_marinus_OX=7757_PE=3_SV=1	4.75788354579892e-45	2.69037367857809e-43	2.09117	8.09434	0.148477194796847	6.4459213521748	1.27434343618139	0.0033319243612978	0.0310117879812077	0.0407590303881839	0.0407590303881839
Cluster-4041.7206	tr|S4RW72|S4RW72_PETMA_SH3_domain-containing_protein_OS=Petromyzon_marinus_OX=7757_PE=4_SV=1	4.93425444844103e-45	2.7857235907266e-43	-0.771598	2.16322	0.0547951100423779	9.31720106821985	0.17391222925026	9.31634360231649e-05	0.00497208370434148	0.00591184473308945	0.00591184473308945
Cluster-4041.9479	tr|S4R986|S4R986_PETMA_Synaptogyrin_OS=Petromyzon_marinus_OX=7757_GN=SYNGR4_PE=3_SV=1	7.68521597011082e-45	4.33202855694507e-43	-1.55007	4.7118	0.110323976530633	7.79305439525096	0.71761622163589	0.000668500835762316	0.0236742587593011	0.0142658953313698	0.0236742587593011
Cluster-17661.0	tr|S4RVY0|S4RVY0_PETMA_Uncharacterized_protein_OS=Petromyzon_marinus_OX=7757_PE=4_SV=1	9.74528731071006e-45	5.48465989914031e-43	-0.928986	2.53194	0.0661985253972905	8.57251425055857	0.253557373693169	0.00017157197902847	0.00371241899934749	0.00859291755052297	0.00859291755052297
Cluster-4041.8930	tr|S4RMQ4|S4RMQ4_PETMA_SMEK_homolog_1,_suppressor_of_mek1_(Dictyostelium)_OS=Petromyzon_marinus_OX=7757_PE=4_SV=1	1.02285858378938e-44	5.74766613262774e-43	-1.12376	3.0764	0.080097557381414	9.8983423937121	0.376654278328726	5.67311761698861e-05	0.0127745062207679	0.00484012593792564	0.0127745062207679
Cluster-4041.11453	tr|S4RHX4|S4RHX4_PETMA_Cullin_1b_OS=Petromyzon_marinus_OX=7757_PE=3_SV=1	1.17093665749213e-44	6.56948440146484e-43	-0.720695	2.05586	0.0514036377189069	9.64135416010718	0.1545334358938	5.53338068728396e-05	0.00451834271982373	0.00522933413460041	0.00522933413460041
Cluster-4041.3105	tr|S4R7C6|S4R7C6_PETMA_Si:ch211-245j22.3_OS=Petromyzon_marinus_OX=7757_PE=4_SV=1	1.25290302014533e-44	7.01840363138418e-43	2.61707	13.6955	0.186726489707543	6.5686806331885	2.02108688669547	0.00202080145237883	0.0677127624646235	0.0368662973434018	0.0677127624646235
Cluster-4041.1760	tr|S4RC96|S4RC96_PETMA_Uncharacterized_protein_OS=Petromyzon_marinus_OX=7757_PE=4_SV=1	1.36214177048047e-44	7.61846104071368e-43	1.85459	6.38907	0.132380115849856	6.69540734537962	0.998660936226197	0.00177102017996318	0.0183753685008957	0.0332779699648792	0.0332779699648792
Cluster-3076.0	tr|S4RLR3|S4RLR3_PETMA_Tubulin_polymerization_promoting_protein_OS=Petromyzon_marinus_OX=7757_GN=TPPP_PE=4_SV=1	1.43108693973022e-44	7.9916427971301e-43	-0.939768	2.55939	0.0670972000083165	9.49240534668141	0.258838386070299	7.4434600725323e-05	0.00892963389718672	0.00551407523438748	0.00892963389718672
Cluster-16605.1	tr|S4RQP1|S4RQP1_PETMA_Uncharacterized_protein_OS=Petromyzon_marinus_OX=7757_PE=4_SV=1	1.45306687883993e-44	8.10180529670082e-43	0.940521	2.56132	0.0671561856610401	8.55199786443558	0.259355640898123	0.00016752827213763	0.00885237827294255	0.00869601712864282	0.00885237827294255
Cluster-18089.0	tr|S4R9M0|S4R9M0_PETMA_Kinesin_motor_domain-containing_protein_OS=Petromyzon_marinus_OX=7757_PE=3_SV=1	1.53047217402336e-44	8.52018123752357e-43	0.954583	2.59759	0.0681781525751767	8.46972434143116	0.26418354200629	0.000166908719645179	0.00490873289188526	0.00912961225748298	0.00912961225748298
Cluster-4041.11909	UNANNOTATED	2.13321439924296e-44	1.18573090324535e-42	-1.25966	3.52423	0.0901194558947034	7.67177214431936	0.475147289887605	0.000664566238538489	0.00154290373717105	0.0155784664229763	0.0155784664229763
Cluster-11666.0	tr|S4RIK2|S4RIK2_PETMA_Bridging_integrator_1_OS=Petromyzon_marinus_OX=7757_GN=BIN1_(1_of_many)_PE=4_SV=1	2.65764879231425e-44	1.47495406663576e-42	-1.28761	3.62412	0.0922223903075624	8.759334251593	0.486726570150415	0.000228501431733252	0.0167814371163475	0.0077387666301197	0.0167814371163475
Cluster-2950.0	tr|S4RIE0|S4RIE0_PETMA_PCI_domain-containing_protein_OS=Petromyzon_marinus_OX=7757_PE=4_SV=1	2.68829645521519e-44	1.48966418210946e-42	1.68965	5.41759	0.121024645657457	7.81314247612413	0.839032489409798	0.000360786250442373	0.0289331434625838	0.0140627333271093	0.0289331434625838
Cluster-15008.1	tr|S4RPD1|S4RPD1_PETMA_Uncharacterized_protein_OS=Petromyzon_marinus_OX=7757_PE=4_SV=1	2.73047783361444e-44	1.51071037431194e-42	2.08493	8.04402	0.149349147378388	7.042847194972	1.33001287917781	0.00138145352406147	0.0432288821212416	0.0252504169463892	0.0432288821212416
Cluster-7165.0	tr|S4RHT9|S4RHT9_PETMA_Calpain_15_OS=Petromyzon_marinus_OX=7757_PE=3_SV=1	2.94244285897722e-44	1.62548498521348e-42	1.15559	3.17588	0.0828093412054471	8.01334298890262	0.402590362702256	0.000343376285185615	0.0133713976965747	0.0122326999157434	0.0133713976965747
Cluster-4041.9836	tr|D2KY36|D2KY36_EPTBU_Variable_lymphocyte_receptor_B_(Fragment)_OS=Eptatretus_burgeri_OX=7764_GN=VLRB_PE=4_SV=1	3.19541905934649e-44	1.76252846060242e-42	1.15203	3.16461	0.0825894633802995	8.31254485193452	0.395476409437786	0.00022368508414538	0.0134183538387463	0.0100550476374084	0.0134183538387463
Cluster-4041.484	tr|A5HHU5|A5HHU5_PETMA_Variable_lymphocyte_receptor_B_cassette_(Fragment)_OS=Petromyzon_marinus_OX=7757_PE=4_SV=1	3.36638734292952e-44	1.85398756529517e-42	-1.42238	4.14697	0.101997814118019	7.95542381225286	0.616189978941984	0.000522801984319638	0.0202843061853884	0.0127279336237367	0.0202843061853884
Cluster-8842.0	tr|S4R808|S4R808_PETMA_Uncharacterized_protein_OS=Petromyzon_marinus_OX=7757_PE=4_SV=1	4.01386585175019e-44	2.20719659979346e-42	-0.673607	1.9613	0.0483474801510266	10.0842277515193	0.132237850576938	4.43696204809493e-05	0.00315334356719227	0.00463058805342688	0.00463058805342688
Cluster-4041.781	tr|A0A248WXU8|A0A248WXU8_EPTBU_Homeobox_protein_OS=Eptatretus_burgeri_OX=7764_GN=Hox9IV_PE=3_SV=1	5.12195360992113e-44	2.80793929380478e-42	-1.53494	4.64106	0.110306974965158	10.4856454992478	0.691396809466062	4.33181344203439e-05	0.0242919393175077	0.0043593257072804	0.0242919393175077
Cluster-4041.754	tr|S4RYM1|S4RYM1_PETMA_Zinc_finger_and_AT_hook_domain_containing_OS=Petromyzon_marinus_OX=7757_PE=4_SV=1	5.29003128415674e-44	2.89566811373103e-42	-0.887251	2.42844	0.0637718879079734	9.84003163648206	0.233103635331881	4.99420488849948e-05	0.00808376532580925	0.00491786376415665	0.00808376532580925
Cluster-5475.0	tr|S4S0V5|S4S0V5_PETMA_Ankyrin_repeat_domain_34A_OS=Petromyzon_marinus_OX=7757_GN=ANKRD34A_(1_of_many)_PE=4_SV=1	7.03485734887409e-44	3.84490235315439e-42	-3.02415	20.5766	0.217682589746309	8.2090728180026	2.7087526938422	0.000785455913167055	0.093985963844153	0.0107414638978127	0.093985963844153
Cluster-4090.5	tr|S4RGS0|S4RGS0_PETMA_ADAM_metallopeptidase_domain_22_OS=Petromyzon_marinus_OX=7757_PE=4_SV=1	7.48273841210243e-44	4.08348591068953e-42	-1.05356	2.86785	0.0758610033293357	8.96048670454936	0.326447713413471	0.000202774587821617	0.0113070090644453	0.0069682373224549	0.0113070090644453
Cluster-4041.6271	tr|S4RPH0|S4RPH0_PETMA_Choline_kinase_beta_OS=Petromyzon_marinus_OX=7757_PE=4_SV=1	9.37422157782901e-44	5.10795652429492e-42	0.707471	2.02885	0.0510002481441205	9.70242096187197	0.14863311878628	7.64134195503907e-05	0.00471866503695472	0.00512563720197335	0.00512563720197335
Cluster-4041.4424	tr|S4RBD9|S4RBD9_PETMA_Uncharacterized_protein_OS=Petromyzon_marinus_OX=7757_PE=4_SV=1	1.1676135827838e-43	6.35263045047713e-42	-0.754153	2.12581	0.0544273203318533	9.35147810819502	0.170134985608207	9.63432367365608e-05	0.00289821015902332	0.00582832316027579	0.00582832316027579
Cluster-3093.5	UNANNOTATED	1.27935767014894e-43	6.95008155461725e-42	2.52842	12.5336	0.182562508938686	6.67203006501778	1.87553959283912	0.00190622310539685	0.0647519162345786	0.0339096815443167	0.0647519162345786
Cluster-4041.7503	tr|S4R9N5|S4R9N5_PETMA_Calpain_8_OS=Petromyzon_marinus_OX=7757_GN=CAPN8_PE=3_SV=1	1.29041836188915e-43	6.99959510537246e-42	-0.722331	2.05923	0.0521577365265303	10.2537584974029	0.158023397679757	3.35884375549957e-05	0.00540727052158691	0.00448715120063601	0.00540727052158691
Cluster-4041.3439	tr|S4RPD5|S4RPD5_PETMA_DHC_N2_domain-containing_protein_OS=Petromyzon_marinus_OX=7757_PE=4_SV=1	1.37708904614248e-43	7.45847189253342e-42	1.12636	3.08442	0.0813592646051055	8.87322470021873	0.380866166989513	0.000149595176102486	0.0130890646980647	0.00728522125047665	0.0130890646980647
Cluster-15248.0	tr|S4RRL3|S4RRL3_PETMA_Peptidase_M12B_domain-containing_protein_OS=Petromyzon_marinus_OX=7757_PE=4_SV=1	1.47345019570426e-43	7.96837434407701e-42	1.73463	5.66684	0.125339736717367	7.13855525567624	0.88744924591437	0.00090030975378503	0.0305197894469726	0.0234188949055437	0.0305197894469726
Cluster-4945.0	tr|S4R9G4|S4R9G4_PETMA_Uncharacterized_protein_OS=Petromyzon_marinus_OX=7757_PE=4_SV=1	2.08375077724496e-43	1.12519413216307e-41	0.885876	2.42511	0.0641264918954871	8.68737384159789	0.229511138257503	0.000173971358236109	0.00698030461731399	0.00805044256740785	0.00805044256740785
Cluster-4041.10129	tr|S4RQM6|S4RQM6_PETMA_Tumor_protein_p53_inducible_protein_11a_OS=Petromyzon_marinus_OX=7757_PE=4_SV=1	2.18386248252515e-43	1.17748495440857e-41	1.11534	3.05062	0.0807569598676586	9.97370201415404	0.37397467575542	4.65132120598107e-05	0.0129968599220734	0.00474830918147821	0.0129968599220734
Cluster-7104.0	tr|S4RUG3|S4RUG3_PETMA_C2_NT-type_domain-containing_protein_OS=Petromyzon_marinus_OX=7757_PE=4_SV=1	2.52726149147553e-43	1.360597380508e-41	-0.715185	2.04457	0.0518227487436125	9.60873944313309	0.148259804995638	8.34464417743517e-05	0.00157697827064805	0.00528774813291284	0.00528774813291284
Cluster-4041.7578	tr|A0A482IBY5|A0A482IBY5_PETMA_Voltage-dependent_R-type_calcium_channel_2c_OS=Petromyzon_marinus_OX=7757_PE=2_SV=1	2.59849177230695e-43	1.39685440369918e-41	0.914699	2.49602	0.0662892488243462	9.46753808163	0.245603703917227	7.56631697080947e-05	0.00871286584968406	0.00556623487469599	0.00871286584968406
Cluster-9679.0	tr|S4RML0|S4RML0_PETMA_Phospholipase_A(2)_OS=Petromyzon_marinus_OX=7757_PE=3_SV=1	2.6337848726432e-43	1.41371351305772e-41	-0.888373	2.43117	0.0643859244454211	8.67410587194381	0.233080834719207	0.000180890204940073	0.00329535655868057	0.00811020432844287	0.00811020432844287
Cluster-4041.13113	tr|S4RWA7|S4RWA7_PETMA_Adhesion_G_protein-coupled_receptor_L2_OS=Petromyzon_marinus_OX=7757_GN=ADGRL2_PE=3_SV=1	2.76899939214711e-43	1.48407638062275e-41	-0.659492	1.93381	0.0478100148949152	10.9810591613461	0.127533052073399	1.86462202717741e-05	0.00455294882823226	0.00433468033352853	0.00455294882823226
Cluster-4041.8118	tr|S4RK43|S4RK43_PETMA_Sulfatase_1_OS=Petromyzon_marinus_OX=7757_PE=4_SV=1	3.24300392955966e-43	1.73553795117194e-41	0.922873	2.51651	0.066959173472	13.0295466785284	0.247352796533371	2.3435806047047e-06	0.0051606129961289	0.00896471824350207	0.00896471824350207
Cluster-4041.1403	tr|A0A482IAQ9|A0A482IAQ9_PETMA_Voltage-dependent_T-type_calcium_3b_OS=Petromyzon_marinus_OX=7757_PE=2_SV=1	4.10471778639128e-43	2.19343188338766e-41	-0.665966	1.94637	0.0483789775947332	10.0765429272215	0.131496442525076	4.29114288504443e-05	0.00250204664420482	0.00463813951737294	0.00463813951737294
Cluster-12137.0	tr|A2CI95|A2CI95_PETMA_Dystrophin_(Fragment)_OS=Petromyzon_marinus_OX=7757_PE=2_SV=1	5.85807503603431e-43	3.1257262985297e-41	-0.948971	2.58305	0.06906696860069	8.44511805114717	0.264804122774424	0.000274689280762777	0.00791422888329642	0.00926580302261461	0.00926580302261461
Cluster-4041.12197	tr|S4R549|S4R549_PETMA_Visinin_like_1_OS=Petromyzon_marinus_OX=7757_GN=VSNL1_(1_of_many)_PE=4_SV=1	5.97386326251629e-43	3.18278584459072e-41	-0.996631	2.70914	0.0725431479512485	10.0715896169185	0.292496838330892	4.66002325428927e-05	0.0104784163968106	0.00464305632714392	0.0104784163968106
Cluster-15479.0	tr|S4R7I6|S4R7I6_PETMA_HTH_La-type_RNA-binding_domain-containing_protein_OS=Petromyzon_marinus_OX=7757_PE=4_SV=1	6.22810087699869e-43	3.31333124022935e-41	-1.00732	2.73824	0.0733370541837462	8.25646038543025	0.290914191934397	0.000337654059691942	0.00106617790101286	0.0104189929730075	0.0104189929730075
Cluster-12842.0	tr|S4RZV7|S4RZV7_PETMA_Adrenoceptor_alpha_1Bb_OS=Petromyzon_marinus_OX=7757_PE=4_SV=1	6.3194586928318e-43	3.35696739985687e-41	-1.08136	2.9487	0.0787340789502494	8.0381781557272	0.340223449014937	0.000369814145500055	0.00795835478660878	0.0120282962307882	0.0120282962307882
Cluster-14010.1	tr|S4RNQ4|S4RNQ4_PETMA_RGS_domain-containing_protein_OS=Petromyzon_marinus_OX=7757_PE=4_SV=1	6.75024435818651e-43	3.58051678249943e-41	0.942585	2.56661	0.0686534440085931	10.1354223939509	0.260663334689962	4.44403525237932e-05	0.00938215039595828	0.00458264172269512	0.00938215039595828
Cluster-4041.1803	tr|S4RYK8|S4RYK8_PETMA_LRRNT_domain-containing_protein_OS=Petromyzon_marinus_OX=7757_PE=4_SV=1	7.20094250656275e-43	3.81395427634045e-41	-2.29951	9.96926	0.167542467010316	7.69294930040046	1.55414977057967	0.000840617796834685	0.0553003387069712	0.0153383288555158	0.0553003387069712
Cluster-11790.0	tr|S4RDB4|S4RDB4_PETMA_WASH_complex_subunit_4_OS=Petromyzon_marinus_OX=7757_PE=4_SV=1	8.75296722613876e-43	4.629161181671e-41	1.17869	3.25012	0.0859684341430732	7.78128739565663	0.405585352609166	0.000394412765372527	0.0110222136179562	0.0143867305726513	0.0143867305726513
Cluster-4041.1919	tr|A0A088B724|A0A088B724_LAMPL_VLRC_(Fragment)_OS=Lampetra_planeri_OX=7750_PE=4_SV=1	9.02445505701815e-43	4.76573387981709e-41	-1.06526	2.9016	0.077707951221313	8.77541193063921	0.336485916648559	0.000139491462148274	0.0119375599038796	0.007671872479826	0.0119375599038796
Cluster-4041.1835	tr|S4RUT0|S4RUT0_PETMA_UDENN_domain-containing_protein_OS=Petromyzon_marinus_OX=7757_PE=4_SV=1	9.24321169497545e-43	4.87410003205868e-41	-0.705822	2.02551	0.0514942623827696	9.64056340007732	0.147313009108361	7.25929909262884e-05	0.00430220831792618	0.00523072512576475	0.00523072512576475
Cluster-111.0	tr|S4RYE6|S4RYE6_PETMA_Protein_kinase_domain-containing_protein_OS=Petromyzon_marinus_OX=7757_PE=4_SV=1	1.05530379868845e-42	5.55664575581741e-41	1.39782	4.04637	0.102051604322605	7.34358073565178	0.569391513026101	0.000867722359056714	0.0127887722090672	0.0199613375305784	0.0199613375305784
Cluster-12838.0	tr|S4RAY8|S4RAY8_PETMA_RING-type_domain-containing_protein_OS=Petromyzon_marinus_OX=7757_PE=4_SV=1	1.09254037438716e-42	5.74430255615284e-41	-1.88918	6.61394	0.137950008262362	6.59340869498864	1.06134923532097	0.00192677915128928	0.0243962295504383	0.0361336304078823	0.0361336304078823
Cluster-17902.0	tr|S4S1T3|S4S1T3_PETMA_G_protein-coupled_receptor_19_OS=Petromyzon_marinus_OX=7757_GN=GPR19_PE=2_SV=1	1.10573528003337e-42	5.80519093077956e-41	1.92405	6.84865	0.140505347200974	7.05904688308318	1.10761250176309	0.00102053868430808	0.0384629664998244	0.0249302422235446	0.0384629664998244
Cluster-4041.3449	tr|S4RDI4|S4RDI4_PETMA_Interferon-related_developmental_regulator_1_OS=Petromyzon_marinus_OX=7757_PE=4_SV=1	1.45053729943039e-42	7.60432549554157e-41	1.07048	2.91677	0.0782852026546099	8.04606907975683	0.33640009424624	0.000292824285848916	0.0068784780864871	0.0119643216234978	0.0119643216234978
Cluster-4041.13560	tr|S4RC59|S4RC59_PETMA_Fibronectin_type-III_domain-containing_protein_OS=Petromyzon_marinus_OX=7757_PE=4_SV=1	1.59594713817969e-42	8.35444642363266e-41	1.07665	2.93482	0.0787765096933652	8.68116996346077	0.341451448247511	0.000162106186661087	0.0122493707722766	0.00807829482145408	0.0122493707722766
Cluster-7884.0	tr|S4RJA2|S4RJA2_PETMA_MAM_domain_containing_glycosylphosphatidylinositol_anchor_2_OS=Petromyzon_marinus_OX=7757_GN=MDGA2_PE=4_SV=1	1.61663480170997e-42	8.45044147876389e-41	-1.67261	5.32603	0.122390215139187	7.1466334517644	0.824518338375746	0.00106577422798438	0.0288929552956486	0.0232708821286124	0.0288929552956486
Cluster-10519.2	tr|S4RW66|S4RW66_PETMA_Uncharacterized_protein_OS=Petromyzon_marinus_OX=7757_PE=4_SV=1	1.67919545893664e-42	8.76471789401136e-41	-1.02321	2.78211	0.0748868465429526	8.41368139247774	0.311230327670549	0.000207207804179103	0.0110088717661164	0.00944434567872147	0.0110088717661164
Cluster-2954.0	tr|S4RA42|S4RA42_PETMA_Myosin_IIIA_OS=Petromyzon_marinus_OX=7757_PE=3_SV=1	1.76135368887147e-42	9.18022648012822e-41	-2.02247	7.55695	0.148058389874633	6.69681552889125	1.2014420558996	0.00192302576354593	0.0419195478609918	0.0332403338318568	0.0419195478609918
Cluster-4041.7856	tr|S4RS85|S4RS85_PETMA_Metabolism_of_cobalamin_associated_A_OS=Petromyzon_marinus_OX=7757_PE=4_SV=1	2.1461015292769e-42	1.11693559041078e-40	-1.05324	2.86693	0.0771857200716888	8.09252091686801	0.324494111185983	0.000318288469780865	0.00439458565976279	0.0115969822961894	0.0115969822961894
Cluster-4041.9884	tr|S4RGU1|S4RGU1_PETMA_GTP-binding_protein_10_(putative)_OS=Petromyzon_marinus_OX=7757_PE=4_SV=1	2.36101114839168e-42	1.22700930534119e-40	-1.19424	3.30105	0.0875633207095585	9.99089174733311	0.418442727117729	5.2386487814805e-05	0.0152822837795552	0.00472869700568149	0.0152822837795552
Cluster-13437.1	tr|S4RJ29|S4RJ29_PETMA_Rhomboid-related_protein_2_OS=Petromyzon_marinus_OX=7757_PE=3_SV=1	2.40128575927164e-42	1.2461391018858e-40	1.73297	5.65746	0.127075594245124	7.70596296744583	0.886021918307698	0.000830802102119084	0.0314656112033836	0.0151931081568837	0.0314656112033836
Cluster-4041.1183	tr|S4RV07|S4RV07_PETMA_Pantothenate_kinase_2_OS=Petromyzon_marinus_OX=7757_PE=4_SV=1	2.50093290675727e-42	1.29598054936184e-40	0.763377	2.14551	0.0559890883875293	9.22009406723762	0.169042623765851	0.000105046946337383	0.00292247557173525	0.00616450909059576	0.00616450909059576
Cluster-4041.8253	tr|S4RC54|S4RC54_PETMA_ACAS_N_domain-containing_protein_OS=Petromyzon_marinus_OX=7757_PE=4_SV=1	2.51699062346981e-42	1.30242494664525e-40	0.650858	1.91718	0.0477381444901616	10.2078431663719	0.129713100482924	3.61605265503211e-05	0.00316573154683305	0.00452170035217677	0.00452170035217677
Cluster-4041.11323	tr|S4REU6|S4REU6_PETMA_Uncharacterized_protein_OS=Petromyzon_marinus_OX=7757_PE=4_SV=1	2.61556333584392e-42	1.35148712998498e-40	-0.825929	2.284	0.0605914486369252	8.89856406652494	0.202625313709251	0.000152103127065752	0.00711801005800704	0.00719054416877654	0.00719054416877654
Cluster-4041.4866	tr|S4R9M6|S4R9M6_PETMA_Fibroblast_growth_factor_receptor_like_1_OS=Petromyzon_marinus_OX=7757_GN=FGFRL1_(1_of_many)_PE=4_SV=1	2.94872945415731e-42	1.52145132510559e-40	-1.33041	3.7826	0.0976637660216541	8.24662287237211	0.520367179830064	0.000369840393910253	0.0187065819931546	0.0104847869957996	0.0187065819931546
Cluster-4041.430	tr|S4RPJ4|S4RPJ4_PETMA_Pseudouridine_5'-phosphatase_OS=Petromyzon_marinus_OX=7757_PE=4_SV=1	3.66938481066388e-42	1.89057429721927e-40	-1.04598	2.84619	0.0768743365243035	8.10663486179534	0.32013644652388	0.000330886221500076	0.010167899587456	0.0114884410106036	0.0114884410106036
Cluster-5747.1	tr|S4RWD5|S4RWD5_PETMA_Adenylate_kinase_2_OS=Petromyzon_marinus_OX=7757_PE=3_SV=1	4.68125468228359e-42	2.40846870012825e-40	-1.66727	5.29771	0.12269679683947	8.7875000170269	0.817787887891817	0.000206488493097997	0.0299025194162345	0.00762221265967563	0.0299025194162345
Cluster-17710.0	tr|S4RDR8|S4RDR8_PETMA_TAFH_domain-containing_protein_OS=Petromyzon_marinus_OX=7757_PE=4_SV=1	4.69319434534565e-42	2.41116211773808e-40	-1.59969	4.95149	0.117724729248298	6.99090916310936	0.740048460453859	0.0014121684321354	0.0102099940352458	0.0263060553210346	0.0263060553210346
Cluster-4041.10776	tr|S4R9C4|S4R9C4_PETMA_Uncharacterized_protein_OS=Petromyzon_marinus_OX=7757_PE=4_SV=1	6.15774481896904e-42	3.15907242403115e-40	0.642577	1.90137	0.0473580294942963	11.2664186657101	0.121219434347085	1.19590442593761e-05	0.00365214529063963	0.00447360687090589	0.00447360687090589
Cluster-15755.0	tr|S4RVD9|S4RVD9_PETMA_WW_domain-containing_protein_OS=Petromyzon_marinus_OX=7757_PE=4_SV=1	6.25941770940496e-42	3.20665867640072e-40	-1.51763	4.56141	0.111859571262881	7.09438934525986	0.674291199132099	0.000778954664610771	0.0049293988837606	0.0242461727016204	0.0242461727016204
Cluster-18326.0	tr|Q56UH5|Q56UH5_PETMA_Nectin-like_protein_(Fragment)_OS=Petromyzon_marinus_OX=7757_PE=2_SV=1	6.65816503757039e-42	3.40608235058526e-40	2.58415	13.2521	0.19053299606488	6.44875379209448	1.96553504439447	0.00293386257431482	0.0696717826046046	0.0406642773760884	0.0696717826046046
Cluster-938.0	tr|S4R6G2|S4R6G2_PETMA_Uncharacterized_protein_OS=Petromyzon_marinus_OX=7757_PE=3_SV=1	7.81362322847579e-42	3.99149619553516e-40	-1.15651	3.17883	0.0853450933975617	8.94869478618755	0.392854077196847	0.000131515626021799	0.0144360543080553	0.00700959927016234	0.0144360543080553
Cluster-4041.10455	tr|S4RZV0|S4RZV0_PETMA_RAD17_checkpoint_clamp_loader_component_OS=Petromyzon_marinus_OX=7757_PE=4_SV=1	1.07069941246997e-41	5.46178198165356e-40	-0.747856	2.11247	0.0552825617219739	9.2766418769551	0.161880232141752	9.78832049680791e-05	0.0027928959989919	0.00601444005611964	0.00601444005611964
Cluster-12887.0	tr|S4RJV1|S4RJV1_PETMA_Family_with_sequence_similarity_117_member_Bb_OS=Petromyzon_marinus_OX=7757_PE=4_SV=1	1.32347341463881e-41	6.741653599243e-40	-0.899114	2.45743	0.0665405166928033	8.82653041951024	0.237319659503476	0.000145499117058505	0.00870978160643197	0.00746552520133362	0.00870978160643197
Cluster-4041.3686	tr|Q9PUD7|Q9PUD7_LAMFL_Synapsin_IIa_OS=Lampetra_fluviatilis_OX=7748_GN=SYN_II_PE=2_SV=1	1.40922308892026e-41	7.16830126546525e-40	0.828322	2.28947	0.0613223912505271	9.16612941188975	0.202451295747628	0.000217076931685624	0.00730379440567981	0.00631564126860835	0.00730379440567981
Cluster-159.0	tr|S4R7X7|S4R7X7_PETMA_Tyrosine-protein_phosphatase_OS=Petromyzon_marinus_OX=7757_PE=3_SV=1	1.7311050645887e-41	8.79318240646944e-40	-0.911877	2.48899	0.0675839596324562	9.49772128809634	0.244665888797816	9.00249527534526e-05	0.00904515824644949	0.00550310191541312	0.00904515824644949
Cluster-4041.3492	tr|S4RDK0|S4RDK0_PETMA_Cysteine-serine-rich_nuclear_protein_2_OS=Petromyzon_marinus_OX=7757_PE=4_SV=1	2.02041393847112e-41	1.02482576120221e-39	-1.38369	3.98961	0.102639460022269	8.20648520195728	0.567665905375234	0.000486341110596283	0.0205833763967296	0.0107594800891057	0.0205833763967296
Cluster-4041.11605	tr|S4R7Z2|S4R7Z2_PETMA_PH_domain-containing_protein_OS=Petromyzon_marinus_OX=7757_PE=4_SV=1	2.03699699219338e-41	1.03178201169367e-39	-1.21957	3.38574	0.0904693376610383	7.64915415954293	0.430690144051489	0.00052916114490286	0.00655154913459558	0.0158402409687511	0.0158402409687511
Cluster-15452.0	tr|S4R9A3|S4R9A3_PETMA_Tripartite_motif_containing_63_OS=Petromyzon_marinus_OX=7757_GN=TRIM63_PE=4_SV=1	2.41437647911216e-41	1.22121267676949e-39	-1.06449	2.89937	0.0790390419461263	8.03824060509725	0.330230749914643	0.000466552196681329	0.00796789332272343	0.0120277881068417	0.0120277881068417
Cluster-4041.2790	tr|S4RE99|S4RE99_PETMA_YTH_domain_containing_2_OS=Petromyzon_marinus_OX=7757_GN=YTHDC2_PE=4_SV=1	2.57263415366946e-41	1.29943317511818e-39	2.05832	7.83283	0.152884342208307	6.34188849333758	1.23632477939375	0.00240361235759356	0.0277085341335691	0.0443436318273397	0.0443436318273397
Cluster-4041.9559	tr|S4RUR4|S4RUR4_PETMA_LHFPL_tetraspan_subfamily_member_5b_OS=Petromyzon_marinus_OX=7757_PE=4_SV=1	3.61631386784083e-41	1.82403219676241e-39	1.04749	2.85048	0.0779490581525798	9.30337278515156	0.322510827686791	9.75755962931794e-05	0.0120545357374554	0.00594635977657698	0.0120545357374554
Cluster-4041.8780	tr|S4RNX6|S4RNX6_PETMA_RING-type_domain-containing_protein_OS=Petromyzon_marinus_OX=7757_PE=4_SV=1	3.69648045226232e-41	1.86185611351134e-39	-0.692541	1.99879	0.05154184439872	9.6401218568181	0.143941244388751	8.16210798132807e-05	0.00399338315744006	0.00523150236823045	0.00523150236823045
Cluster-4041.10067	tr|S4RRP1|S4RRP1_PETMA_Uncharacterized_protein_OS=Petromyzon_marinus_OX=7757_PE=4_SV=1	4.1667271231024e-41	2.09577632906478e-39	-0.768735	2.15703	0.0572503132449702	10.9830295344279	0.178611551091165	1.45009286463132e-05	0.00654069580464811	0.00433524834033437	0.00654069580464811
Cluster-16715.3	tr|S4RUJ6|S4RUJ6_PETMA_Uncharacterized_protein_OS=Petromyzon_marinus_OX=7757_PE=4_SV=1	4.18890045118956e-41	2.10398640958283e-39	-1.00021	2.71884	0.0744909233656793	9.31117221492041	0.313113959108794	0.000127072121900645	0.0109707232058424	0.00592683406956277	0.0109707232058424
Cluster-4041.2702	tr|S4RFM8|S4RFM8_PETMA_F5/8_type_C_domain-containing_protein_OS=Petromyzon_marinus_OX=7757_PE=4_SV=1	4.26977302732273e-41	2.14161572359285e-39	2.44264	11.5034	0.181936538155032	7.53647611852485	1.75888746582682	0.000976196896055037	0.0652256109356197	0.017229075203574	0.0652256109356197
Cluster-4041.13786	tr|A0A3G1ZL42|A0A3G1ZL42_PETMA_Kctd5_OS=Petromyzon_marinus_OX=7757_GN=kctd5_PE=2_SV=1	5.3633551319268e-41	2.68638357394824e-39	-1.33248	3.79043	0.0993727716089225	7.42006723729096	0.523004831724366	0.000617461403577538	0.0191324340709006	0.018821412597341	0.0191324340709006
Cluster-12589.0	tr|S4RIM3|S4RIM3_PETMA_Sema_domain-containing_protein_OS=Petromyzon_marinus_OX=7757_PE=3_SV=1	6.02610506629366e-41	3.01414209317273e-39	-0.788488	2.20007	0.0588412654503761	9.11868903961653	0.184169338103122	0.000117134785413239	0.00680745425419002	0.00645513993596567	0.00680745425419002
Cluster-4548.0	tr|S4RP83|S4RP83_PETMA_Malate_dehydrogenase_OS=Petromyzon_marinus_OX=7757_PE=4_SV=1	6.6379458841903e-41	3.31556177546022e-39	0.627687	1.87327	0.0468665171255585	10.486364962658	0.115718513510026	2.67980950647017e-05	0.00436614275989583	0.00435904728156619	0.00436614275989583
Cluster-4041.1220	tr|S4RU73|S4RU73_PETMA_Serine/threonine_kinase_32A_OS=Petromyzon_marinus_OX=7757_PE=4_SV=1	7.34210545214892e-41	3.66219332005037e-39	0.728862	2.07272	0.0544512888415112	9.45662812166863	0.156895503087214	7.8946207488533e-05	0.00585093950551483	0.00558955327452016	0.00585093950551483
Cluster-4041.6467	tr|S4RWN3|S4RWN3_PETMA_Phosphoserine_phosphatase_OS=Petromyzon_marinus_OX=7757_PE=4_SV=1	1.01507162041979e-40	5.05609704780566e-39	-1.2175	3.37873	0.091120021061975	7.62820183784408	0.431809141452121	0.000518017839439891	0.00939454290807322	0.0160876986372296	0.0160876986372296
Cluster-2447.0	UNANNOTATED	1.25712354877426e-40	6.25310293009247e-39	-2.06822	7.91073	0.154974314446213	6.31498037866612	1.24778032472742	0.00272588550327473	0.0128509664810433	0.0453081907728728	0.0453081907728728
Cluster-4041.10548	tr|S4RXF9|S4RXF9_PETMA_Uncharacterized_protein_OS=Petromyzon_marinus_OX=7757_PE=4_SV=1	1.30780149767225e-40	6.49619685922473e-39	0.686051	1.98586	0.0514179931343573	9.64361247890563	0.138092474986474	6.22515418865971e-05	0.00484911134083853	0.00522536849404303	0.00522536849404303
Cluster-4041.10717	tr|S4RNY5|S4RNY5_PETMA_Uncharacterized_protein_OS=Petromyzon_marinus_OX=7757_PE=4_SV=1	1.45410445792445e-40	7.21295980970167e-39	-1.47614	4.376	0.110698677434791	9.74339889883968	0.641324961604202	5.6449444680584e-05	0.0244519449269433	0.00506008958030496	0.0244519449269433
Cluster-9735.4	tr|S4R802|S4R802_PETMA_Uncharacterized_protein_OS=Petromyzon_marinus_OX=7757_PE=4_SV=1	1.47258453900242e-40	7.29456718679672e-39	-2.27572	9.73488	0.170673051911205	6.08855959661908	1.51366142378268	0.00399921548482391	0.0252917075600951	0.0542593658125458	0.0542593658125458
Cluster-10000.0	tr|S4RBU3|S4RBU3_PETMA_TEA_domain-containing_protein_OS=Petromyzon_marinus_OX=7757_PE=4_SV=1	1.68872935369628e-40	8.35375154703978e-39	-1.06973	2.91459	0.0802884897728634	8.37758801050097	0.336645998844354	0.000259405200616046	0.0126330779793983	0.0096558047521207	0.0126330779793983
Cluster-10599.0	tr|S4RZK9|S4RZK9_PETMA_Ras-associating_domain-containing_protein_OS=Petromyzon_marinus_OX=7757_PE=4_SV=1	1.75865880644494e-40	8.68772618903565e-39	-1.14564	3.14445	0.0860056372482885	7.79893834158037	0.38088698709372	0.000587957608817091	0.00635272952071927	0.0142059816681513	0.0142059816681513
Cluster-4041.13642	tr|S4RZF9|S4RZF9_PETMA_Uncharacterized_protein_OS=Petromyzon_marinus_OX=7757_PE=4_SV=1	1.87286396398949e-40	9.23920531371111e-39	1.42163	4.14386	0.106762280008114	8.6802437954353	0.595069630807177	0.000201590845568113	0.0225947780194938	0.00808246658176213	0.0225947780194938
Cluster-1014.0	tr|S4RN34|S4RN34_PETMA_Uncharacterized_protein_OS=Petromyzon_marinus_OX=7757_PE=4_SV=1	1.88324088077909e-40	9.27767010896693e-39	1.03714	2.82114	0.0778902232329093	8.06278660223798	0.312025527593851	0.000303463818555824	0.00565223761972513	0.011830309931989	0.011830309931989
Cluster-14226.0	tr|S4RBM9|S4RBM9_PETMA_Sodium/hydrogen_exchanger_OS=Petromyzon_marinus_OX=7757_PE=3_SV=1	1.97252048254632e-40	9.70420712911263e-39	-0.695005	2.00372	0.0522090764867947	9.55720878230505	0.14115188646904	6.71001932938393e-05	0.00304073277409464	0.00538447514191411	0.00538447514191411
Cluster-2723.0	tr|S4R9X7|S4R9X7_PETMA_Shisa_like_2B_OS=Petromyzon_marinus_OX=7757_GN=SHISAL2B_PE=4_SV=1	2.05837235955713e-40	1.01127384107586e-38	-1.86818	6.47651	0.140372219827222	8.47504080870705	1.02572884290288	0.000365183235278632	0.0390435369631652	0.00910058974324277	0.0390435369631652
Cluster-15906.0	tr|S4RPY6|S4RPY6_PETMA_Uncharacterized_protein_OS=Petromyzon_marinus_OX=7757_PE=4_SV=1	2.14016268409955e-40	1.05002279138161e-38	-2.96038	19.3052	0.222486636954494	7.58843102383196	2.5748921267963	0.00116347314688599	0.0978371340997552	0.0165708052779388	0.0978371340997552
Cluster-6411.0	tr|S4RGF9|S4RGF9_PETMA_Opsin_3_OS=Petromyzon_marinus_OX=7757_PE=3_SV=1	2.49181216272555e-40	1.22088611455176e-38	1.73207	5.65235	0.13028488501413	8.49303827739124	0.905363100249267	0.000223719258880923	0.033724583267409	0.00900338961974434	0.033724583267409
Cluster-4041.3225	tr|S4RC22|S4RC22_PETMA_Uncharacterized_protein_OS=Petromyzon_marinus_OX=7757_PE=4_SV=1	2.61010989937223e-40	1.27710724232821e-38	0.681657	1.97715	0.0512870232712751	10.6147867734805	0.136665764114003	2.78001084381745e-05	0.00523291740361846	0.00432077051454489	0.00523291740361846
Cluster-4041.5708	tr|S4RPR5|S4RPR5_PETMA_Cytotoxic_granule-associated_RNA_binding_protein_1,_like_OS=Petromyzon_marinus_OX=7757_PE=4_SV=1	2.76726990332854e-40	1.35216477626908e-38	-0.623295	1.86506	0.0469113970191669	11.12174925396	0.113029127081655	1.25948392414401e-05	0.00282957041207156	0.00438876350133836	0.00438876350133836
Cluster-4041.12299	tr|S4RFA1|S4RFA1_PETMA_SH3_domain-containing_protein_OS=Petromyzon_marinus_OX=7757_PE=4_SV=1	6.39338225449533e-40	3.11974499346561e-38	-0.849423	2.3383	0.0642343159245124	8.68684808956011	0.215530956360358	0.000199297956338792	0.00701537009258656	0.00805279672824133	0.00805279672824133
Cluster-12135.0	tr|S4S0X0|S4S0X0_PETMA_Potassium_inwardly-rectifying_channel,_subfamily_J,_member_12b_OS=Petromyzon_marinus_OX=7757_PE=3_SV=1	9.5739129306942e-40	4.66540150035983e-38	-1.13122	3.09944	0.0857412962050251	8.09254644052143	0.403471587007187	0.000347422325433716	0.014355717424402	0.0115967847366624	0.014355717424402
Cluster-10980.0	tr|S4RKL4|S4RKL4_PETMA_TPR_REGION_domain-containing_protein_OS=Petromyzon_marinus_OX=7757_PE=4_SV=1	1.00761339324127e-39	4.90349126673017e-38	-0.724177	2.06303	0.054905314497093	9.30874544762488	0.154898856823397	9.62939512889415e-05	0.00504132869855286	0.00593289316876043	0.00593289316876043
Cluster-4041.12270	tr|S4RW72|S4RW72_PETMA_SH3_domain-containing_protein_OS=Petromyzon_marinus_OX=7757_PE=4_SV=1	1.01452897258032e-39	4.93047370823054e-38	-0.622082	1.8628	0.0471665725990146	10.3621989514618	0.11261211231635	3.15470146963066e-05	0.0025105880918654	0.00441782412677992	0.00441782412677992
Cluster-471.1	tr|S4RCL7|S4RCL7_PETMA_Neuregulin_1_OS=Petromyzon_marinus_OX=7757_GN=NRG1_PE=4_SV=1	1.0159593770813e-39	4.93076208879554e-38	-0.984931	2.67763	0.0746785324104088	9.24563003992253	0.286085750264079	0.000104110678239286	0.0110496557277057	0.00609570928579893	0.0110496557277057
Cluster-16220.1	tr|S4RP35|S4RP35_PETMA_Uncharacterized_protein_OS=Petromyzon_marinus_OX=7757_PE=4_SV=1	1.07896670308069e-39	5.22949859068609e-38	-0.615769	1.85108	0.0467043350763283	11.0156688879628	0.110188408936779	1.71546222187173e-05	0.00225943491181595	0.00434543520762518	0.00434543520762518
Cluster-4041.8047	tr|S4R9T1|S4R9T1_PETMA_Matrix_metallopeptidase_14_OS=Petromyzon_marinus_OX=7757_GN=MMP14_(1_of_many)_PE=3_SV=1	1.08042815296889e-39	5.22953400608617e-38	0.855282	2.35204	0.064871180085269	8.64167089607599	0.214156177965221	0.000157115748430924	0.00551938693999432	0.00825942426287988	0.00825942426287988
Cluster-4041.6637	tr|S4R7X1|S4R7X1_PETMA_Poly_[ADP-ribose]_polymerase_OS=Petromyzon_marinus_OX=7757_PE=4_SV=1	1.21930892693266e-39	5.89381813699988e-38	1.6025	4.96545	0.121630548315713	9.42917191374209	0.760660995457977	0.000114942092430437	0.0294730384747318	0.00564942621251189	0.0294730384747318
Cluster-724.0	tr|D4QF66|D4QF66_LETCA_Endothelin_receptor_alpha_(Fragment)_OS=Lethenteron_camtschaticum_OX=980415_GN=LjEdnrA_PE=2_SV=1	1.37635892205176e-39	6.64402629714733e-38	-1.40195	4.06311	0.106482170947138	7.23047797977741	0.572953340181797	0.00088375397710571	0.011936225083521	0.0217931514821255	0.0217931514821255
Cluster-4041.9532	tr|S4RVG5|S4RVG5_PETMA_Uncharacterized_protein_OS=Petromyzon_marinus_OX=7757_PE=4_SV=1	1.44786924950426e-39	6.97985547183939e-38	1.24134	3.46023	0.0943105845823647	7.53914329025616	0.450603985224617	0.000594456054417413	0.0138075891142992	0.0171945166741173	0.0171945166741173
Cluster-4041.11079	tr|S4RHB5|S4RHB5_PETMA_Phosphodiesterase_OS=Petromyzon_marinus_OX=7757_GN=PDE2A_PE=3_SV=1	1.71037462353424e-39	8.23429753496145e-38	0.746719	2.11007	0.056786382662252	11.1643815124923	0.16656276359463	1.65745606831589e-05	0.00643281195104428	0.00441063740942095	0.00643281195104428
Cluster-17400.0	tr|S4RHC5|S4RHC5_PETMA_Uncharacterized_protein_OS=Petromyzon_marinus_OX=7757_PE=4_SV=1	1.77445546376225e-39	8.53138259936921e-38	-1.16486	3.20547	0.0886037666281488	7.71967772574766	0.391779181361463	0.000659279751520693	0.00496975489526482	0.0150419751698702	0.0150419751698702
Cluster-4041.1932	tr|A0A386JUG2|A0A386JUG2_EPTBU_Protein_kinase_C_OS=Eptatretus_burgeri_OX=7764_PE=2_SV=1	1.80057526331894e-39	8.64540563347651e-38	1.44845	4.25653	0.110184408177366	7.8338889161766	0.617158544071603	0.000478338923767453	0.0238028686870255	0.0138569910575661	0.0238028686870255
Cluster-4041.4283	UNANNOTATED	1.83376639350535e-39	8.79303210795106e-38	2.98819	19.8497	0.227336333839654	7.17031300469527	2.62587470124488	0.001949315292752	0.101414302074557	0.0228427983638731	0.101414302074557
Cluster-4041.4909	tr|S4R632|S4R632_PETMA_Inositol_polyphosphate-4-phosphatase_type_I_Ab_OS=Petromyzon_marinus_OX=7757_PE=4_SV=1	2.35680033146245e-39	1.12859667537129e-37	-1.47137	4.35521	0.11210158677544	7.09293511311271	0.646364843421782	0.000859595455400105	0.0221138305802782	0.024273936059743	0.024273936059743
Cluster-4041.9158	tr|S4RYM2|S4RYM2_PETMA_Calbindin_1_OS=Petromyzon_marinus_OX=7757_PE=4_SV=1	2.59796866992721e-39	1.24243014995468e-37	-0.701074	2.01592	0.05344378906347	11.5877604906754	0.153201352491254	1.04844023051146e-05	0.00570199277661623	0.00477526725109325	0.00570199277661623
Cluster-4041.5339	UNANNOTATED	3.01328825678559e-39	1.43913526665047e-37	1.37554	3.95722	0.104949224261736	7.2737658034785	0.558580427960659	0.000957916332954548	0.0164119513997132	0.0210707630133257	0.0210707630133257
Cluster-4041.11551	tr|S4RKZ3|S4RKZ3_PETMA_ZP_domain-containing_protein_OS=Petromyzon_marinus_OX=7757_PE=4_SV=1	3.6994802309633e-39	1.76451468894076e-37	-0.747334	2.11136	0.0570869379446013	9.51644087308355	0.164243619728741	8.46554456256197e-05	0.00643318152215589	0.00546495135444123	0.00643318152215589
Cluster-4041.114	tr|A0A2P0WL88|A0A2P0WL88_LETCA_Sodium_channel_protein_OS=Lethenteron_camtschaticum_OX=980415_PE=2_SV=1	4.15179858761732e-39	1.97763089545009e-37	0.734255	2.08393	0.0561254507197209	9.22143966784808	0.167212457500045	0.000139291663402265	0.00331929870360288	0.00616084077358136	0.00616084077358136
Cluster-4041.641	tr|S4RTH0|S4RTH0_PETMA_Potassium_channel_subfamily_K_member_b_OS=Petromyzon_marinus_OX=7757_GN=KCNK10_PE=2_SV=1	4.17059512334577e-39	1.98395651350376e-37	-2.12363	8.36146	0.162331872666727	8.15135423869133	1.3348563405246	0.000917091342469926	0.0517861824245027	0.0111536843355854	0.0517861824245027
Cluster-4041.321	tr|S4RPM9|S4RPM9_PETMA_GTP_binding_protein_6_(putative)_OS=Petromyzon_marinus_OX=7757_PE=4_SV=1	4.29152174956032e-39	2.03878463248927e-37	-1.52413	4.59117	0.116525175229833	9.08904560711888	0.69522707319863	0.00012602697195066	0.0270302059527357	0.00654556314092739	0.0270302059527357
Cluster-16035.0	tr|S4RU84|S4RU84_PETMA_Ankyrin_repeat_and_death_domain_containing_1A_OS=Petromyzon_marinus_OX=7757_PE=4_SV=1	4.72354430562501e-39	2.24106627787853e-37	-0.783577	2.18929	0.0599404773132931	9.12937754282285	0.181101419991093	9.68749506094564e-05	0.00708884669048136	0.00642315609261936	0.00708884669048136
Cluster-4041.4850	tr|S4RAJ1|S4RAJ1_PETMA_RNA_binding_motif_protein_5_OS=Petromyzon_marinus_OX=7757_PE=4_SV=1	4.77772577164793e-39	2.26378592787582e-37	-0.626529	1.8711	0.0479301442851198	10.1739163502421	0.114472960509603	4.53404344922092e-05	0.00257287112533621	0.00454925702789259	0.00454925702789259
Cluster-10162.2	tr|S4R531|S4R531_PETMA_Tyrosine-protein_kinase_receptor_OS=Petromyzon_marinus_OX=7757_GN=NTRK2_PE=3_SV=1	4.95375037193206e-39	2.34410163981306e-37	0.833981	2.30247	0.063813893378944	8.70797469271568	0.207703664230891	0.000185331383703659	0.006678947392609	0.0079590945926548	0.0079590945926548
Cluster-6840.0	UNANNOTATED	4.98614247091014e-39	2.35632906282971e-37	-1.07615	2.93337	0.0823471353778597	7.91021241584612	0.336471502720193	0.000428831769730893	0.00531575950625869	0.0131332696401482	0.0131332696401482
Cluster-8996.0	tr|S4RFV0|S4RFV0_PETMA_5'-nucleotidase_OS=Petromyzon_marinus_OX=7757_PE=3_SV=1	5.86579190911992e-39	2.76839205285669e-37	1.74353	5.7175	0.133541564748883	6.67572014220993	0.896682814848709	0.00185760596610089	0.0281851921023327	0.0338090930650593	0.0338090930650593
Cluster-15964.0	tr|S4RTD7|S4RTD7_PETMA_Platelet-activating_factor_acetylhydrolase_1b,_regulatory_subunit_1b_OS=Petromyzon_marinus_OX=7757_PE=4_SV=1	9.31133657630528e-39	4.38877584919616e-37	-0.837724	2.3111	0.0643370291603467	8.98249309065942	0.223581439700533	0.00010456021970449	0.00817394642265412	0.00689224339296349	0.00817394642265412
Cluster-4041.4903	tr|S4R865|S4R865_PETMA_Olfactomedin-like_domain-containing_protein_OS=Petromyzon_marinus_OX=7757_PE=4_SV=1	9.86087404935602e-39	4.64170959996061e-37	1.01911	2.77073	0.0782937413498041	9.65086291022415	0.30785284540835	6.12585089628791e-05	0.0121985613601372	0.00521270525621762	0.0121985613601372
Cluster-16234.3	tr|S4RYI6|S4RYI6_PETMA_CUB_and_Sushi_multiple_domains_1_OS=Petromyzon_marinus_OX=7757_GN=CSMD1_(1_of_many)_PE=4_SV=1	1.14425354630653e-38	5.37918827265645e-37	0.703075	2.01995	0.0540614106215435	9.38083089006994	0.143867329172493	8.62104840881253e-05	0.00356305372932041	0.00575906175269415	0.00575906175269415
Cluster-12765.0	UNANNOTATED	1.24914717028167e-38	5.86463181264225e-37	1.0967	2.99426	0.0843717513224839	7.85082798368596	0.35423356003925	0.00042954924032209	0.013807635602124	0.0136919511181132	0.013807635602124
Cluster-4041.7555	tr|S4RG70|S4RG70_PETMA_ANK_REP_REGION_domain-containing_protein_OS=Petromyzon_marinus_OX=7757_PE=4_SV=1	1.37457475808634e-38	6.44508892112894e-37	-1.208	3.3468	0.0929871568353397	9.31416481174504	0.429298625813127	0.000102023820497428	0.0171911988521427	0.00591938239512798	0.0171911988521427
Cluster-4041.3649	tr|S4RGM3|S4RGM3_PETMA_Uncharacterized_protein_OS=Petromyzon_marinus_OX=7757_PE=4_SV=1	1.56916738771469e-38	7.34791233911244e-37	-0.998818	2.71507	0.0769448853073495	9.24927306211569	0.294000444200794	8.67829589570042e-05	0.0117542477909653	0.00608603349131728	0.0117542477909653
Cluster-4041.11110	tr|S4RK97|S4RK97_PETMA_Microtubule-associated_protein_1_light_chain_3_alpha_OS=Petromyzon_marinus_OX=7757_PE=3_SV=1	1.81742995227702e-38	8.49938015263181e-37	-0.76038	2.13909	0.0586274472575196	9.0713947463056	0.168544727692489	0.000273732475039441	0.00294857051277036	0.00660062266882704	0.00660062266882704
Cluster-4041.9466	tr|S4RMQ9|S4RMQ9_PETMA_Actin_related_protein_10_OS=Petromyzon_marinus_OX=7757_PE=3_SV=1	1.83636405825526e-38	8.57677410740699e-37	-0.807422	2.24212	0.062258302887155	10.2964460968633	0.196709742877597	3.92283067050903e-05	0.00771296425007238	0.00445782270115615	0.00771296425007238
Cluster-4041.9178	tr|S4RBR7|S4RBR7_PETMA_Med12-PQL_domain-containing_protein_OS=Petromyzon_marinus_OX=7757_PE=4_SV=1	1.85102389983505e-38	8.63403015690892e-37	0.633452	1.8841	0.0488461676400739	9.98301789507759	0.118181999317217	3.42762538295776e-05	0.00422216324318779	0.00473761993241482	0.00473761993241482
Cluster-216.0	tr|S4RJB5|S4RJB5_PETMA_Minichromosome_maintenance_complex_component_2_OS=Petromyzon_marinus_OX=7757_GN=MCM2_PE=4_SV=1	2.08036213868864e-38	9.69119994736521e-37	-3.81888	45.5531	0.294681595808334	7.81356861668589	4.30746253881856	0.00128250148252185	0.172391984333771	0.0140584658445508	0.172391984333771
Cluster-4041.7414	tr|A1YTM4|A1YTM4_LAMFL_Intersectin_(Fragment)_OS=Lampetra_fluviatilis_OX=7748_PE=2_SV=1	2.09192001835398e-38	9.73243462096563e-37	0.93662	2.55134	0.0722761527730788	9.59544677380435	0.265692624656438	6.48085482764917e-05	0.0103828759710783	0.00531217468829757	0.0103828759710783
Cluster-6530.0	tr|S4RCM2|S4RCM2_PETMA_Phosphofurin_acidic_cluster_sorting_protein_2_OS=Petromyzon_marinus_OX=7757_PE=4_SV=1	2.29487077406067e-38	1.06628472412848e-36	-1.06526	2.9016	0.0822482070296689	8.91082495031618	0.335975567561996	0.000149797167839863	0.0133797379513507	0.00714551579545455	0.0133797379513507
Cluster-4041.1928	tr|S4RVL8|S4RVL8_PETMA_Cellular_retinoic_acid_binding_protein_2,_b_OS=Petromyzon_marinus_OX=7757_PE=3_SV=1	2.36754050698681e-38	1.09863044197118e-36	-0.788425	2.19993	0.0608850008861061	8.87519427573661	0.179419716771866	0.000136183338360104	0.00212450448076609	0.00727778332744217	0.00727778332744217
Cluster-15438.0	tr|S4RZM9|S4RZM9_PETMA_Glutamate_ionotropic_receptor_NMDA_type_subunit_2A_OS=Petromyzon_marinus_OX=7757_GN=GRIN2A_PE=3_SV=1	2.4365581407228e-38	1.1292002630775e-36	1.27606	3.58251	0.0985588820756755	7.42908666303643	0.478674551127129	0.000735695626006869	0.0180381987964748	0.0186920108460069	0.0186920108460069
Cluster-2081.0	tr|S4RI04|S4RI04_PETMA_Uncharacterized_protein_OS=Petromyzon_marinus_OX=7757_PE=4_SV=1	3.06902916628289e-38	1.42048257280607e-36	-1.73229	5.65361	0.133980225842781	6.92384979448317	0.88700534181688	0.00134502306716591	0.0345563787665991	0.0277379638439453	0.0345563787665991
Cluster-4041.7523	tr|A5HI91|A5HI91_PETMA_Variable_lymphocyte_receptor_B_cassette_(Fragment)_OS=Petromyzon_marinus_OX=7757_PE=4_SV=1	3.51257616727507e-38	1.6236860758832e-36	1.20934	3.35127	0.0936086706539029	9.82532849734332	0.43835823957833	5.08992209622226e-05	0.0174742672222195	0.00493841164053809	0.0174742672222195
Cluster-4041.7897	tr|S4R717|S4R717_PETMA_Uncharacterized_protein_OS=Petromyzon_marinus_OX=7757_PE=4_SV=1	3.56348376594161e-38	1.64510355166313e-36	-0.628575	1.87494	0.048658899160226	10.0288520225994	0.115003344172268	4.82744405195686e-05	0.00209258003456968	0.00468710249445051	0.00468710249445051
Cluster-8528.0	tr|S4RJB5|S4RJB5_PETMA_Minichromosome_maintenance_complex_component_2_OS=Petromyzon_marinus_OX=7757_GN=MCM2_PE=4_SV=1	3.73680777374168e-38	1.72290792265477e-36	-1.29342	3.64523	0.100153828301463	7.38140113618465	0.495829774775039	0.00067352689660219	0.010611977678297	0.0193880517502758	0.0193880517502758
Cluster-16940.0	tr|S4RH13|S4RH13_PETMA_Sema_domain-containing_protein_OS=Petromyzon_marinus_OX=7757_PE=4_SV=1	4.25316610005898e-38	1.95847135027428e-36	-1.51934	4.56922	0.117738671971899	6.98283370454327	0.672333677125186	0.00125050320312786	0.0136475891815316	0.026474286552285	0.026474286552285
Cluster-375.0	tr|S4RLP5|S4RLP5_PETMA_Unc-13_homolog_C_OS=Petromyzon_marinus_OX=7757_GN=UNC13C_(1_of_many)_PE=4_SV=1	4.28056931993928e-38	1.96856923852911e-36	-1.03042	2.80225	0.0798537000101743	7.98750500717645	0.308962083438442	0.00030285688675944	0.0074919751841932	0.0124503699238704	0.0124503699238704
Cluster-4041.7301	tr|S4RKE8|S4RKE8_PETMA_Leucine_rich_repeat_containing_9_OS=Petromyzon_marinus_OX=7757_GN=LRRC9_PE=4_SV=1	4.36912901981656e-38	2.00673035682839e-36	-1.0429	2.83744	0.0808307660396662	8.28681462331338	0.321081443151334	0.000255717283663088	0.0128115081934554	0.0102196901875418	0.0128115081934554
Cluster-9235.0	tr|S4RXS0|S4RXS0_PETMA_Family_with_sequence_similarity_122B_OS=Petromyzon_marinus_OX=7757_PE=4_SV=1	5.77521813309486e-38	2.64916032806748e-36	1.25834	3.51959	0.0976915929372686	7.79365098558224	0.475762924462688	0.000510384976256622	0.0185769096849854	0.0142598051134429	0.0185769096849854
Cluster-17140.0	tr|S4R7I1|S4R7I1_PETMA_Uncharacterized_protein_OS=Petromyzon_marinus_OX=7757_PE=4_SV=1	5.81468074637426e-38	2.66386450550137e-36	-1.12726	3.08719	0.0875186876408983	9.54101910477554	0.379319594647833	8.66897124522974e-05	0.015232351660318	0.00541600969148424	0.015232351660318
Cluster-4041.5797	tr|S4RPL5|S4RPL5_PETMA_Low_density_lipoprotein_receptor_class_A_domain_containing_4a_OS=Petromyzon_marinus_OX=7757_PE=4_SV=1	5.85666775882539e-38	2.6796862927562e-36	-1.15267	3.16662	0.089494834879717	8.19205206940122	0.393709117199187	0.000626115741864418	0.0153925351984312	0.010860759889898	0.0153925351984312
Cluster-4041.789	tr|S4R4Y7|S4R4Y7_PETMA_ER_lumen_protein-retaining_receptor_OS=Petromyzon_marinus_OX=7757_GN=KDELR1_(1_of_many)_PE=3_SV=1	6.24754369768206e-38	2.85489725539695e-36	-0.707085	2.02807	0.0549204483562966	9.30408586751808	0.143861036562318	8.79430145687891e-05	0.00129413962187171	0.00594456828074451	0.00594456828074451
Cluster-4041.5351	tr|S4R905|S4R905_PETMA_Uncharacterized_protein_OS=Petromyzon_marinus_OX=7757_PE=4_SV=1	7.25848865057258e-38	3.31265263122515e-36	0.906294	2.47513	0.0704567343978628	10.7563216416981	0.242509295494848	1.68055543622668e-05	0.00991149728965971	0.0043046092156989	0.00991149728965971
Cluster-13396.2	tr|S4RU92|S4RU92_PETMA_Uncharacterized_protein_OS=Petromyzon_marinus_OX=7757_PE=3_SV=1	7.59091913395678e-38	3.45997750081733e-36	-0.951473	2.58952	0.0739889965533943	9.9361228368263	0.26649418175218	5.52280581591437e-05	0.0108935151637972	0.00479289586423763	0.0108935151637972
Cluster-14939.1	tr|S4RQV9|S4RQV9_PETMA_Uncharacterized_protein_OS=Petromyzon_marinus_OX=7757_PE=4_SV=1	8.4988064598953e-38	3.86889337616727e-36	-1.67535	5.34066	0.130367951190499	8.53670164263706	0.826888493059686	0.000254792539691735	0.0337368128555251	0.00877416329853632	0.0337368128555251
Cluster-7512.1	tr|S4RSW5|S4RSW5_PETMA_Synaptopodin_2_like_OS=Petromyzon_marinus_OX=7757_GN=SYNPO2L_PE=4_SV=1	8.70363849247011e-38	3.95712959677247e-36	3.97537	53.27	0.309389690771978	6.64614717590137	4.69174468341548	0.00640254624435885	0.185041415267602	0.034624599253663	0.185041415267602
Cluster-4041.9034	tr|S4R814|S4R814_PETMA_Uncharacterized_protein_OS=Petromyzon_marinus_OX=7757_PE=4_SV=1	9.49392370044375e-38	4.31098457120023e-36	0.599112	1.8205	0.0466512317599627	10.9916481766313	0.106551407397706	1.48792245562112e-05	0.00283230745477756	0.0043377956248873	0.0043377956248873
Cluster-4041.2450	tr|S4RSF9|S4RSF9_PETMA_Muscarinic_acetylcholine_receptor_OS=Petromyzon_marinus_OX=7757_GN=CHRM3_(1_of_many)_PE=3_SV=1	1.08574921029977e-37	4.92393428121194e-36	-1.7474	5.73963	0.136175206651454	8.49598286658661	0.90037381523516	0.000263152650142972	0.0368242211629892	0.00898763935669146	0.0368242211629892
Cluster-4041.7056	UNANNOTATED	1.1140147089682e-37	5.04575705020445e-36	2.18893	8.92562	0.170610311359707	6.09250476199899	1.38892015493089	0.00412798306525846	0.0199583769894937	0.054087773619254	0.054087773619254
Cluster-4041.12829	tr|S4RY63|S4RY63_PETMA_Oxoglutarate_(alpha-ketoglutarate)_dehydrogenase_b_(lipoamide)_OS=Petromyzon_marinus_OX=7757_PE=4_SV=1	1.17484730809425e-37	5.31459543911868e-36	-1.40553	4.07769	0.109585734615319	8.70724789039077	0.582293972086015	0.000207744897085471	0.0238103215652729	0.00796228779402104	0.0238103215652729
Cluster-17702.1	tr|S4RHS6|S4RHS6_PETMA_Myosin_X,_like_1_OS=Petromyzon_marinus_OX=7757_PE=3_SV=1	1.22839149605229e-37	5.54982956941313e-36	0.63695	1.89071	0.0496748210055283	9.8627488354964	0.12005730341304	4.83055451383453e-05	0.00115368084238696	0.0048868701387242	0.0048868701387242
Cluster-6551.2	tr|S4RGB1|S4RGB1_PETMA_Potassium_voltage-gated_channel_10a_OS=Petromyzon_marinus_OX=7757_PE=2_SV=1	1.32484509333144e-37	5.97809336154062e-36	-1.66229	5.27138	0.129698978187308	7.93691818649643	0.813544519885708	0.000565198789711422	0.0330784510959522	0.0128918074680537	0.0330784510959522
Cluster-4041.12019	tr|S4R757|S4R757_PETMA_Uncharacterized_protein_OS=Petromyzon_marinus_OX=7757_PE=4_SV=1	1.44526517412873e-37	6.51329216255535e-36	0.700975	2.01572	0.0547218566428796	10.2086016836986	0.146979657424538	3.6191550812673e-05	0.00595277163807506	0.00452110406292177	0.00595277163807506
Cluster-11643.0	tr|S4RCT4|S4RCT4_PETMA_Tetraspanin_OS=Petromyzon_marinus_OX=7757_PE=3_SV=1	1.83807911422585e-37	8.27319639360505e-36	-1.47507	4.37132	0.115319495592103	7.43237990830321	0.64092496983476	0.000695485203402728	0.0259016869238313	0.0186450211525383	0.0259016869238313
Cluster-4041.5366	UNANNOTATED	1.92875014383935e-37	8.67045517786183e-36	-0.684939	1.98365	0.0535636884703813	9.43339018278685	0.135501686991485	9.80214253832106e-05	0.00171053360987963	0.00564011601972091	0.00564011601972091
Cluster-4041.6433	tr|S4RH78|S4RH78_PETMA_BHLH_domain-containing_protein_OS=Petromyzon_marinus_OX=7757_PE=4_SV=1	1.94082263718578e-37	8.71383327105021e-36	-0.935293	2.54796	0.0731447063387212	8.26533147245595	0.268118903834346	0.000340125826042913	0.00982268891804378	0.0103601703047126	0.0103601703047126
Cluster-4041.12781	UNANNOTATED	2.32554605263477e-37	1.04281312582175e-35	0.60783	1.83644	0.0475877733399516	11.3281174672482	0.110064759223669	1.00875232317137e-05	0.00352349546407365	0.00451910481967751	0.00451910481967751
Cluster-4041.12654	tr|S4RNX7|S4RNX7_PETMA_Uncharacterized_protein_OS=Petromyzon_marinus_OX=7757_PE=4_SV=1	2.48031356969778e-37	1.11082835500674e-35	-2.70764	14.9938	0.212067398695111	9.20202980689638	2.16428975166023	0.000287526634778472	0.0896576365438436	0.00621422272816903	0.0896576365438436
Cluster-989.0	tr|S4R5I2|S4R5I2_PETMA_MBD_domain-containing_protein_OS=Petromyzon_marinus_OX=7757_PE=4_SV=1	2.96539949826814e-37	1.32642614622161e-35	1.6656	5.28886	0.130595629434731	6.711252584103	0.829801268760407	0.00125326764837358	0.0198209465836975	0.0328571692065335	0.0328571692065335
Cluster-18635.1	tr|S4RSC4|S4RSC4_PETMA_WD_repeat,_sterile_alpha_motif_and_U-box_domain_containing_1_OS=Petromyzon_marinus_OX=7757_PE=4_SV=1	3.2006177374539e-37	1.42986106449757e-35	-0.713021	2.04014	0.0559321933487151	9.22023708965629	0.154207511285657	9.27015447952106e-05	0.00424462253819161	0.0061641189608009	0.0061641189608009
Cluster-9517.0	tr|S4RGV7|S4RGV7_PETMA_Aldehyde_dehydrogenase_1_family,_member_L2_OS=Petromyzon_marinus_OX=7757_PE=3_SV=1	3.32463225166373e-37	1.4834212117442e-35	1.50606	4.50891	0.118168578914633	6.96746173990968	0.673498708853187	0.00112997392929443	0.0255844205364878	0.026797652156113	0.026797652156113
Cluster-4041.10329	UNANNOTATED	3.35761746422224e-37	1.49628248904367e-35	-0.910941	2.48666	0.0714787999036391	8.57063199762064	0.247114194685828	0.000223956620946593	0.00999448105038237	0.00860229523630649	0.00999448105038237
Cluster-15374.1	tr|S4RF65|S4RF65_PETMA_G_protein-coupled_receptor_85_OS=Petromyzon_marinus_OX=7757_PE=4_SV=1	3.52060949182498e-37	1.56697622715967e-35	-0.833109	2.30046	0.065390513343965	8.73273722591743	0.209031971675958	0.000152878521295011	0.00839895994947952	0.00785157566415162	0.00839895994947952
Cluster-4041.8221	tr|S4RHD4|S4RHD4_PETMA_Adenylate_cyclase_1_OS=Petromyzon_marinus_OX=7757_GN=ADCY1_PE=3_SV=1	3.88645679361638e-37	1.72767176352072e-35	-0.769619	2.15894	0.0604438124145502	8.90797621103664	0.173024557684233	0.000150976181188128	0.00283494100712391	0.00715593273722255	0.00715593273722255
Cluster-16877.1	tr|S4RME8|S4RME8_PETMA_Uncharacterized_protein_OS=Petromyzon_marinus_OX=7757_PE=4_SV=1	3.93076421527023e-37	1.74521078362671e-35	1.46606	4.33214	0.115148484725617	7.37652890081446	0.633239692666957	0.000887828309273485	0.0256305187599376	0.0194608383211134	0.0256305187599376
Cluster-4041.5882	tr|S4RSP4|S4RSP4_PETMA_Serine/threonine_kinase_11_OS=Petromyzon_marinus_OX=7757_PE=4_SV=1	4.68208888767979e-37	2.0762264200694e-35	-1.83103	6.24028	0.143968316017152	7.17279807594698	1.0008361376379	0.00146688733424414	0.0399868646993852	0.0227983691675528	0.0399868646993852
Cluster-11595.0	tr|S4S0Q7|S4S0Q7_PETMA_Uncharacterized_protein_OS=Petromyzon_marinus_OX=7757_PE=4_SV=1	5.0537111482085e-37	2.23825879338697e-35	-1.55338	4.72742	0.122195189568782	6.88237313153659	0.712776284639693	0.0011985341997175	0.00894436242538674	0.0286647945077838	0.0286647945077838
Cluster-4041.1865	tr|S4RUP9|S4RUP9_PETMA_Uncharacterized_protein_OS=Petromyzon_marinus_OX=7757_PE=3_SV=1	5.20606664191515e-37	2.30290005711187e-35	-0.956924	2.60368	0.0752893224556535	8.17044269695108	0.273121287536503	0.000322034335913472	0.00968205729343247	0.0110149298157493	0.0110149298157493
Cluster-12843.1	tr|S4RDW1|S4RDW1_PETMA_Protein_kinase,_cAMP-dependent,_regulatory,_type_II,_alpha_A_OS=Petromyzon_marinus_OX=7757_PE=4_SV=1	6.12029450876845e-37	2.70398220416265e-35	0.598683	1.81972	0.0471503702423299	10.3633418575531	0.103621846589057	2.91310422380313e-05	0.000720809559944398	0.00441718378573955	0.00441718378573955
Cluster-4041.183	tr|S4RHS3|S4RHS3_PETMA_J_domain-containing_protein_OS=Petromyzon_marinus_OX=7757_PE=4_SV=1	6.6214637913541e-37	2.9218122985088e-35	-1.07031	2.91629	0.0843354750938913	8.50210104322221	0.338672444643657	0.000213966511469699	0.014010978207155	0.00895505019998755	0.014010978207155
Cluster-15865.0	tr|S4R7P5|S4R7P5_PETMA_RUN_domain-containing_protein_OS=Petromyzon_marinus_OX=7757_PE=4_SV=1	7.02672425664567e-37	3.09683927011946e-35	3.52789	34.0521	0.278082683166402	5.05616790143766	3.64303078798585	0.0222288841073352	0.0219329170803513	0.132431073246716	0.132431073246716
Cluster-4041.5344	tr|S4R631|S4R631_PETMA_EF-hand_domain_(C-terminal)_containing_1_OS=Petromyzon_marinus_OX=7757_PE=4_SV=1	7.45048805164099e-37	3.27958264138513e-35	-1.28325	3.60833	0.101187158089169	7.46256689959901	0.48571088476801	0.000661873329697885	0.0198158085946272	0.0182206773689382	0.0198158085946272
Cluster-4041.7363	tr|S4RHE0|S4RHE0_PETMA_Ion_trans_domain-containing_protein_OS=Petromyzon_marinus_OX=7757_PE=3_SV=1	7.68602129472632e-37	3.37912449660443e-35	-1.73087	5.64557	0.136509833144289	6.61845069604558	0.861358660942847	0.00186170356258043	0.00198567624470068	0.0354081655275827	0.0354081655275827
Cluster-4041.5496	tr|S4RFH9|S4RFH9_PETMA_Speckle_type_BTB/POZ_protein_like_a_OS=Petromyzon_marinus_OX=7757_PE=4_SV=1	8.49431319579367e-37	3.72992656239716e-35	-0.772775	2.16577	0.0609847140068588	10.1336008766402	0.176033851352685	4.40522921683801e-05	0.00739421839282833	0.00458427781606431	0.00739421839282833
Cluster-2459.0	tr|S4RH08|S4RH08_PETMA_Protein_only_RNase_P_catalytic_subunit_OS=Petromyzon_marinus_OX=7757_PE=4_SV=1	8.86027026141072e-37	3.88587682208676e-35	1.76504	5.84181	0.139327178930194	7.50630235439461	0.918547724651885	0.00076077284594125	0.0380633527313514	0.0176259205481761	0.0380633527313514
Cluster-4041.9591	tr|A0A0P0HJD5|A0A0P0HJD5_LAMPL_IL-17RE/RC_OS=Lampetra_planeri_OX=7750_GN=IL-17RE_PE=2_SV=1	1.02562129008509e-36	4.49262100552133e-35	-1.53907	4.66024	0.121599795216218	6.89947518827941	0.687203399626679	0.0012943259004478	0.0111737113772194	0.0282786944928045	0.0282786944928045
Cluster-10935.0	tr|A0A482IAM4|A0A482IAM4_PETMA_Potassium_channel_subfamily_K_member_a_OS=Petromyzon_marinus_OX=7757_PE=2_SV=1	1.05142206317396e-36	4.60003548149939e-35	1.09019	2.97483	0.086147454620771	7.78060583508599	0.347370089693196	0.000448996628171141	0.0101265899930448	0.0143937712471045	0.0143937712471045
Cluster-4041.13828	UNANNOTATED	1.29407152529773e-36	5.65476236504037e-35	0.80216	2.23035	0.0634692657706424	9.54278165141805	0.191007488992379	7.68982401821581e-05	0.00797979715474673	0.00541254962944018	0.00797979715474673
Cluster-12266.0	tr|S4RVJ3|S4RVJ3_PETMA_Uncharacterized_protein_OS=Petromyzon_marinus_OX=7757_PE=4_SV=1	1.35883854152269e-36	5.9254257183407e-35	-1.98109	7.25068	0.156797737326561	7.09431128388758	1.156644137554	0.000991888737947059	0.0481791721235113	0.0242476621775665	0.0481791721235113
Cluster-4041.8767	tr|S4RL65|S4RL65_PETMA_Sodium/potassium-transporting_ATPase_subunit_beta_OS=Petromyzon_marinus_OX=7757_PE=3_SV=1	1.35944884057809e-36	5.9254257183407e-35	0.646075	1.90804	0.0511350219469394	11.1501943252098	0.123017571730344	1.38719160835624e-05	0.00521570902294438	0.00440307115400758	0.00521570902294438
Cluster-18394.0	tr|S4R548|S4R548_PETMA_Uncharacterized_protein_OS=Petromyzon_marinus_OX=7757_PE=4_SV=1	1.36095477111181e-36	5.9254257183407e-35	-3.25735	25.9805	0.257811763852481	5.43756975793842	3.12988767156482	0.0147002671959754	0.11823354396548	0.092595191227465	0.11823354396548
Cluster-13006.0	tr|S4R6S4|S4R6S4_PETMA_Uncharacterized_protein_OS=Petromyzon_marinus_OX=7757_PE=4_SV=1	1.50406667160152e-36	6.54059851400306e-35	-0.688555	1.99084	0.0545315702797833	9.61274532806406	0.141818726247935	7.17347424213159e-05	0.00587564957193658	0.00528045764428795	0.00587564957193658
Cluster-15156.0	tr|S4RWB7|S4RWB7_PETMA_Uncharacterized_protein_OS=Petromyzon_marinus_OX=7757_PE=4_SV=1	1.6199764724679e-36	7.03613694195206e-35	-0.676514	1.96701	0.0536027638980062	9.42076264040164	0.134220791303724	7.84043579453897e-05	0.00437451492824671	0.00566810823706541	0.00566810823706541
Cluster-4090.2	UNANNOTATED	1.65598341980621e-36	7.18385183672987e-35	-1.21648	3.37529	0.0963996281478205	7.48770300126611	0.431604705267054	0.000709784287421487	0.0108259154458302	0.0178759923266546	0.0178759923266546
Cluster-4041.8410	tr|S4RHF6|S4RHF6_PETMA_Thyrotropin-releasing_hormone_receptor_2_OS=Petromyzon_marinus_OX=7757_GN=TRHR2_PE=2_SV=1	1.83988931651786e-36	7.97204090240143e-35	0.895038	2.44743	0.0709736186359822	8.5342724801022	0.236433585380111	0.000194509715231135	0.00987999936934055	0.00878667523512233	0.00987999936934055
Cluster-15019.0	tr|S4R4I7|S4R4I7_PETMA_Uncharacterized_protein_OS=Petromyzon_marinus_OX=7757_PE=4_SV=1	2.23296564696222e-36	9.66355518191362e-35	-1.90707	6.73333	0.15140775581535	7.24820421934217	1.076710690625	0.00116833831772403	0.0446802787243574	0.0214940727938374	0.0446802787243574
Cluster-4041.11480	tr|S4RBN5|S4RBN5_PETMA_PAN2-PAN3_deadenylation_complex_subunit_PAN3_OS=Petromyzon_marinus_OX=7757_GN=PAN3_PE=3_SV=1	2.68131630068737e-36	1.15899252550024e-34	-0.781328	2.18437	0.0621030766042905	8.80342430523937	0.176087505948269	0.000155968869904393	0.00103807249408544	0.00755761537753236	0.00755761537753236
Cluster-16044.0	tr|F1AT10|F1AT10_LETCA_Iroquois_C_(Fragment)_OS=Lethenteron_camtschaticum_OX=980415_GN=IroC_PE=2_SV=1	2.68554690191595e-36	1.15942764986319e-34	-1.96266	7.11825	0.156001811952284	6.31147625766093	1.13313971521906	0.00323805777096321	0.0387816121387292	0.0454350728938281	0.0454350728938281
Cluster-14192.0	UNANNOTATED	2.71615186429917e-36	1.17123464623251e-34	-1.32305	3.75486	0.105169889015356	8.03952663579978	0.52285723845995	0.000438563490983802	0.0216828476200208	0.0120173307057795	0.0216828476200208
Cluster-14832.0	tr|S4R7C5|S4R7C5_PETMA_SLIT_and_NTRK-like_family,_member_2_OS=Petromyzon_marinus_OX=7757_PE=4_SV=1	3.12059501219259e-36	1.34402345417344e-34	1.30736	3.69641	0.104013574069564	7.8011284446723	0.506903627758314	0.000464920713468223	0.021172726467981	0.0141837669633345	0.021172726467981
Cluster-11221.1	tr|B7X6P4|B7X6P4_LETCA_Retinoic_acid_receptor_2_OS=Lethenteron_camtschaticum_OX=980415_GN=LjRAR2_PE=2_SV=1	3.61978903167867e-36	1.55715876729976e-34	-1.05196	2.86325	0.0837717326200283	7.85547203769034	0.323253927975788	0.00038825519024006	0.00735507304724941	0.013647151182083	0.013647151182083
Cluster-4041.1078	tr|S4RLA4|S4RLA4_PETMA_Diacylglycerol_kinase_OS=Petromyzon_marinus_OX=7757_PE=3_SV=1	3.66783201500914e-36	1.57594077366516e-34	0.728451	2.07187	0.0580144472009343	9.06609129811762	0.162193276958013	0.000114006123573322	0.00241769432756628	0.00661734604448667	0.00661734604448667
Cluster-16419.0	tr|S4RVE4|S4RVE4_PETMA_WW_domain-containing_protein_OS=Petromyzon_marinus_OX=7757_PE=4_SV=1	3.85435711600337e-36	1.65410793511729e-34	-1.16428	3.2036	0.0927529836308384	7.87534448504777	0.414308636671509	0.000479670778720043	0.0167265611661251	0.0134575958480951	0.0167265611661251
Cluster-13842.3	tr|S4R8T4|S4R8T4_PETMA_Integrin_subunit_alpha_6_OS=Petromyzon_marinus_OX=7757_GN=ITGA6_(1_of_many)_PE=3_SV=1	4.15173537840812e-36	1.77960499897129e-34	-1.11988	3.06448	0.089257885463449	10.4206396863867	0.371526763756634	3.01428312493963e-05	0.015903797403563	0.00438745913709577	0.015903797403563
Cluster-17646.0	tr|S4RB77|S4RB77_PETMA_BHLH_domain-containing_protein_OS=Petromyzon_marinus_OX=7757_PE=4_SV=1	4.64189027018035e-36	1.98733690222019e-34	-1.14791	3.1516	0.0915566050923338	7.61881245182165	0.385668252743628	0.000565063501494571	0.0104332085512337	0.0162001603705725	0.0162001603705725
Cluster-8811.0	UNANNOTATED	4.80911504748288e-36	2.05648281156512e-34	-1.81983	6.17083	0.145181200712805	6.97646255683974	1.01808857131706	0.00118017473559118	0.0409749873452322	0.0266078097502185	0.0409749873452322
Cluster-10112.0	tr|S4RZG3|S4RZG3_PETMA_Uncharacterized_protein_OS=Petromyzon_marinus_OX=7757_PE=4_SV=1	5.76701688815196e-36	2.4631737333564e-34	-1.68241	5.3785	0.134372415268529	9.33364745309027	0.842236740132122	0.000138211016266299	0.0359736809539297	0.00587141145112993	0.0359736809539297
Cluster-14907.0	tr|S4RZK8|S4RZK8_PETMA_Uncharacterized_protein_OS=Petromyzon_marinus_OX=7757_PE=4_SV=1	5.86054820352273e-36	2.50015296611255e-34	1.30126	3.67391	0.103940639664564	7.28974718923101	0.510346568202496	0.000796491092498798	0.0161152655633501	0.0208108220552587	0.0208108220552587
Cluster-4041.9594	tr|S4RFW8|S4RFW8_PETMA_ABC_transporter_domain-containing_protein_OS=Petromyzon_marinus_OX=7757_PE=4_SV=1	5.97100383629641e-36	2.54425605408445e-34	-0.847246	2.33321	0.0676835760105745	8.56013406324208	0.215177473100907	0.000507235625502184	0.0075779425445514	0.00865489729765625	0.00865489729765625
Cluster-5164.0	tr|S4RQL3|S4RQL3_PETMA_Peroxidasin_OS=Petromyzon_marinus_OX=7757_PE=4_SV=1	6.4459356741316e-36	2.74337496625793e-34	2.1307	8.42077	0.170297202392947	6.35523958601496	1.35438631122324	0.0034371223503985	0.0545651519353305	0.0438712171151062	0.0545651519353305
Cluster-14817.0	tr|S4RA38|S4RA38_PETMA_Ubiquitin_specific_peptidase_32_OS=Petromyzon_marinus_OX=7757_PE=3_SV=1	7.12427260286557e-36	3.02848954629852e-34	-1.52385	4.58985	0.121871530865071	8.60847977524827	0.684716973881038	0.000241413421052518	0.0294639266497392	0.00841682519673175	0.0294639266497392
Cluster-8700.0	tr|S4RQY2|S4RQY2_PETMA_Uncharacterized_protein_OS=Petromyzon_marinus_OX=7757_PE=3_SV=1	9.31334399090766e-36	3.95437768530121e-34	1.10587	3.02184	0.0885940010246389	9.8537002379589	0.360939539748331	0.000138382166079967	0.0155594118690275	0.00489910621772668	0.0155594118690275
Cluster-132.0	tr|S4RH41|S4RH41_PETMA_Regulator_of_G_protein_signaling_7_OS=Petromyzon_marinus_OX=7757_GN=RGS7_(1_of_many)_PE=4_SV=1	1.02053448343378e-35	4.32800490893032e-34	-3.14029	23.1105	0.251724139797258	8.20935980867762	2.93038826314984	0.000640731829969709	0.12608935328337	0.0107394683722849	0.12608935328337
Cluster-4041.7478	tr|S4RU19|S4RU19_PETMA_Protein_kinase_domain-containing_protein_OS=Petromyzon_marinus_OX=7757_PE=3_SV=1	1.06718188003097e-35	4.52050199664945e-34	-1.0977	2.99726	0.0880162113364408	9.31062628692018	0.356120539081518	9.76052518913027e-05	0.0153961016641507	0.00592819585215162	0.0153961016641507
Cluster-4041.8849	tr|S4R849|S4R849_PETMA_Uncharacterized_protein_OS=Petromyzon_marinus_OX=7757_PE=4_SV=1	1.28094536993559e-35	5.41960451046985e-34	-0.954791	2.59813	0.0766468961072242	10.4931026297107	0.270763263193717	2.93690722533008e-05	0.0117201242934899	0.00435647470343688	0.0117201242934899
Cluster-7710.0	tr|S4RGR8|S4RGR8_PETMA_Kelch-like_family_member_5_OS=Petromyzon_marinus_OX=7757_PE=4_SV=1	1.2964917273054e-35	5.47893442879956e-34	-0.847993	2.33496	0.0680788887824468	8.49463328192039	0.212932724476154	0.000274617370126582	0.00533848294327293	0.00899485282557893	0.00899485282557893
Cluster-15872.0	tr|S4RWI2|S4RWI2_PETMA_Scribble_planar_cell_polarity_protein_OS=Petromyzon_marinus_OX=7757_PE=4_SV=1	1.31433264899648e-35	5.54781045256578e-34	-1.20115	3.32395	0.0964398168603051	7.48077577900902	0.416640156988421	0.000631069313610146	0.00390733065945081	0.0179702072384882	0.0179702072384882
Cluster-4041.687	tr|S4RP45|S4RP45_PETMA_Uncharacterized_protein_OS=Petromyzon_marinus_OX=7757_PE=4_SV=1	1.39028106475564e-35	5.86150972236892e-34	-1.65972	5.25784	0.133305862483366	6.67815189949285	0.803797568845581	0.0017979204567095	0.0212620036260707	0.0337429854881589	0.0337429854881589
Cluster-9830.0	tr|S4RA56|S4RA56_PETMA_Uncharacterized_protein_OS=Petromyzon_marinus_OX=7757_PE=4_SV=1	1.64537345439077e-35	6.92887184312124e-34	-1.692	5.43031	0.136045122858963	6.62645657307854	0.844444522008908	0.00183688536501018	0.0314847823022688	0.0351796655424102	0.0351796655424102
Cluster-4041.6288	UNANNOTATED	1.72676788547553e-35	7.2631290602756e-34	-1.18426	3.26826	0.095249883913173	8.64880907064762	0.416258737351943	0.000173767307003076	0.0179713134639428	0.00822619931572556	0.0179713134639428
Cluster-4041.11645	tr|S4RSA4|S4RSA4_PETMA_Uncharacterized_protein_OS=Petromyzon_marinus_OX=7757_PE=4_SV=1	1.75204615517042e-35	7.36084531289646e-34	-0.638913	1.89442	0.0513926073763933	9.64962175377308	0.11899308479737	6.75345997913119e-05	0.00195083666114204	0.00521486558609691	0.00521486558609691
Cluster-11350.2	tr|S4RFV7|S4RFV7_PETMA_SH3_and_PX_domains_2Aa_OS=Petromyzon_marinus_OX=7757_PE=4_SV=1	1.78297594772005e-35	7.48204947582918e-34	0.985136	2.67818	0.0792509097459623	8.90680727177947	0.288070086735954	0.0001366487664859	0.0124247646246394	0.00716021506556643	0.0124247646246394
Cluster-6764.0	tr|Q2ABQ1|Q2ABQ1_EPTBU_Immunoglobulin_superfamily_1_OS=Eptatretus_burgeri_OX=7764_GN=IgSF1_PE=2_SV=1	1.86097933123401e-35	7.8002796840523e-34	-1.82536	6.20503	0.146884638668403	6.43899096264936	1.05794453183332	0.00215874362267722	0.0271771573257842	0.0409914505308172	0.0409914505308172
Cluster-5711.0	tr|S4RL39|S4RL39_PETMA_Ubiquitin_carboxyl-terminal_hydrolase_OS=Petromyzon_marinus_OX=7757_PE=3_SV=1	2.11406839158108e-35	8.85078481564965e-34	1.03489	2.8148	0.0833448595160289	7.87022726847858	0.310270464044121	0.00038665530229884	0.0055266454711274	0.0135060759131944	0.0135060759131944
Cluster-4041.6113	tr|A0A3G1ZL37|A0A3G1ZL37_PETMA_Kctd12_OS=Petromyzon_marinus_OX=7757_GN=kctd12_PE=2_SV=1	2.45089079919494e-35	1.02489983501683e-33	1.10979	3.03371	0.0894617527903448	10.7484632488982	0.363432548694259	2.20454411307372e-05	0.0159847649835108	0.00430479584248089	0.0159847649835108
Cluster-5312.0	tr|Q32R30|Q32R30_EPTBU_Variable_lymphocyte_receptor_A_OS=Eptatretus_burgeri_OX=7764_GN=VLRA_PE=2_SV=1	2.50948831164743e-35	1.04818499595559e-33	2.32947	10.2724	0.187810930152035	5.84607143534989	1.59653984442357	0.0042160323475082	0.0602034272966683	0.0663298586216367	0.0663298586216367
Cluster-1564.0	tr|S4RZ18|S4RZ18_PETMA_Jumonji_domain_containing_1Cb_OS=Petromyzon_marinus_OX=7757_PE=4_SV=1	2.53925540157683e-35	1.05938795831679e-33	-0.684082	1.98195	0.0551576338650062	9.34107744914662	0.138051701597666	9.43584583095487e-05	0.0059903706888626	0.00585336257945452	0.0059903706888626
Cluster-4041.4110	tr|A0A2P0WL88|A0A2P0WL88_LETCA_Sodium_channel_protein_OS=Lethenteron_camtschaticum_OX=980415_PE=2_SV=1	2.73820484907787e-35	1.14106675535791e-33	0.576666	1.78009	0.0465193400735528	10.8483939556014	0.0965160240136708	1.94571141101826e-05	0.00201637084896751	0.00430864088764752	0.00430864088764752
Cluster-11271.1	tr|S4RU89|S4RU89_PETMA_Tetraspanin_OS=Petromyzon_marinus_OX=7757_GN=CD151_(1_of_many)_PE=3_SV=1	3.54447280997759e-35	1.47534578316232e-33	0.583478	1.79226	0.0471476373243081	10.3645557127335	0.100719786702603	2.92936753601168e-05	0.00413163821601306	0.00441650573516887	0.00441650573516887
Cluster-4041.2435	tr|S4R7B6|S4R7B6_PETMA_Potassium_inwardly-rectifying_channel,_subfamily_J,_member_3b_OS=Petromyzon_marinus_OX=7757_PE=3_SV=1	3.58342155284555e-35	1.48983340236976e-33	1.95194	7.04232	0.15773642967614	6.28075834109331	1.11384200980992	0.00320097890858405	0.0320579937244628	0.0465605835853679	0.0465605835853679
Cluster-14030.0	tr|S4RA04|S4RA04_PETMA_Xenotropic_and_polytropic_retrovirus_receptor_1a_OS=Petromyzon_marinus_OX=7757_PE=4_SV=1	4.32876018331389e-35	1.79763513247711e-33	0.918624	2.50584	0.0743253670827874	8.20298608273975	0.248359910608155	0.000264609566908121	0.00980607320577739	0.0107839108170741	0.0107839108170741
Cluster-12941.0	tr|S4RGU4|S4RGU4_PETMA_Uncharacterized_protein_OS=Petromyzon_marinus_OX=7757_PE=4_SV=1	4.38303305015343e-35	1.81807402056133e-33	1.66372	5.27893	0.134621947780389	6.81539528829949	0.83018902895426	0.0021473349708248	0.0340988026775466	0.0302322659589439	0.0340988026775466
Cluster-4041.11259	tr|S4S0I7|S4S0I7_PETMA_Uncharacterized_protein_OS=Petromyzon_marinus_OX=7757_PE=4_SV=1	5.85090111616615e-35	2.42414696821064e-33	0.686106	1.98597	0.0556215522637455	10.3890089171431	0.139879239372887	2.75089388053759e-05	0.00616000521365176	0.00440329317261643	0.00616000521365176
Cluster-4041.5721	tr|S4R9B1|S4R9B1_PETMA_Si:dkey-221h15.4_OS=Petromyzon_marinus_OX=7757_PE=3_SV=1	6.18335278493386e-35	2.55894034757855e-33	-1.15003	3.15827	0.0932645351521758	10.4566054728317	0.401285769391604	2.84720503767238e-05	0.0173680749839262	0.0043711645620446	0.0173680749839262
Cluster-16833.0	tr|S4RUC7|S4RUC7_PETMA_Uncharacterized_protein_OS=Petromyzon_marinus_OX=7757_PE=4_SV=1	6.86128574311734e-35	2.83623470321527e-33	-3.19077	24.3072	0.258940656806224	7.18433543359111	3.11238599417696	0.00181171882956598	0.132288808664911	0.0225933241547933	0.132288808664911
Cluster-4041.11830	tr|S4RUX8|S4RUX8_PETMA_Uncharacterized_protein_OS=Petromyzon_marinus_OX=7757_PE=4_SV=1	7.06742638100202e-35	2.91809247921901e-33	1.14506	3.14264	0.0929432642962459	7.57453937687845	0.387435134492133	0.000533140515711325	0.00825773694628337	0.0167437602403723	0.0167437602403723
Cluster-4041.13328	tr|A5H702|A5H702_PETMA_Variable_lymphocyte_receptor_A_diversity_region_(Fragment)_OS=Petromyzon_marinus_OX=7757_GN=VLRA_PE=2_SV=1	7.13101629749261e-35	2.94097177874687e-33	0.811414	2.25109	0.0658653013304861	9.27227428715358	0.195967733095218	9.54370516225953e-05	0.00858103878708888	0.0060257360466915	0.00858103878708888
Cluster-4041.6964	tr|S4RY92|S4RY92_PETMA_Tectonin_beta-propeller_repeat_containing_1b_OS=Petromyzon_marinus_OX=7757_PE=4_SV=1	7.77914673535149e-35	3.20459855719869e-33	-0.641948	1.90018	0.05213886861553	9.5624588957711	0.121463735518331	6.25556135846891e-05	0.00294764446861894	0.00537436762743032	0.00537436762743032
Cluster-4041.3541	tr|S4RYM2|S4RYM2_PETMA_Calbindin_1_OS=Petromyzon_marinus_OX=7757_PE=4_SV=1	1.17648025614045e-34	4.84093357569553e-33	1.75169	5.76432	0.142658844624683	6.51413091888235	0.887958316595958	0.00216102710049449	0.0076795121768585	0.0385420647988044	0.0385420647988044
Cluster-8653.0	tr|S4RYP6|S4RYP6_PETMA_Lipid_droplet_associated_hydrolase_OS=Petromyzon_marinus_OX=7757_PE=4_SV=1	1.2179847436518e-34	5.0059868955371e-33	-1.22015	3.38769	0.0993925000888403	7.39485542206786	0.452316374586303	0.000569060705486758	0.0171198386450496	0.0191886774423335	0.0191886774423335
Cluster-12532.0	tr|S4R5D3|S4R5D3_PETMA_Cytochrome_b_reductase_1_OS=Petromyzon_marinus_OX=7757_PE=4_SV=1	1.2588747495183e-34	5.16814070969482e-33	1.64782	5.19565	0.134259819353621	7.20231472885281	0.80464936227598	0.00091490741618214	0.0351364907695519	0.0222777810760374	0.0351364907695519
Cluster-9419.0	tr|S4RVR0|S4RVR0_PETMA_Uncharacterized_protein_OS=Petromyzon_marinus_OX=7757_PE=4_SV=1	1.30441153443304e-34	5.34897970499607e-33	1.29908	3.66592	0.105870037284019	7.2492618655069	0.494869626517131	0.000940557652212143	0.0160257223307486	0.0214763719368271	0.0214763719368271
Cluster-4041.7862	tr|S4RWV1|S4RWV1_PETMA_Uncharacterized_protein_OS=Petromyzon_marinus_OX=7757_PE=3_SV=1	1.68973951477431e-34	6.92119614690531e-33	0.647188	1.91016	0.0528336747629585	10.2634275079779	0.124510339602885	3.60950289739004e-05	0.00554669934894226	0.00448027391440063	0.00554669934894226
Cluster-4041.8208	tr|S4RRS1|S4RRS1_PETMA_Uncharacterized_protein_OS=Petromyzon_marinus_OX=7757_PE=4_SV=1	1.86129235801665e-34	7.61520558263401e-33	-0.729846	2.07476	0.0596197142996548	8.98286186764936	0.159910919381402	0.000218037596788477	0.00674670727522915	0.00689098306955645	0.00689098306955645
Cluster-4041.1924	tr|S4R7T9|S4R7T9_PETMA_C2_domain-containing_protein_OS=Petromyzon_marinus_OX=7757_PE=4_SV=1	1.9803233845579e-34	8.0929965771427e-33	-1.23805	3.44889	0.101175687434552	7.6053431838286	0.453518831574292	0.000669669495688375	0.0198033699600199	0.0163632020310144	0.0198033699600199
Cluster-1929.2	tr|S4RE61|S4RE61_PETMA_Adhesion_G_protein-coupled_receptor_V1_OS=Petromyzon_marinus_OX=7757_PE=3_SV=1	2.0929844639192e-34	8.54370037184179e-33	1.22315	3.39789	0.0999949031966107	7.40198728590166	0.454333199752859	0.000914009570316902	0.0166612335478116	0.0190839517602822	0.0190839517602822
Cluster-5256.0	tr|S4R7J0|S4R7J0_PETMA_BCL9_domain-containing_protein_OS=Petromyzon_marinus_OX=7757_PE=4_SV=1	2.31978837684551e-34	9.45879244858219e-33	-0.601656	1.82514	0.0492200562569756	9.93013747899169	0.109440183128445	4.50115057086585e-05	0.0030225737721795	0.00480021637017103	0.00480021637017103
Cluster-1792.0	tr|S4RAA0|S4RAA0_PETMA_Neurexin_3a_OS=Petromyzon_marinus_OX=7757_PE=4_SV=1	3.03104402334925e-34	1.23448965132173e-32	-1.67368	5.33173	0.137163576918893	9.00349151320014	0.827403287233431	0.000184487914615475	0.0374432057517545	0.00682116314817733	0.0374432057517545
Cluster-4041.10761	tr|S4RE10|S4RE10_PETMA_Lymphocyte_cytosolic_protein_1_(L-plastin)_OS=Petromyzon_marinus_OX=7757_PE=4_SV=1	3.24084993297622e-34	1.3184466757876e-32	0.692775	1.99926	0.0568006474154911	9.15680301688515	0.139859501812494	0.000110059660819056	0.00363710310277309	0.00634256743281881	0.00634256743281881
Cluster-15514.0	tr|S4RH14|S4RH14_PETMA_Tetraspanin_OS=Petromyzon_marinus_OX=7757_PE=3_SV=1	3.47469724034823e-34	1.41198346728411e-32	-0.906935	2.47672	0.0743943148762621	10.419304188937	0.245832471346186	2.71594023417283e-05	0.0110418687694751	0.00438809914096946	0.0110418687694751
Cluster-4041.1640	UNANNOTATED	4.13866241824046e-34	1.67989522062282e-32	-2.35037	10.4895	0.193022767588642	8.01238557682033	1.63196520554686	0.00057029663516061	0.0739452809799973	0.0122406736302048	0.0739452809799973
Cluster-14606.0	tr|S4RXX1|S4RXX1_PETMA_BTB_domain-containing_protein_OS=Petromyzon_marinus_OX=7757_PE=4_SV=1	4.93578926202004e-34	2.0011926632472e-32	-2.43287	11.3915	0.200034002986594	7.11737495586708	1.76671860071131	0.00113965980567669	0.0788875448960045	0.0238117938171776	0.0788875448960045
Cluster-828.0	tr|S4RE99|S4RE99_PETMA_YTH_domain_containing_2_OS=Petromyzon_marinus_OX=7757_GN=YTHDC2_PE=4_SV=1	5.03946009305168e-34	2.04092458700921e-32	3.05948	21.3164	0.251589460550795	6.53559148186434	2.76499249469673	0.00442405190892569	0.122170461411554	0.0378728136878319	0.122170461411554
Cluster-4041.7025	tr|S4RNI1|S4RNI1_PETMA_Flotillin_OS=Petromyzon_marinus_OX=7757_PE=3_SV=1	5.11195842800849e-34	2.06795681604578e-32	-0.571578	1.77106	0.0470070231474453	10.4174333102526	0.0976468147768321	3.03205166303521e-05	0.00310816923322992	0.00438899993373857	0.00438899993373857
Cluster-689.0	tr|S4RFG1|S4RFG1_PETMA_Uncharacterized_protein_OS=Petromyzon_marinus_OX=7757_PE=4_SV=1	5.95991460469723e-34	2.40827425762614e-32	3.37652	29.2688	0.277974443675288	5.00899566441195	3.39525039148375	0.0153961112141815	0.112275666770331	0.139143471458991	0.139143471458991
Cluster-4041.325	UNANNOTATED	6.16917083932015e-34	2.49003244550472e-32	-0.802728	2.23162	0.0661004915070999	9.87621346898206	0.1906129784658	6.33529091484518e-05	0.00867519704581191	0.00486892818258174	0.00867519704581191
Cluster-4041.13032	UNANNOTATED	7.18577388366723e-34	2.89710746836687e-32	1.2177	3.37941	0.100374458932624	8.58175659942557	0.469495308464388	0.000235929250017156	0.0199141347620168	0.0085471062295248	0.0199141347620168
Cluster-4041.4920	tr|X4XYS4|X4XYS4_PETMA_Kininogen_OS=Petromyzon_marinus_OX=7757_GN=kng1_PE=2_SV=1	7.77527177631484e-34	3.13126650494525e-32	1.06779	2.90894	0.0880643458288092	9.4459527301442	0.3457703205197	0.000112510985979845	0.0153981470265324	0.00561262952266734	0.0153981470265324
Cluster-4041.173	tr|S4RJ90|S4RJ90_PETMA_Neuropeptide_FF_receptor_1_OS=Petromyzon_marinus_OX=7757_GN=NPFFR1_PE=2_SV=1	7.92924011391198e-34	3.18970091964895e-32	1.33129	3.78592	0.109810655540155	7.15505695909587	0.518810608724287	0.000999144878967713	0.0123772700492695	0.0231176152613495	0.0231176152613495
Cluster-4041.9085	tr|S4R7N5|S4R7N5_PETMA_Uncharacterized_protein_OS=Petromyzon_marinus_OX=7757_PE=4_SV=1	8.46778026762695e-34	3.40253387446556e-32	-1.07057	2.91704	0.0883446331051184	7.71599597138393	0.342825926860685	0.000527192780277659	0.0146243050364808	0.0150823556166783	0.0150823556166783
Cluster-4041.2867	tr|S4RP51|S4RP51_PETMA_Endoplasmic_reticulum_metallopeptidase_1_OS=Petromyzon_marinus_OX=7757_GN=ERMP1_PE=4_SV=1	9.92504757360051e-34	3.98364381572986e-32	-1.57726	4.84166	0.130297054032662	6.73053371229614	0.723054076208663	0.0016016542698182	0.0113601103441332	0.0323529903093627	0.0323529903093627
Cluster-4041.2416	UNANNOTATED	1.23793199705738e-33	4.96318265442303e-32	1.34077	3.82198	0.110926909456245	7.12857420737027	0.539761996481454	0.0010063864395857	0.015566744201544	0.0236031720434421	0.0236031720434421
Cluster-4041.2674	tr|S4RX93|S4RX93_PETMA_Polycomb_group_ring_finger_5b_OS=Petromyzon_marinus_OX=7757_PE=4_SV=1	1.258401721595e-33	5.03963264072617e-32	-0.8875	2.42905	0.0734344477426141	8.25742392457713	0.226787169959591	0.000372655558177701	0.00199416273669884	0.0104125806723477	0.0104125806723477
Cluster-4079.0	tr|S4R5S3|S4R5S3_PETMA_Calponin-homology_(CH)_domain-containing_protein_OS=Petromyzon_marinus_OX=7757_PE=4_SV=1	1.36888796627015e-33	5.47600866862887e-32	-2.20868	9.1037	0.182857740367775	6.24133517236786	1.44960775622004	0.00343414954346459	0.0634397568813524	0.0480421487246399	0.0634397568813524
Cluster-4041.13147	tr|B1PLM2|B1PLM2_PETMA_Repulsive_guidance_molecule_(Fragment)_OS=Petromyzon_marinus_OX=7757_GN=RGM_PE=2_SV=1	1.44902862543946e-33	5.79015738407549e-32	-1.21488	3.3699	0.100619627365863	7.62994436118308	0.437177017148999	0.000513596622109409	0.0197350222003808	0.0160669347754697	0.0197350222003808
Cluster-5278.0	tr|S4RMM1|S4RMM1_PETMA_Uncharacterized_protein_OS=Petromyzon_marinus_OX=7757_PE=3_SV=1	1.72941855914164e-33	6.9028945219102e-32	-0.63241	1.88214	0.0524410326266786	9.53535619083455	0.119206121335089	7.29524630420618e-05	0.0043055605961949	0.00542717134286267	0.00542717134286267
Cluster-17832.0	tr|S4RT66|S4RT66_PETMA_DIX_domain-containing_protein_OS=Petromyzon_marinus_OX=7757_PE=4_SV=1	1.83467060837652e-33	7.31488459967238e-32	-1.23111	3.42504	0.102128305831895	8.12992834424846	0.447941409857731	0.000346003683623328	0.020514378020563	0.0113123565050807	0.020514378020563
Cluster-255.0	tr|S4RKJ2|S4RKJ2_PETMA_Uncharacterized_protein_OS=Petromyzon_marinus_OX=7757_PE=4_SV=1	2.07763626155093e-33	8.27442224520001e-32	-0.963959	2.62206	0.0800342875785525	7.99112067531919	0.290252905953619	0.000391376473160535	0.00918353596534564	0.0124195979032523	0.0124195979032523
Cluster-4041.8545	tr|S4RKL3|S4RKL3_PETMA_Phosphatase_domain_containing_paladin_1b_OS=Petromyzon_marinus_OX=7757_PE=4_SV=1	3.4913785818277e-33	1.3889430081667e-31	-1.03849	2.82495	0.0865305476854046	8.86443666824637	0.321699382924429	0.000146126882798439	0.0148289444826737	0.00731857188805918	0.0148289444826737
Cluster-4041.11004	tr|S4RBB8|S4RBB8_PETMA_Very-long-chain_(3R)-3-hydroxyacyl-CoA_dehydratase_OS=Petromyzon_marinus_OX=7757_GN=HACD4_PE=3_SV=1	3.61226300186463e-33	1.43544546227688e-31	0.775872	2.17249	0.0646634182458416	8.65077203085278	0.19026365403453	0.000145614317438778	0.00554321241317699	0.00821710100103451	0.00821710100103451
Cluster-4041.4497	tr|S4RTY6|S4RTY6_PETMA_Uncharacterized_protein_OS=Petromyzon_marinus_OX=7757_PE=4_SV=1	3.848758256751e-33	1.52773612789775e-31	0.968089	2.63291	0.0807185754747758	9.44586129631911	0.282131706651712	7.23466237043427e-05	0.0129586302296498	0.0056128282815651	0.0129586302296498
Cluster-17537.0	tr|S4RBZ7|S4RBZ7_PETMA_Dual_oxidase_OS=Petromyzon_marinus_OX=7757_PE=4_SV=1	4.02345740327623e-33	1.59532082242583e-31	-1.65282	5.2217	0.137853468266115	7.76942398547195	0.819720015399914	0.000559888208289015	0.0374472692177045	0.0145099386056228	0.0374472692177045
Cluster-4041.5107	tr|S4RW27|S4RW27_PETMA_Acidic_residue_methyltransferase_1_OS=Petromyzon_marinus_OX=7757_PE=4_SV=1	4.1912816198903e-33	1.66003371030963e-31	-1.37984	3.97428	0.115118285464479	7.35039894714654	0.563903476811743	0.000758256022709525	0.025746183273853	0.0198565724366991	0.025746183273853
Cluster-12039.0	tr|S4RM44|S4RM44_PETMA_Nucleosome_assembly_protein_1-like_4b_OS=Petromyzon_marinus_OX=7757_PE=3_SV=1	4.23237251819501e-33	1.67446438802912e-31	-1.83469	6.2632	0.153075778839151	9.12549996279708	0.997441161430961	0.000164189348531436	0.0467001987858939	0.00643472156794406	0.0467001987858939
Cluster-16206.0	tr|S4RPU0|S4RPU0_PETMA_Nuclear_pore_complex_protein_OS=Petromyzon_marinus_OX=7757_PE=3_SV=1	4.63990895249778e-33	1.83368182042503e-31	-0.926746	2.52628	0.0773713962545935	8.08749210112824	0.255579940812942	0.000336668767509926	0.0110778670354277	0.0116359971492607	0.0116359971492607
Cluster-1936.0	tr|S4RFV6|S4RFV6_PETMA_Sortilin_OS=Petromyzon_marinus_OX=7757_PE=4_SV=1	4.6529916615492e-33	1.83683357984955e-31	1.10584	3.02176	0.0923251064393612	7.75454611929311	0.376554917177712	0.000513003600665163	0.0165348469574136	0.0146664345850034	0.0165348469574136
Cluster-9043.0	tr|S4RYP7|S4RYP7_PETMA_Mitogen-activated_protein_kinase_15_OS=Petromyzon_marinus_OX=7757_PE=4_SV=1	4.76816521770987e-33	1.88023602768092e-31	-1.48517	4.41573	0.124016317079675	8.56739359595265	0.667163590564484	0.000285994978852955	0.0304740988251599	0.00861846762493972	0.0304740988251599
Cluster-4041.6039	tr|S4R5P2|S4R5P2_PETMA_Uncharacterized_protein_OS=Petromyzon_marinus_OX=7757_PE=4_SV=1	5.04751145263232e-33	1.98821089124881e-31	-1.18352	3.26586	0.0988665346608916	7.42067513307514	0.445974153380058	0.000736524927747657	0.0105424080013975	0.0188126584239589	0.0188126584239589
Cluster-4041.7168	tr|S4RSR6|S4RSR6_PETMA_Regulator_of_G_protein_signaling_7_OS=Petromyzon_marinus_OX=7757_GN=RGS7_(1_of_many)_PE=4_SV=1	5.09825869577742e-33	2.00600303584511e-31	-1.31725	3.73313	0.110045120331979	7.14632543716874	0.50693473529971	0.000943349798702574	0.0140856309447758	0.023276507219057	0.023276507219057
Cluster-4041.13026	tr|S4RTT5|S4RTT5_PETMA_Uncharacterized_protein_OS=Petromyzon_marinus_OX=7757_PE=4_SV=1	5.16732810498305e-33	2.03095760261754e-31	0.842275	2.32164	0.070371599882852	8.95191016585114	0.209772833440218	0.000153205996111533	0.00975111814403289	0.00699827611508734	0.00975111814403289
Cluster-2518.0	tr|A5HHU5|A5HHU5_PETMA_Variable_lymphocyte_receptor_B_cassette_(Fragment)_OS=Petromyzon_marinus_OX=7757_PE=4_SV=1	6.15273673566205e-33	2.41562086489754e-31	1.85232	6.3746	0.154948098395512	6.80723209031654	1.0568358334442	0.00133801844186842	0.0466798079509019	0.0304295427071026	0.0466798079509019
Cluster-4041.10298	tr|S4RH71|S4RH71_PETMA_DEAH-box_helicase_35_OS=Petromyzon_marinus_OX=7757_GN=DHX35_PE=4_SV=1	6.46294952051232e-33	2.53464616800637e-31	1.12497	3.08011	0.094136414493509	7.54454203194188	0.384582568861961	0.000598507646714421	0.00816487480779232	0.0171248214206731	0.0171248214206731
Cluster-1935.1	tr|S4R6I7|S4R6I7_PETMA_Uncharacterized_protein_OS=Petromyzon_marinus_OX=7757_PE=4_SV=1	7.04859247817312e-33	2.76131297704292e-31	-0.731467	2.07813	0.061245653957038	8.85518006995079	0.158520633405778	0.000148069260557833	0.00524609934603783	0.00735399099669265	0.00735399099669265
Cluster-4041.506	tr|A5HI91|A5HI91_PETMA_Variable_lymphocyte_receptor_B_cassette_(Fragment)_OS=Petromyzon_marinus_OX=7757_PE=4_SV=1	7.09939185938436e-33	2.77818748029423e-31	-1.36258	3.90627	0.114094680845558	7.83619059946186	0.550732443141245	0.000511626944959369	0.0255235654495402	0.0138344139866214	0.0255235654495402
Cluster-11393.0	UNANNOTATED	7.96656148437524e-33	3.11414620285421e-31	0.727269	2.06942	0.0609460956506062	8.8764552758695	0.156471864483284	0.000155824854499398	0.00715436258583202	0.00727302829560629	0.00727302829560629
Cluster-6331.0	tr|S4S176|S4S176_PETMA_Reprimo,_TP53_dependent_G2_arrest_mediator_homolog_3_OS=Petromyzon_marinus_OX=7757_PE=4_SV=1	8.82953032317663e-33	3.44773505985235e-31	3.94248	51.5465	0.330622650860798	6.22979117491083	4.61815896390011	0.00793007259880073	0.210692601925641	0.048484438255725	0.210692601925641
Cluster-4041.11464	tr|A0A0X9MAF9|A0A0X9MAF9_PETMA_Elongation_of_very_long_chain_fatty_acids_protein_OS=Petromyzon_marinus_OX=7757_GN=elovl5_PE=2_SV=1	9.48507602202978e-33	3.69969402364704e-31	0.578585	1.78351	0.0485452600382831	10.1491872032985	0.099016688027497	4.59513258116315e-05	0.00466733321855743	0.00457044327241835	0.00466733321855743
Cluster-15055.0	tr|S4R5G0|S4R5G0_PETMA_2,3-bisphosphoglycerate_mutase_OS=Petromyzon_marinus_OX=7757_PE=3_SV=1	1.01151523860072e-32	3.94118337224245e-31	-0.752137	2.12153	0.0631352930502933	9.68764787693864	0.167380667416855	6.97768005798342e-05	0.007902353656513	0.00515005563553084	0.007902353656513
Cluster-4041.7441	tr|S4R869|S4R869_PETMA_Myomesin_1b_OS=Petromyzon_marinus_OX=7757_PE=4_SV=1	1.21850496417248e-32	4.74254264356438e-31	1.12856	3.09119	0.0948560059182978	7.52091428723172	0.371299166730347	0.000562935399261552	0.00934975948941749	0.0174323883182827	0.0174323883182827
Cluster-15328.0	UNANNOTATED	1.22895449178367e-32	4.77804220410985e-31	0.760304	2.13893	0.0639080256316108	8.69701377903748	0.168950106065991	0.000160991166943013	0.000819928377097609	0.00800748031331824	0.00800748031331824
Cluster-2151.0	tr|S4S0B6|S4S0B6_PETMA_Uncharacterized_protein_OS=Petromyzon_marinus_OX=7757_PE=4_SV=1	1.23189271411554e-32	4.78429348571677e-31	0.932723	2.54142	0.0784021522895269	8.04768555888373	0.257389602061482	0.000342521556894869	0.00671022675415255	0.0119512734103655	0.0119512734103655
Cluster-4041.6162	tr|Q27IQ1|Q27IQ1_PETMA_Neurofilament_subunit_NF-132_OS=Petromyzon_marinus_OX=7757_PE=2_SV=1	1.45223862470282e-32	5.6339652276362e-31	1.1616	3.19503	0.0977536709041244	9.65223764577907	0.399418569887865	8.72237061675254e-05	0.0190243366442962	0.00521031598859086	0.0190243366442962
Cluster-4041.8472	tr|S4RNU2|S4RNU2_PETMA_C2_domain-containing_protein_OS=Petromyzon_marinus_OX=7757_PE=4_SV=1	1.53608031888806e-32	5.95280781338055e-31	1.13648	3.11579	0.0956779241442656	7.51390591995784	0.388542046610441	0.000783637060820543	0.0150952375342742	0.0175248932762911	0.0175248932762911
Cluster-1835.0	tr|S4RUQ2|S4RUQ2_PETMA_Glycogen_[starch]_synthase_OS=Petromyzon_marinus_OX=7757_PE=3_SV=1	1.588820186958e-32	6.1505640886513e-31	1.0975	2.99668	0.0924183751711215	7.59481155410394	0.362140932737885	0.000590209991425485	0.0157639588948647	0.0164921021471149	0.0164921021471149
Cluster-11143.0	tr|S4RC63|S4RC63_PETMA_R-spondin_1_OS=Petromyzon_marinus_OX=7757_PE=4_SV=1	1.76723794068532e-32	6.83389011407164e-31	0.845755	2.32974	0.0712725428672987	9.27910375005461	0.211629465850258	0.000109604871888442	0.0100499458616534	0.00600809431130402	0.0100499458616534
Cluster-4041.12844	tr|S4REG3|S4REG3_PETMA_Neuroepithelial_cell_transforming_1_OS=Petromyzon_marinus_OX=7757_PE=4_SV=1	1.85526040118164e-32	7.16656603734644e-31	-1.34386	3.83382	0.113287198538317	7.63293692397031	0.545040540037247	0.000765157719477726	0.0249028209858424	0.0160313535761437	0.0249028209858424
Cluster-4041.4809	tr|S4RWA7|S4RWA7_PETMA_Adhesion_G_protein-coupled_receptor_L2_OS=Petromyzon_marinus_OX=7757_GN=ADGRL2_PE=3_SV=1	2.00485016011528e-32	7.73609724337186e-31	-0.56216	1.75446	0.0474159002268305	10.2907889494671	0.0922911296913626	3.49789647694245e-05	0.00269979018829354	0.00446155622387207	0.00446155622387207
Cluster-4041.7284	tr|S4RWG8|S4RWG8_PETMA_Nephronophthisis_1_OS=Petromyzon_marinus_OX=7757_PE=4_SV=1	2.23926350612023e-32	8.63136478784584e-31	1.36783	3.92682	0.115461242383071	7.01909706026701	0.555169174400075	0.000935047229158302	0.00663299967810502	0.025727549756126	0.025727549756126
Cluster-1695.1	tr|S4RVY4|S4RVY4_PETMA_Guanine_nucleotide-binding_protein_subunit_gamma_OS=Petromyzon_marinus_OX=7757_PE=3_SV=1	2.33697996984549e-32	8.99837373185797e-31	1.32517	3.76282	0.111893783564492	7.09514073247056	0.517330661981006	0.000808597185133814	0.0168581157435892	0.0242318404156208	0.0242318404156208
Cluster-5955.0	tr|S4RQK6|S4RQK6_PETMA_Centrosomal_protein_120_OS=Petromyzon_marinus_OX=7757_PE=4_SV=1	2.49457334018535e-32	9.59490278428725e-31	0.959002	2.60909	0.0810131347263836	7.95442782071198	0.27484094402077	0.000389573369007948	0.0121715325407852	0.0127366826273824	0.0127366826273824
Cluster-4041.9735	tr|S4RBT4|S4RBT4_PETMA_Uncharacterized_protein_OS=Petromyzon_marinus_OX=7757_PE=4_SV=1	2.65483348140495e-32	1.02004034713425e-30	1.21892	3.38353	0.103015613487103	9.45855326536589	0.439667342852073	8.9169863127126e-05	0.0211352633811212	0.00558541916761064	0.0211352633811212
Cluster-12701.0	tr|S4RDD9|S4RDD9_PETMA_Vacuolar_protein_sorting_4_homolog_B_OS=Petromyzon_marinus_OX=7757_PE=3_SV=1	2.68455429991447e-32	1.03035887180175e-30	-0.97177	2.64262	0.0821344705708215	7.91238621850851	0.297712966522393	0.000378750057683369	0.011062573672627	0.0131133924542149	0.0131133924542149
Cluster-2686.0	tr|S4RB23|S4RB23_PETMA_UDP-N-acetyl-alpha-D-galactosamine:_polypeptide_N-acetylgalactosaminyltransferase_7_OS=Petromyzon_marinus_OX=7757_PE=4_SV=1	2.71336043245169e-32	1.04030470396866e-30	-1.97403	7.1996	0.166858170282864	8.04450255165003	1.16558053112516	0.00051029584430853	0.0551730021359822	0.011976985146081	0.0551730021359822
Cluster-4041.185	tr|S4RD20|S4RD20_PETMA_Epsin_2_OS=Petromyzon_marinus_OX=7757_PE=4_SV=1	3.39566569720137e-32	1.30051464822634e-30	-0.89496	2.44724	0.0757688738805078	9.55100348414603	0.23710284189158	7.44612136062142e-05	0.0114073832846344	0.0053964964093521	0.0114073832846344
Cluster-11640.0	tr|H9T842|H9T842_LETCA_Tyrosine-protein_kinase_OS=Lethenteron_camtschaticum_OX=980415_GN=BTK_PE=2_SV=1	4.13025534535227e-32	1.58017418069046e-30	1.66608	5.29141	0.141250624385755	7.07734963546623	0.823026807816485	0.00101379427572972	0.0388896835030018	0.0245735407117765	0.0388896835030018
Cluster-4041.7601	UNANNOTATED	4.29975194942461e-32	1.64327289433748e-30	-2.75288	15.6877	0.23345592261742	7.32227212915277	2.24761896268765	0.00120088550800826	0.107802450102293	0.020292818460695	0.107802450102293
Cluster-4041.8728	tr|S4RLK1|S4RLK1_PETMA_Phospholipid-transporting_ATPase_OS=Petromyzon_marinus_OX=7757_PE=3_SV=1	4.40046375015775e-32	1.6799774718357e-30	-2.19686	8.99674	0.186334205382345	7.98553376252218	1.43040901323505	0.00124393707054836	0.0681969351203916	0.0124671898287545	0.0681969351203916
Cluster-11469.1	tr|S4RG70|S4RG70_PETMA_ANK_REP_REGION_domain-containing_protein_OS=Petromyzon_marinus_OX=7757_PE=4_SV=1	4.56653436634622e-32	1.74152996200328e-30	0.741435	2.09894	0.0629039069489788	8.75605632848596	0.162522461008597	0.000161278694483087	0.00625843265390839	0.00775252432440848	0.00775252432440848
Cluster-15179.1	tr|S4RN60|S4RN60_PETMA_Chromosome_15_open_reading_frame_41_OS=Petromyzon_marinus_OX=7757_GN=C15orf41_PE=4_SV=1	4.72853267291057e-32	1.80140064105808e-30	-1.2019	3.32643	0.101995437289301	8.15061799576835	0.428436475801526	0.000358833252014519	0.0204473052036569	0.011159085004257	0.0204473052036569
Cluster-2417.2	tr|S4RXX7|S4RXX7_PETMA_Tetratricopeptide_repeat_domain_27_OS=Petromyzon_marinus_OX=7757_PE=4_SV=1	4.91036991275023e-32	1.86869453092314e-30	-1.01149	2.74969	0.0858599851896215	9.13374673942284	0.304753846775728	0.000117809293046762	0.0146260648204773	0.00641017545474146	0.0146260648204773
Cluster-4041.5362	tr|S4RL94|S4RL94_PETMA_Calmodulin_2a_(phosphorylase_kinase,_delta)_OS=Petromyzon_marinus_OX=7757_PE=3_SV=1	5.06138263998329e-32	1.92412794800971e-30	-0.55532	1.7425	0.0471484885842098	11.2014816444191	0.105705428785105	1.41731857590722e-05	0.00389526232724614	0.00443178676579166	0.00443178676579166
Cluster-4041.13047	tr|S4RUH6|S4RUH6_PETMA_Uncharacterized_protein_OS=Petromyzon_marinus_OX=7757_PE=4_SV=1	5.23773009100292e-32	1.98906533540378e-30	-1.03252	2.80812	0.0876855373753812	7.88679474936685	0.322630075486888	0.00058850913795348	0.0147889977916653	0.0133499406593888	0.0147889977916653
Cluster-4041.6607	tr|S4RC95|S4RC95_PETMA_G_PROTEIN_RECEP_F2_4_domain-containing_protein_OS=Petromyzon_marinus_OX=7757_PE=3_SV=1	5.33412210016568e-32	2.02353410430652e-30	0.589601	1.80327	0.0500778444205745	9.80880696042616	0.10109527645089	5.36181173228189e-05	0.00242180804471432	0.00496196288629971	0.00496196288629971
Cluster-10829.0	tr|S4RN09|S4RN09_PETMA_Ubiquitinyl_hydrolase_1_OS=Petromyzon_marinus_OX=7757_PE=3_SV=1	7.17587053487998e-32	2.71934491091558e-30	-0.572856	1.77333	0.0487593498621065	10.0045612556879	0.0968458289163906	4.15003133581773e-05	0.00418132191256707	0.00471344808459243	0.00471344808459243
Cluster-4041.10804	tr|S4REB2|S4REB2_PETMA_Uncharacterized_protein_OS=Petromyzon_marinus_OX=7757_PE=4_SV=1	7.38756312200355e-32	2.7966203427012e-30	0.802062	2.23013	0.068282740078257	8.48201761385215	0.189033938256425	0.000262346829322064	0.0070601733225267	0.00906271835586753	0.00906271835586753
Cluster-4041.8138	tr|S4RU58|S4RU58_PETMA_MHD1_domain-containing_protein_OS=Petromyzon_marinus_OX=7757_PE=4_SV=1	7.55842055416812e-32	2.85829104510566e-30	1.09792	2.99791	0.0934852940552	9.72245972175295	0.357948762516559	6.30582533552769e-05	0.0174159421558192	0.00509318503143893	0.0174159421558192
Cluster-15655.1	tr|S4RQS9|S4RQS9_PETMA_Glutamate-cysteine_ligase,_catalytic_subunit_OS=Petromyzon_marinus_OX=7757_PE=4_SV=1	8.51389702567176e-32	3.21623191947724e-30	0.749326	2.11557	0.0638583235855321	8.69923100277076	0.166123760244504	0.000158118027561413	0.00481455308971478	0.00799765295474764	0.00799765295474764
Cluster-11453.0	tr|A0A2P0WL88|A0A2P0WL88_LETCA_Sodium_channel_protein_OS=Lethenteron_camtschaticum_OX=980415_PE=2_SV=1	1.15539261814323e-31	4.36006135637829e-30	-0.74305	2.10234	0.0634633803280081	8.72161224340489	0.167302184884088	0.000155626142483034	0.00203812400095843	0.00789957514283177	0.00789957514283177
Cluster-4041.4370	tr|S4RM08|S4RM08_PETMA_SEC7_domain-containing_protein_OS=Petromyzon_marinus_OX=7757_PE=4_SV=1	1.43191340333583e-31	5.39789326249122e-30	2.12963	8.41177	0.182173749966662	6.82366644438324	1.35089957633818	0.00203223663390044	0.064342313719931	0.0300337913621849	0.064342313719931
Cluster-4041.181	tr|S4RJF8|S4RJF8_PETMA_Uncharacterized_protein_OS=Petromyzon_marinus_OX=7757_PE=4_SV=1	1.48921251552441e-31	5.60801567495334e-30	1.04191	2.83464	0.0891532636559634	7.68261900477977	0.315502625162311	0.000441734486538879	0.00631793701160296	0.0154548743544806	0.0154548743544806
Cluster-18486.0	tr|S4RKE0|S4RKE0_PETMA_Family_with_sequence_similarity_149_member_B1_OS=Petromyzon_marinus_OX=7757_PE=4_SV=1	1.64690564793808e-31	6.19536274234278e-30	1.1677	3.21459	0.09998954964345	7.42912444962688	0.403862711252011	0.000812003804355431	0.0191838162714445	0.0186914709051801	0.0191838162714445
Cluster-4041.1355	tr|F2W8N4|F2W8N4_PETMA_Deleted_in_colorectal_cancer_splice_variant_3_OS=Petromyzon_marinus_OX=7757_GN=DCC_PE=2_SV=1	1.81448500271974e-31	6.81863366278055e-30	0.99507	2.70491	0.0852674036836658	8.86865592137605	0.300225064275226	0.000194477233515567	0.0143465830283909	0.00730252641409906	0.0143465830283909
Cluster-2891.0	tr|A0A0G2STH0|A0A0G2STH0_PETMA_ABCB7_OS=Petromyzon_marinus_OX=7757_PE=2_SV=1	1.83790784620879e-31	6.89944466317398e-30	0.543688	1.72235	0.0465929410934563	10.6582557768899	0.0869775453952383	2.88853845117203e-05	0.000295473465747292	0.00431291893496486	0.00431291893496486
Cluster-4041.5385	tr|S4RYV7|S4RYV7_PETMA_Regulator_of_G_protein_signaling_6_OS=Petromyzon_marinus_OX=7757_PE=4_SV=1	1.93794186136839e-31	7.26738301985314e-30	0.889074	2.43288	0.0762212784044176	8.12405547524175	0.232718594098476	0.000262969488561048	0.00901323957885736	0.0113563970746464	0.0113563970746464
Cluster-16383.1	tr|S4RSY9|S4RSY9_PETMA_Cyclin_and_CBS_domain_divalent_metal_cation_transport_mediator_4b_OS=Petromyzon_marinus_OX=7757_PE=4_SV=1	2.10515148885745e-31	7.88620447851878e-30	-0.575785	1.77853	0.0493924482084533	9.90637785912172	0.0984728400301516	4.93514123012599e-05	0.00350001242619583	0.00482987646774822	0.00482987646774822
Cluster-4041.12075	tr|S4R749|S4R749_PETMA_Alkyl_transferase_OS=Petromyzon_marinus_OX=7757_PE=3_SV=1	3.26460354835312e-31	1.22169549853718e-29	1.11222	3.04111	0.0957170283160403	7.84639359382931	0.372947102190176	0.0005134714491146	0.0178100275701927	0.0137349076346354	0.0178100275701927
Cluster-4041.5483	tr|Q2VH76|Q2VH76_PETMA_Variable_lymphocyte_receptor_diversity_region_(Fragment)_OS=Petromyzon_marinus_OX=7757_GN=VLR_PE=2_SV=1	3.37246889745231e-31	1.26074946942908e-29	-1.09456	2.98786	0.0942190856542909	8.16637389274652	0.35779465519809	0.000341858943908132	0.0174126132591531	0.0110443023139111	0.0174126132591531
Cluster-4041.8015	tr|S4RX49|S4RX49_PETMA_Phosphomannomutase_OS=Petromyzon_marinus_OX=7757_PE=3_SV=1	3.43241696655357e-31	1.28182774006403e-29	0.870931	2.38913	0.0749792078024556	9.87168790161821	0.224800860653242	5.24745093651098e-05	0.0111912886960025	0.00487492325937703	0.0111912886960025
Cluster-4041.5526	tr|S4RQX8|S4RQX8_PETMA_Delta-like_protein_OS=Petromyzon_marinus_OX=7757_GN=JAG1_(1_of_many)_PE=4_SV=1	3.54422814327133e-31	1.32221033938243e-29	1.55816	4.75007	0.134174958143056	7.01694937128784	0.725060162801378	0.00105612250870538	0.0349497162766764	0.0257711560838594	0.0349497162766764
Cluster-4041.8426	tr|Q2VMZ3|Q2VMZ3_LAMFL_LIM/homeobox_protein_29_(Fragment)_OS=Lampetra_fluviatilis_OX=7748_GN=Lhx29_PE=2_SV=1	4.06388905260867e-31	1.51450406216545e-29	0.962315	2.61775	0.0829496448735677	7.90015665184454	0.271184107886643	0.000535548746020885	0.00560368701525675	0.0132257384232811	0.0132257384232811
Cluster-4041.6008	tr|S4REL2|S4REL2_PETMA_Sema_domain-containing_protein_OS=Petromyzon_marinus_OX=7757_PE=3_SV=1	4.12435518778126e-31	1.53544705608879e-29	-0.985035	2.67791	0.0849173638886899	10.0264186045541	0.28850317637334	4.21712542154953e-05	0.0143797461253929	0.0046896986366954	0.0143797461253929
Cluster-4011.0	tr|A5HI91|A5HI91_PETMA_Variable_lymphocyte_receptor_B_cassette_(Fragment)_OS=Petromyzon_marinus_OX=7757_PE=4_SV=1	4.30979390518416e-31	1.60282438688871e-29	1.18305	3.26431	0.102020775236581	7.65664191912055	0.425174251945823	0.000545725719431905	0.0202707514403139	0.0157529682169135	0.0202707514403139
Cluster-9348.1	tr|S4RXZ6|S4RXZ6_PETMA_Aminopeptidase_OS=Petromyzon_marinus_OX=7757_GN=ANPEP_(1_of_many)_PE=3_SV=1	4.42306195033482e-31	1.64324976156912e-29	-1.01089	2.74806	0.0871915382603369	8.12532024285174	0.302836153142991	0.000311304312787221	0.0148934243756204	0.0113468925065204	0.0148934243756204
Cluster-10362.0	tr|S4R640|S4R640_PETMA_Twinkle_mtDNA_helicase_OS=Petromyzon_marinus_OX=7757_GN=TWNK_PE=4_SV=1	4.68505424263559e-31	1.73878850080396e-29	-1.67466	5.33699	0.144504215168581	6.99683280763953	0.835789505519113	0.00109380711103223	0.0406691292919429	0.0261833642833611	0.0406691292919429
Cluster-4041.3326	tr|A0A346BLC1|A0A346BLC1_PETMA_Neuropilin_A2_(Fragment)_OS=Petromyzon_marinus_OX=7757_GN=NrpA2_PE=2_SV=1	4.88771193636063e-31	1.81213179760141e-29	-1.10819	3.02888	0.095654526636141	8.13342718000521	0.36437630963397	0.000334339348938248	0.0179652375830302	0.0112862315393415	0.0179652375830302
Cluster-4041.13702	tr|S4RW78|S4RW78_PETMA_C3_and_PZP_like_alpha-2-macroglobulin_domain_containing_8_OS=Petromyzon_marinus_OX=7757_PE=4_SV=1	5.20141772309095e-31	1.92645299253882e-29	-1.31271	3.71622	0.113359360861612	7.31423616558433	0.517966806666433	0.000657491286073987	0.0250431981038322	0.0204194398199055	0.0250431981038322
Cluster-4041.6940	tr|S4R4Z5|S4R4Z5_PETMA_Anoctamin_OS=Petromyzon_marinus_OX=7757_PE=3_SV=1	6.13170335363472e-31	2.26866715747701e-29	-0.890576	2.43653	0.0769998954431499	9.42417006988328	0.239909380781438	0.000192151415593904	0.0116658163809181	0.00566051870603774	0.0116658163809181
Cluster-2243.0	tr|S4RGE6|S4RGE6_PETMA_RNA_binding_motif_protein_25_OS=Petromyzon_marinus_OX=7757_GN=RBM25_(1_of_many)_PE=4_SV=1	6.1777075120937e-31	2.28333910850386e-29	-0.552381	1.73739	0.0477619701915628	10.8372342701132	0.0905814366543178	1.97067448331744e-05	0.00454270484832629	0.00430754150475247	0.00454270484832629
Cluster-1695.2	tr|S4RGN4|S4RGN4_PETMA_Calcium_channel,_voltage-dependent,_alpha_2/delta_subunit_1a_OS=Petromyzon_marinus_OX=7757_PE=4_SV=1	6.35700051878207e-31	2.34719517101601e-29	0.542061	1.71955	0.0468795428170986	11.1067341681235	0.0891147508236524	1.37101754850505e-05	0.00285468497880296	0.00438167289399531	0.00438167289399531
Cluster-4041.6555	tr|S4RMV5|S4RMV5_PETMA_CWC22_spliceosome_associated_protein_homolog_OS=Petromyzon_marinus_OX=7757_PE=4_SV=1	6.85055150648112e-31	2.5268347059239e-29	-1.52777	4.60788	0.132200790260979	6.78278477944463	0.692142185393817	0.0015672433279742	0.0333868545632805	0.0310287513218494	0.0333868545632805
Cluster-4041.5971	tr|S4RVI3|S4RVI3_PETMA_Uncharacterized_protein_OS=Petromyzon_marinus_OX=7757_PE=4_SV=1	7.5020187623737e-31	2.76429406507424e-29	-0.7322	2.07965	0.0634015708835704	8.73127485292062	0.158618238052288	0.000181661441136377	0.00701985245661146	0.00785785693987244	0.00785785693987244
Cluster-7955.0	tr|S4RND0|S4RND0_PETMA_Uncharacterized_protein_OS=Petromyzon_marinus_OX=7757_PE=4_SV=1	7.55716101112789e-31	2.78176234844619e-29	-1.00928	2.74362	0.0873985027245986	8.97455929731125	0.304181252688544	0.000126888341515601	0.0151501082154877	0.00691946242986033	0.0151501082154877
Cluster-3479.0	tr|S4RFB6|S4RFB6_PETMA_Zinc_finger,_MYND-type_containing_10_OS=Petromyzon_marinus_OX=7757_PE=4_SV=1	7.64356819748039e-31	2.81069164709599e-29	-1.41101	4.10008	0.122196740213536	7.06513955425734	0.592228616535236	0.000965247106185446	0.0288988395314434	0.024810913543717	0.0288988395314434
Cluster-18462.0	tr|S4RK38|S4RK38_PETMA_Uncharacterized_protein_OS=Petromyzon_marinus_OX=7757_PE=4_SV=1	8.42498638355633e-31	3.09487012575931e-29	-1.03841	2.82472	0.0899940405700533	7.65292636527201	0.33182869991509	0.000401656221942488	0.00899596649940241	0.0157961984543063	0.0157961984543063
Cluster-4041.8322	tr|S4RSV1|S4RSV1_PETMA_Uncharacterized_protein_OS=Petromyzon_marinus_OX=7757_PE=4_SV=1	8.81856643346652e-31	3.2361439249669e-29	0.733928	2.08325	0.0636278125240526	9.07891858015178	0.159736126320966	0.000106704110489257	0.00799029294270271	0.00657704078351098	0.00799029294270271
Cluster-4041.11510	tr|S4RH22|S4RH22_PETMA_U2_snRNP_auxiliary_factor_large_subunit_OS=Petromyzon_marinus_OX=7757_PE=3_SV=1	9.33540978611253e-31	3.42231745298639e-29	-0.561474	1.75325	0.0486975845567571	10.0182497026889	0.0919061483665205	4.44256106846633e-05	0.00142246208295455	0.00469848387264035	0.00469848387264035
Cluster-10816.0	tr|S4RF57|S4RF57_PETMA_VWFA_domain-containing_protein_OS=Petromyzon_marinus_OX=7757_PE=3_SV=1	1.01118668672102e-30	3.70318806665459e-29	-3.17303	23.8797	0.275366595848422	5.63862039056576	3.02117929634783	0.00793156108810843	0.143721963130187	0.0787701138630808	0.143721963130187
Cluster-14833.0	tr|S4RN18|S4RN18_PETMA_Uncharacterized_protein_OS=Petromyzon_marinus_OX=7757_PE=3_SV=1	1.03403374176741e-30	3.78300665871633e-29	1.48576	4.41832	0.128960984534566	7.99754460018824	0.654532140887406	0.00031240740452435	0.032949463659725	0.0123651772805142	0.032949463659725
Cluster-5525.0	tr|S4RCG7|S4RCG7_PETMA_Sperm_flagellar_2_OS=Petromyzon_marinus_OX=7757_PE=4_SV=1	1.09120366816354e-30	3.98810543883793e-29	-1.69776	5.46171	0.147421787922262	6.53657170416493	0.862241659923458	0.00257873010664903	0.040887637001744	0.0378425581934014	0.040887637001744
Cluster-4041.13151	tr|S4RYD8|S4RYD8_PETMA_Tetratricopeptide_repeat_domain_39B_OS=Petromyzon_marinus_OX=7757_PE=4_SV=1	1.32457683992862e-30	4.83611745120336e-29	-1.19624	3.30766	0.104024089878008	7.31667562024417	0.435917498939205	0.00126111473893989	0.0162057868730248	0.020380907810956	0.020380907810956
Cluster-13898.0	tr|S4RD89|S4RD89_PETMA_Coagulation_factor_X_OS=Petromyzon_marinus_OX=7757_PE=3_SV=1	1.33744451417603e-30	4.87814574678627e-29	1.04077	2.8314	0.0905111056035089	7.82682174987247	0.326297669854519	0.000403476763245745	0.0159810437118933	0.0139266157478197	0.0159810437118933
Cluster-5686.0	tr|S4RIZ9|S4RIZ9_PETMA_Lysine_demethylase_4C_OS=Petromyzon_marinus_OX=7757_GN=KDM4C_PE=4_SV=1	1.62929364534865e-30	5.93660459652214e-29	3.05049	21.1257	0.265681544129528	6.20563024621331	2.78399867008272	0.004349362081515	0.136824003700586	0.0494233157121022	0.136824003700586
Cluster-4041.4016	tr|S4RUF2|S4RUF2_PETMA_Cholinergic_receptor,_nicotinic,_alpha_2a_(neuronal)_OS=Petromyzon_marinus_OX=7757_PE=3_SV=1	2.32657364999446e-30	8.46695652884084e-29	1.71319	5.54661	0.149611236191261	6.57787031592333	0.872151583210044	0.00202318859794627	0.0427438553914081	0.036592097334346	0.0427438553914081
Cluster-4090.3	tr|S4RGS0|S4RGS0_PETMA_ADAM_metallopeptidase_domain_22_OS=Petromyzon_marinus_OX=7757_PE=4_SV=1	2.32845424659333e-30	8.46695652884084e-29	-0.710143	2.03428	0.0620166423862139	10.2254668085425	0.150274483833329	3.9485520022315e-05	0.00765264234569676	0.00450806833945083	0.00765264234569676
Cluster-4041.1487	tr|S4R7E4|S4R7E4_PETMA_Potassium_voltage-gated_channel_7b_OS=Petromyzon_marinus_OX=7757_PE=2_SV=1	3.00878032006087e-30	1.09297744091262e-28	-0.684114	1.98201	0.0598597320698363	8.94464028575078	0.13933251876587	0.000142449611425091	0.00150795332615396	0.00702392543552009	0.00702392543552009
Cluster-149.0	tr|A0A2P0WL88|A0A2P0WL88_LETCA_Sodium_channel_protein_OS=Lethenteron_camtschaticum_OX=980415_PE=2_SV=1	3.04069756594642e-30	1.10345718026368e-28	-3.32068	27.679	0.290581390517276	4.9368493903902	3.30759238291233	0.0186582749944076	0.147395459547704	0.1502168140355	0.1502168140355
Cluster-7466.0	tr|A0A0G2STK4|A0A0G2STK4_PETMA_ABCB6_OS=Petromyzon_marinus_OX=7757_PE=2_SV=1	3.15127457349232e-30	1.14243233353331e-28	-1.46565	4.33037	0.12828936934757	6.84486938461032	0.639610806298277	0.00114473411120468	0.0317715904639899	0.0295314055861121	0.0317715904639899
Cluster-4041.6529	tr|S4RQB0|S4RQB0_PETMA_Transient_receptor_potential_cation_channel,_subfamily_C,_member_5a_OS=Petromyzon_marinus_OX=7757_PE=4_SV=1	3.32883979728582e-30	1.20558978479144e-28	-0.845168	2.32837	0.0740088127361808	8.22871232979391	0.216737891658173	0.000348496875343196	0.00991103605941608	0.0106061118498949	0.0106061118498949
Cluster-4041.9495	tr|S4R9N9|S4R9N9_PETMA_Uncharacterized_protein_OS=Petromyzon_marinus_OX=7757_PE=4_SV=1	3.58005472949021e-30	1.29526668246133e-28	-0.921206	2.51232	0.0807119305849614	9.97882067028572	0.252198539552974	4.02381367018781e-05	0.0129885933408014	0.00474241815570592	0.0129885933408014
Cluster-4041.10993	tr|A0A0A7UXJ4|A0A0A7UXJ4_LETCA_Ubiquitin-conjugating_enzyme_UBE2D_OS=Lethenteron_camtschaticum_OX=980415_PE=2_SV=1	3.63185020073072e-30	1.31268571627014e-28	-0.534071	1.70586	0.0467980478853485	10.5126786693052	0.0884735324762585	3.07578296269327e-05	0.0016946808513198	0.00434935674213181	0.00434935674213181
Cluster-12900.0	tr|F2W8N5|F2W8N5_PETMA_Deleted_in_colorectal_cancer_splice_variant_4_OS=Petromyzon_marinus_OX=7757_GN=DCC_PE=2_SV=1	3.67174852909209e-30	1.32577401959577e-28	-1.35625	3.8816	0.118851188290511	7.65484484278236	0.549740370974445	0.000589751156935002	0.0276614587591978	0.0157738584220973	0.0276614587591978
Cluster-15501.0	tr|S4RBZ0|S4RBZ0_PETMA_COesterase_domain-containing_protein_OS=Petromyzon_marinus_OX=7757_PE=4_SV=1	3.72769915329283e-30	1.34462632547513e-28	0.530818	1.70032	0.0465222050548638	10.6878002364735	0.0821681452747357	1.95852878903464e-05	0.00187472506447292	0.00430904583844325	0.00430904583844325
Cluster-7983.1	sp|P00028|CYC_ENTTR_Cytochrome_c_OS=Entosphenus_tridentatus_OX=245074_GN=cyc_PE=1_SV=2	4.12875805420391e-30	1.48780086075486e-28	1.00754	2.73887	0.0883726152323172	7.70835567140274	0.309007754862594	0.000452837760623447	0.014862564057268	0.0151666004853749	0.0151666004853749
Cluster-10052.0	tr|S4RSK4|S4RSK4_PETMA_Transmembrane_protein_88_b_OS=Petromyzon_marinus_OX=7757_PE=4_SV=1	5.39762432280498e-30	1.94309072593629e-28	-0.778467	2.17813	0.0684201200919668	8.46463722978293	0.178462707471616	0.000205109648984152	0.00377916278641803	0.00915751601781417	0.00915751601781417
Cluster-4041.3953	tr|S4RN47|S4RN47_PETMA_Dermatan_sulfate_epimerase_like_a_OS=Petromyzon_marinus_OX=7757_PE=4_SV=1	6.07985539172869e-30	2.18649839452739e-28	0.662015	1.93869	0.0582382351028343	9.05410879179961	0.126039385754748	0.000127944643361305	0.000883566867254173	0.0066554394124247	0.0066554394124247
Cluster-12670.0	tr|S4RKM7|S4RKM7_PETMA_Uncharacterized_protein_OS=Petromyzon_marinus_OX=7757_PE=4_SV=1	6.47395407736421e-30	2.32590220263985e-28	1.33747	3.80939	0.117715612577772	6.97368447570498	0.531513486766899	0.00104767814640502	0.0160288966222668	0.0266662527427152	0.0266662527427152
Cluster-14682.0	tr|S4RKP3|S4RKP3_PETMA_Neuron-derived_neurotrophic_factor,_like_OS=Petromyzon_marinus_OX=7757_PE=4_SV=1	6.64701796993045e-30	2.38569568116376e-28	-2.0453	7.7315	0.180051054104735	7.96082739984649	1.24240994988594	0.000482470720678375	0.0643542934477742	0.0126806068074884	0.0643542934477742
Cluster-4041.141	tr|S4RCW3|S4RCW3_PETMA_Uncharacterized_protein_OS=Petromyzon_marinus_OX=7757_PE=4_SV=1	7.52233994270762e-30	2.69716761076365e-28	-0.564167	1.75798	0.0497118109989773	9.85816780908576	0.0941864645169561	4.94814177924839e-05	0.0044686155640148	0.0048930468878036	0.0048930468878036
Cluster-34.0	tr|S4R8E9|S4R8E9_PETMA_G_PROTEIN_RECEP_F1_2_domain-containing_protein_OS=Petromyzon_marinus_OX=7757_PE=4_SV=1	7.65531814806078e-30	2.74211361114253e-28	-1.43164	4.18558	0.126166954628483	6.80558582392044	0.60585602554536	0.00136670476143798	0.0130845400339396	0.0304694961190132	0.0304694961190132
Cluster-16385.0	tr|S4RR13|S4RR13_PETMA_tRNA_methyltransferase_44_homolog_OS=Petromyzon_marinus_OX=7757_PE=4_SV=1	7.72231686231891e-30	2.7633600131301e-28	-0.796332	2.21739	0.0701832351765952	8.38906230272882	0.183152042767085	0.000263554810215751	0.00217573303064316	0.0095878181894908	0.0095878181894908
Cluster-14029.0	tr|S4RGG9|S4RGG9_PETMA_Contactin_associated_protein_like_2b_OS=Petromyzon_marinus_OX=7757_PE=4_SV=1	8.80768590576306e-30	3.14861638398566e-28	0.560621	1.75176	0.0494594672207584	9.89813783496534	0.094792608473413	5.20894876243508e-05	0.00398507583627507	0.00484038830789821	0.00484038830789821
Cluster-4041.474	UNANNOTATED	8.91316716944141e-30	3.1831601878314e-28	1.32895	3.77709	0.117254681343973	7.04715759297905	0.530907329950002	0.000976954477663978	0.0265203661164893	0.0251648118436451	0.0265203661164893
Cluster-4041.11527	tr|S4RA78|S4RA78_PETMA_Uncharacterized_protein_OS=Petromyzon_marinus_OX=7757_PE=4_SV=1	9.82166625997705e-30	3.50413277487653e-28	-1.22851	3.41613	0.108473638808141	9.76460410909287	0.448802503980862	4.99238936929927e-05	0.0234831367388649	0.00502741211978664	0.0234831367388649
Cluster-4041.11227	tr|S4RR73|S4RR73_PETMA_Uncharacterized_protein_OS=Petromyzon_marinus_OX=7757_PE=3_SV=1	1.11110057190989e-29	3.96020910481619e-28	1.41345	4.1101	0.124922465424574	7.59607548111463	0.610208734834455	0.000764535297538247	0.0304467094379695	0.0164765664623901	0.0304467094379695
Cluster-11492.2	tr|S4RLL4|S4RLL4_PETMA_Katanin_p60_ATPase-containing_subunit_A-like_2_OS=Petromyzon_marinus_OX=7757_GN=KATNAL2_PE=3_SV=1	1.24700476957704e-29	4.44020124042566e-28	-1.00422	2.72977	0.0888336930436349	7.7006856467508	0.301866110581852	0.000531065637747171	0.0145501614846574	0.0152517844017943	0.0152517844017943
Cluster-4041.13464	tr|S4R592|S4R592_PETMA_WD_REPEATS_REGION_domain-containing_protein_OS=Petromyzon_marinus_OX=7757_PE=4_SV=1	1.29306036968358e-29	4.59509190463742e-28	-0.538801	1.71395	0.0476760962511845	10.218545307472	0.0872765783692668	3.26534906277545e-05	0.00336007521430835	0.00451336681687667	0.00451336681687667
Cluster-9431.0	UNANNOTATED	1.29287841016877e-29	4.59509190463742e-28	-0.612525	1.84508	0.0541994754049509	9.37017466365435	0.11080974954891	9.11981334024257e-05	0.00302554191074426	0.00578396813494133	0.00578396813494133
Cluster-4041.4450	tr|S4RZT7|S4RZT7_PETMA_Family_with_sequence_similarity_89_member_A_OS=Petromyzon_marinus_OX=7757_GN=FAM89A_(1_of_many)_PE=4_SV=1	1.30967802073556e-29	4.64955090421647e-28	-1.59728	4.93956	0.141349874299842	9.25991363600174	0.757762921867366	0.000130655106981596	0.0398289188221807	0.00605796967196552	0.0398289188221807
Cluster-11545.0	tr|S4R4F1|S4R4F1_PETMA_Uncharacterized_protein_OS=Petromyzon_marinus_OX=7757_PE=4_SV=1	1.45153752421523e-29	5.14809112261859e-28	1.12887	3.09216	0.0999784656934764	7.38476750441008	0.377543502567008	0.000653443161144271	0.0119389295760734	0.019337944043699	0.019337944043699
Cluster-4229.0	tr|S4RFG5|S4RFG5_PETMA_Cation-transporting_ATPase_OS=Petromyzon_marinus_OX=7757_GN=ATP13A4_PE=3_SV=1	1.52283546535422e-29	5.39563860497869e-28	-0.684451	1.98268	0.060641070082793	8.88814949756114	0.139639059867869	0.000115620099080589	0.00723905866249184	0.00722919132549269	0.00723905866249184
Cluster-4460.0	tr|S4RIH3|S4RIH3_PETMA_PDZ_domain-containing_protein_OS=Petromyzon_marinus_OX=7757_PE=4_SV=1	1.5504730759194e-29	5.48815582965447e-28	-1.08832	2.96929	0.0964369808069111	7.79599424662909	0.352257661426746	0.000502003234179512	0.0180981793001256	0.0142359178784645	0.0180981793001256
Cluster-872.0	tr|S4RCU6|S4RCU6_PETMA_KH_RNA_binding_domain_containing,_signal_transduction_associated_3_OS=Petromyzon_marinus_OX=7757_GN=KHDRBS3_PE=4_SV=1	1.7335909487289e-29	6.13029806186208e-28	-1.00286	2.72607	0.0889413727654727	9.09991397822474	0.302745246374993	0.000122629194397149	0.0156985063844164	0.00651211505931449	0.0156985063844164
Cluster-14479.1	tr|S4R590|S4R590_PETMA_Dipeptidase_OS=Petromyzon_marinus_OX=7757_PE=3_SV=1	1.82682995853925e-29	6.4536626521559e-28	-1.27838	3.59082	0.113423052410937	8.6749627061021	0.499808813010516	0.000262103848644524	0.025467473787784	0.00810632276138361	0.025467473787784
Cluster-1633.1	tr|S4RSA5|S4RSA5_PETMA_Uncharacterized_protein_OS=Petromyzon_marinus_OX=7757_PE=4_SV=1	1.96264886865422e-29	6.9266674448883e-28	0.863949	2.37251	0.0766960116049641	8.10860049889917	0.217801718433213	0.000291120449025052	0.00414190665141447	0.0114734359431925	0.0114734359431925
Cluster-11153.0	tr|S4RXE8|S4RXE8_PETMA_Uncharacterized_protein_OS=Petromyzon_marinus_OX=7757_PE=4_SV=1	1.99308259958212e-29	7.02717936556584e-28	-1.11176	3.0397	0.0987070070157962	8.1677115146345	0.3678231393146	0.00028761484460771	0.0191985316234252	0.0110346339679282	0.0191985316234252
Cluster-4041.7176	tr|S4RH52|S4RH52_PETMA_HMG_box_domain_containing_4a_OS=Petromyzon_marinus_OX=7757_PE=4_SV=1	2.18751317039571e-29	7.70514555797659e-28	0.566329	1.76179	0.050317895042998	10.8905495654686	0.0968409901083609	2.0030646851043e-05	0.00504375047626529	0.00431431740216034	0.00504375047626529
Cluster-1014.2	tr|Q801J3|Q801J3_PETMA_Nuclear_receptor_subfamily_2_group_F_(Fragment)_OS=Petromyzon_marinus_OX=7757_GN=NR2F2_PE=2_SV=1	2.42875060826283e-29	8.54649296721685e-28	0.552657	1.73787	0.0491434357557108	11.625320713016	0.0892906212658857	8.70315404862147e-06	0.00212991826572472	0.00482145140170272	0.00482145140170272
Cluster-18330.0	tr|E0D355|E0D355_LETCA_Variable_lymphocyte_receptor_C_(Fragment)_OS=Lethenteron_camtschaticum_OX=980415_GN=VLRC_PE=2_SV=1	2.61396554984102e-29	9.1892515218898e-28	1.19679	3.30947	0.106482404188802	7.23003535506663	0.418639599063051	0.000876326838674033	0.0122966680224688	0.0218006779649806	0.0218006779649806
Cluster-4041.9513	tr|S4RGL4|S4RGL4_PETMA_Uncharacterized_protein_OS=Petromyzon_marinus_OX=7757_PE=4_SV=1	3.08254886802187e-29	1.08259477481124e-27	-1.28415	3.61159	0.114403348247652	8.33262608627731	0.497996954247433	0.000245932292229893	0.0259303198883174	0.0099292297995644	0.0259303198883174
Cluster-4041.11722	tr|S4RDU5|S4RDU5_PETMA_Uncharacterized_protein_OS=Petromyzon_marinus_OX=7757_PE=4_SV=1	3.53204742566263e-29	1.2392489909181e-27	1.16756	3.21414	0.104128170761297	8.11955170440006	0.407419487690912	0.000318239659315436	0.0213671122328723	0.0113903321910608	0.0213671122328723
Cluster-14330.0	tr|B1PLM2|B1PLM2_PETMA_Repulsive_guidance_molecule_(Fragment)_OS=Petromyzon_marinus_OX=7757_GN=RGM_PE=2_SV=1	4.51149637327753e-29	1.581354230723e-27	0.821881	2.27477	0.0734410336995141	10.31567647259	0.202759657011027	3.26897981446468e-05	0.0107544810635617	0.00444547907893319	0.0107544810635617
Cluster-13848.0	tr|S4RZP0|S4RZP0_PETMA_Uncharacterized_protein_OS=Petromyzon_marinus_OX=7757_PE=4_SV=1	4.94961310515511e-29	1.7332320944566e-27	0.844137	2.32597	0.0754852485013651	8.57838377041166	0.22378096394672	0.000187362954762644	0.011208682527863	0.00856377900012242	0.011208682527863
Cluster-4041.5353	tr|S4RQZ0|S4RQZ0_PETMA_Tetratricopeptide_repeat_domain_36_OS=Petromyzon_marinus_OX=7757_PE=4_SV=1	5.10939379665153e-29	1.78744289016517e-27	1.32568	3.76475	0.118576336412924	6.97044965053867	0.514585018009969	0.00138622058213224	0.0120717837447474	0.0267344745320897	0.0267344745320897
Cluster-4041.6996	tr|S4RRH1|S4RRH1_PETMA_Carboxymethylenebutenolidase_homolog_(Pseudomonas)_OS=Petromyzon_marinus_OX=7757_PE=4_SV=1	5.33035165316294e-29	1.86292941207676e-27	-0.779975	2.18142	0.0697887495778501	9.22719243488367	0.190473754969319	0.000124931821861692	0.00961600731341805	0.00614521196642366	0.00961600731341805
Cluster-4341.0	tr|A0A248WYC3|A0A248WYC3_EPTBU_HOX13II_OS=Eptatretus_burgeri_OX=7764_GN=Hox13II_PE=4_SV=1	5.58932398190103e-29	1.9515423141855e-27	-1.60034	4.9547	0.143245014864031	7.25236097614215	0.845616536909797	0.00140327784662991	0.0396349907201632	0.0214245977692601	0.0396349907201632
Cluster-4041.5745	tr|S4R581|S4R581_PETMA_TRAUB_domain-containing_protein_OS=Petromyzon_marinus_OX=7757_PE=4_SV=1	5.69626453532279e-29	1.98695209974601e-27	-0.94908	2.58333	0.0849643147540935	7.82165896802922	0.267617485088554	0.000460091445087435	0.00306479244258987	0.0139777781181779	0.0139777781181779
Cluster-4041.4030	tr|A0A2P1IUK6|A0A2P1IUK6_EPTST_Mu_opioid-like_receptor_OS=Eptatretus_stoutii_OX=7765_PE=2_SV=1	6.12770369900022e-29	2.13537410975916e-27	-0.909475	2.48302	0.0814660848316986	9.322449870179	0.247785544830382	0.000132722888716769	0.0131407230668943	0.00589886816037576	0.0131407230668943
Cluster-14125.0	tr|S4R7C6|S4R7C6_PETMA_Si:ch211-245j22.3_OS=Petromyzon_marinus_OX=7757_PE=4_SV=1	6.16418365170951e-29	2.14600713133039e-27	2.3884	10.8961	0.213950809327056	5.54418535251698	1.6848370185596	0.00662166299463459	0.0197517400949663	0.0849282346287701	0.0849282346287701
Cluster-331.0	tr|S4RB49|S4RB49_PETMA_Gap_junction_protein_OS=Petromyzon_marinus_OX=7757_PE=3_SV=1	6.5640679359516e-29	2.28301329961922e-27	-1.82116	6.17901	0.163219293270366	6.19201854346427	0.980546849464919	0.00332063184902659	0.0292823612024163	0.0499604435423287	0.0499604435423287
Cluster-4041.2791	tr|S4RR63|S4RR63_PETMA_Bicaudal_D_homolog_2_(Drosophila)_OS=Petromyzon_marinus_OX=7757_PE=4_SV=1	6.84101982461169e-29	2.37703957442039e-27	1.00727	2.7381	0.0903048444766273	8.25500553141931	0.303540439336028	0.00032089560693146	0.0159890342649642	0.0104286857114547	0.0159890342649642
Cluster-10217.0	tr|S4RAT3|S4RAT3_PETMA_Guanylate_cyclase_1_soluble_subunit_beta_1_OS=Petromyzon_marinus_OX=7757_PE=3_SV=1	6.96378257494888e-29	2.41736016161088e-27	-0.748288	2.11338	0.0670961500429616	8.52482243863678	0.164774880675624	0.000168169630487886	0.0033916201796011	0.00883561707068736	0.00883561707068736
Cluster-1891.0	tr|S4RE65|S4RE65_PETMA_Lysosomal_trafficking_regulator_OS=Petromyzon_marinus_OX=7757_PE=4_SV=1	7.31145525274402e-29	2.53560140071777e-27	1.06511	2.90117	0.0955417735467425	7.49911055468622	0.335085402206483	0.000534342908336117	0.00840262973386113	0.0177221180765779	0.0177221180765779
Cluster-4041.4374	tr|C9DTZ4|C9DTZ4_PETMA_Neuropeptide_Y5_receptor_(Fragment)_OS=Petromyzon_marinus_OX=7757_PE=2_SV=1	7.54905399085321e-29	2.61547811823752e-27	-1.25187	3.49687	0.112322653808796	7.6639188323422	0.468626283743747	0.000565753711679118	0.0246670034056222	0.015668733910546	0.0246670034056222
Cluster-8317.0	tr|S4RBC8|S4RBC8_PETMA_RAB8A,_member_RAS_oncogene_family_OS=Petromyzon_marinus_OX=7757_PE=4_SV=1	7.93655290348922e-29	2.74708616042525e-27	0.881678	2.41495	0.0791392888766567	10.227750288626	0.236213150146913	3.36902900554329e-05	0.0124923637977504	0.00450633598253215	0.0124923637977504
Cluster-4041.1358	tr|S4RLR6|S4RLR6_PETMA_Matrilin_4_OS=Petromyzon_marinus_OX=7757_PE=4_SV=1	8.39243912123986e-29	2.90208930881874e-27	1.41907	4.13329	0.127432798318082	6.93835743555482	0.598704188601307	0.00129379830943313	0.0311844378649208	0.0274213493039622	0.0311844378649208
Cluster-17641.0	tr|S4R561|S4R561_PETMA_Uncharacterized_protein_OS=Petromyzon_marinus_OX=7757_PE=3_SV=1	8.92692723201107e-29	3.08394893414807e-27	-0.890316	2.4359	0.0799898633517291	10.2550373754547	0.236070147606134	4.35094452530809e-05	0.0127532470328035	0.00448623366483576	0.0127532470328035
Cluster-4041.12786	tr|A0A482IDX0|A0A482IDX0_PETMA_Large-conductance_calcium-activated_potassium_channel_1a_OS=Petromyzon_marinus_OX=7757_PE=2_SV=1	9.10694440558876e-29	3.14311940171006e-27	0.596431	1.81563	0.0535945081617542	9.44387164423357	0.102584741148184	0.000127584527967773	0.000969679989436241	0.0056171580822329	0.0056171580822329
Cluster-15128.0	tr|S4RT57|S4RT57_PETMA_Membrane_protein,_palmitoylated_7a_(MAGUK_p55_subfamily_member_7)_OS=Petromyzon_marinus_OX=7757_PE=3_SV=1	9.36182244244732e-29	3.22798869125343e-27	-0.568632	1.76585	0.0511078674281297	9.8158026202345	0.100088755148003	4.88210579168088e-05	0.00517520716818575	0.00495193069616346	0.00517520716818575
Cluster-4041.9180	tr|S4RK30|S4RK30_PETMA_Glutamine-fructose-6-phosphate_transaminase_2_OS=Petromyzon_marinus_OX=7757_PE=4_SV=1	1.24719278128569e-28	4.29624463538097e-27	2.15286	8.60948	0.193942644728833	6.36881152486352	1.38891631062473	0.002965084727845	0.0722624141609835	0.0433949885209192	0.0722624141609835
Cluster-4041.470	tr|S4RSY8|S4RSY8_PETMA_Uncharacterized_protein_OS=Petromyzon_marinus_OX=7757_PE=3_SV=1	1.26961010780193e-28	4.36928117769195e-27	0.672096	1.95834	0.060555085707897	8.89357139665879	0.130761337335183	0.000124811458883408	0.002252332929251	0.0072090253512981	0.0072090253512981
Cluster-4041.8268	tr|A0A2P0WL88|A0A2P0WL88_LETCA_Sodium_channel_protein_OS=Lethenteron_camtschaticum_OX=980415_PE=2_SV=1	1.35557983118229e-28	4.66068044634883e-27	-0.900275	2.46028	0.0811565832237379	8.15902021905374	0.249774070496142	0.000341735245450197	0.0128310467556528	0.0110976675140776	0.0128310467556528
Cluster-16027.1	tr|S4RXK6|S4RXK6_PETMA_Solute_carrier_family_16_member_7_OS=Petromyzon_marinus_OX=7757_GN=SLC16A7_(1_of_many)_PE=4_SV=1	1.46353935850131e-28	5.02705500953032e-27	0.645988	1.90787	0.058269496558511	9.0421431004388	0.1669046525187	9.67586222572681e-05	0.00382982214982389	0.00669390983610739	0.00669390983610739
Cluster-14975.0	tr|S4RWS1|S4RWS1_PETMA_Uncharacterized_protein_OS=Petromyzon_marinus_OX=7757_PE=4_SV=1	1.59169170841378e-28	5.46202375092411e-27	0.731221	2.07762	0.0660024191825528	8.58917306953223	0.159135317426126	0.000202012006684691	0.00620682986597351	0.00851062666921413	0.00851062666921413
Cluster-14413.0	tr|S4RG52|S4RG52_PETMA_Uncharacterized_protein_OS=Petromyzon_marinus_OX=7757_PE=4_SV=1	1.86138378610202e-28	6.38140563389772e-27	1.99977	7.38737	0.180734850258892	6.12345538690984	1.21718181160116	0.00282303322620155	0.0625071389700064	0.0527638028260367	0.0625071389700064
Cluster-4041.12821	tr|S4RWE7|S4RWE7_PETMA_Uncharacterized_protein_OS=Petromyzon_marinus_OX=7757_PE=4_SV=1	1.87508461648445e-28	6.42225410120289e-27	0.916246	2.49989	0.0828131636562259	9.3260020196473	0.253522334686009	0.000107516957067302	0.0136085231924384	0.00589012481073219	0.0136085231924384
Cluster-9257.0	tr|S4RBU4|S4RBU4_PETMA_Ribosomal_protein_S6_kinase_A3_OS=Petromyzon_marinus_OX=7757_GN=RPS6KA3_PE=3_SV=1	2.21322349590483e-28	7.57318330953618e-27	3.67515	39.4546	0.332618581229866	6.0098767666043	4.18715790425458	0.00717849539656017	0.214091745762178	0.0578274536739106	0.214091745762178
Cluster-4041.11575	tr|S4RUL1|S4RUL1_PETMA_Uncharacterized_protein_OS=Petromyzon_marinus_OX=7757_PE=4_SV=1	2.58394128745815e-28	8.83329662745793e-27	0.907864	2.47902	0.082269620587017	7.90960295003354	0.247350949570033	0.000397731225479525	0.0130825019702747	0.0131388497175839	0.0131388497175839
Cluster-882.0	tr|S4RE04|S4RE04_PETMA_Uncharacterized_protein_OS=Petromyzon_marinus_OX=7757_PE=4_SV=1	2.71998870984755e-28	9.28954928511373e-27	-1.45852	4.29961	0.132225072337486	7.82151409461536	0.632859048909839	0.000627287289506481	0.0343396522198005	0.0139792174672681	0.0343396522198005
Cluster-4041.657	tr|A0A0S1VVP3|A0A0S1VVP3_LETCA_Protocadherin-a_OS=Lethenteron_camtschaticum_OX=980415_GN=Pcdh-a_PE=2_SV=1	2.75120927530434e-28	9.38726178062333e-27	-0.660213	1.9352	0.0598583266720026	9.6503747405344	0.13084067424136	6.2217459569264e-05	0.00710382108437509	0.00521355458898657	0.00710382108437509
Cluster-4041.11058	tr|S4RVX0|S4RVX0_PETMA_Nuclear_VCP_like_OS=Petromyzon_marinus_OX=7757_PE=3_SV=1	3.76510524449357e-28	1.28345478585519e-26	1.24971	3.48933	0.113596052398182	8.41220323856565	0.465037892664998	0.000244780201089121	0.0255633460398121	0.00945286853936041	0.0255633460398121
Cluster-4041.6096	tr|S4RHN0|S4RHN0_PETMA_Carboxypeptidase_X,_M14_family_member_2_OS=Petromyzon_marinus_OX=7757_GN=CPXM2_PE=4_SV=1	4.03510818348085e-28	1.374191246236e-26	0.585596	1.79606	0.0532597755202359	9.45241841459133	0.11476024182339	7.45849940487194e-05	0.00371416351521863	0.00559862238288311	0.00559862238288311
Cluster-4041.11498	tr|A0A2P0WL88|A0A2P0WL88_LETCA_Sodium_channel_protein_OS=Lethenteron_camtschaticum_OX=980415_PE=2_SV=1	4.07555685890565e-28	1.38665327641271e-26	1.24104	3.4592	0.112881185491964	7.07896211612296	0.449645905976809	0.000941955963491989	0.011893670192877	0.0245423681126504	0.0245423681126504
Cluster-4565.0	tr|S4RAM7|S4RAM7_PETMA_Polymerase_(DNA_directed),_alpha_2_OS=Petromyzon_marinus_OX=7757_PE=4_SV=1	4.3589155558734e-28	1.48166049277765e-26	-1.37129	3.94042	0.124797274760806	7.64369635147231	0.571464412363341	0.000586075158615823	0.0305626444168324	0.0159042377705932	0.0305626444168324
Cluster-2217.0	tr|S4RKB0|S4RKB0_PETMA_Kruppel_like_factor_7_OS=Petromyzon_marinus_OX=7757_GN=KLF7_(1_of_many)_PE=4_SV=1	5.20589243477527e-28	1.76788960936566e-26	0.686952	1.98765	0.062609048103122	8.77299340967594	0.138112985674685	0.000157912462552844	0.0030375956289965	0.00768187334620524	0.00768187334620524
Cluster-4041.357	tr|S4RQS4|S4RQS4_PETMA_WD_REPEATS_REGION_domain-containing_protein_OS=Petromyzon_marinus_OX=7757_PE=4_SV=1	5.44808133102833e-28	1.84839008403558e-26	-0.574279	1.77585	0.0523596231019185	9.53691012419181	0.0963876746110022	5.89585415291919e-05	0.00210137593865975	0.00542410172122073	0.00542410172122073
Cluster-4041.13188	tr|S4RWX8|S4RWX8_PETMA_Ankyrin_repeat_domain_1a_(cardiac_muscle)_OS=Petromyzon_marinus_OX=7757_PE=4_SV=1	5.78750408935695e-28	1.96169660287977e-26	-0.731962	2.07916	0.0667695593482378	8.54975280247183	0.169532734388575	0.00020893017277883	0.00743435793552014	0.00870741793833687	0.00870741793833687
Cluster-4041.12830	tr|A0A2P0WL88|A0A2P0WL88_LETCA_Sodium_channel_protein_OS=Lethenteron_camtschaticum_OX=980415_PE=2_SV=1	6.29951787189324e-28	2.13323503980129e-26	2.74024	15.4908	0.250140190648492	6.19009653709699	2.33606547085518	0.00525401494139484	0.119886215013933	0.0500367782243414	0.119886215013933
Cluster-4041.12531	tr|S4S198|S4S198_PETMA_ST8_alpha-N-acetyl-neuraminide_alpha-2,8-sialyltransferase_1_OS=Petromyzon_marinus_OX=7757_GN=ST8SIA1_PE=3_SV=1	6.76124917744716e-28	2.28743936188647e-26	-0.760786	2.13996	0.0694881266821475	9.30644887278483	0.172449998877433	0.00011818502434353	0.00953901447524484	0.00593864072546972	0.00953901447524484
Cluster-15267.0	tr|S4RLW8|S4RLW8_PETMA_Uncharacterized_protein_OS=Petromyzon_marinus_OX=7757_PE=4_SV=1	6.83072488223693e-28	2.30877217048766e-26	0.805793	2.23847	0.0736052238480591	8.22799798590444	0.187611992501852	0.000224465658577283	0.00260888948419059	0.0106109922968685	0.0106109922968685
Cluster-12008.0	UNANNOTATED	6.89261445259173e-28	2.32750322590194e-26	1.98756	7.29773	0.181567660396138	5.95256989841684	1.15185922338716	0.00531321536380285	0.0256185351563818	0.060620415239652	0.060620415239652
Cluster-11876.0	tr|S4RS50|S4RS50_PETMA_ANK_REP_REGION_domain-containing_protein_OS=Petromyzon_marinus_OX=7757_PE=4_SV=1	7.73702758396725e-28	2.61019439964554e-26	-0.87144	2.39035	0.0796839019883104	7.98848143580081	0.235684737042736	0.000256998768415491	0.00851535671716776	0.0124420497037498	0.0124420497037498
Cluster-6042.0	tr|S4R8L9|S4R8L9_PETMA_Integrin,_alpha_9_OS=Petromyzon_marinus_OX=7757_PE=3_SV=1	7.79544262676347e-28	2.62743676838139e-26	0.974753	2.65051	0.0891363809365285	8.02164531655611	0.285610007881423	0.000304470015717589	0.0155861187972062	0.0121638483393942	0.0155861187972062
Cluster-4041.12382	tr|S4RCV9|S4RCV9_PETMA_RNA_binding_motif_protein_X-linked_OS=Petromyzon_marinus_OX=7757_PE=4_SV=1	8.11320615484086e-28	2.73197783657811e-26	-0.510585	1.66627	0.0467059453496375	10.5489499201616	0.078405368970158	2.53252726836069e-05	0.00296136063516227	0.00433756538932304	0.00433756538932304
Cluster-14501.0	tr|A0A516AFQ4|A0A516AFQ4_PETMA_HivepC_(Fragment)_OS=Petromyzon_marinus_OX=7757_GN=hivepC_PE=2_SV=1	9.38629134687221e-28	3.1577099692008e-26	1.88479	6.58495	0.172620590045053	6.03975045986699	1.04884879031243	0.00315700980537654	0.0134482652833294	0.0564387264096282	0.0564387264096282
Cluster-18716.1	tr|S4RKF0|S4RKF0_PETMA_Protein_kinase_domain-containing_protein_OS=Petromyzon_marinus_OX=7757_PE=4_SV=1	9.55148711720324e-28	3.21028159996243e-26	-1.39548	4.03693	0.127825705816394	8.58966522830991	0.584248512979833	0.000180922306961597	0.0324978998279569	0.00850821469876226	0.0324978998279569
Cluster-8766.0	tr|S4R657|S4R657_PETMA_BMP/retinoic_acid_inducible_neural_specific_2_OS=Petromyzon_marinus_OX=7757_GN=BRINP2_PE=4_SV=1	9.85905316552422e-28	3.31056142849438e-26	1.40212	4.0638	0.128467366023865	8.13785262909079	0.586022604880471	0.000327127089035821	0.0326806011771837	0.0112533078582783	0.0326806011771837
Cluster-4041.6049	tr|A5HHU5|A5HHU5_PETMA_Variable_lymphocyte_receptor_B_cassette_(Fragment)_OS=Petromyzon_marinus_OX=7757_PE=4_SV=1	1.0047588772305e-27	3.3707223415896e-26	-0.965001	2.62479	0.0884309480486006	9.76191216914657	0.278410060658392	6.60592683807103e-05	0.0155740058771679	0.00503151402852428	0.0155740058771679
Cluster-4041.4937	tr|S4RM97|S4RM97_PETMA_SET_domain_containing_4_OS=Petromyzon_marinus_OX=7757_PE=4_SV=1	1.0075222967543e-27	3.37684290383735e-26	0.932216	2.54013	0.0854285351067442	8.38270512022665	0.258720342746976	0.000224003582074997	0.0143720656388934	0.00962539662508563	0.0143720656388934
Cluster-4041.7713	tr|S4RNE9|S4RNE9_PETMA_RAB30,_member_RAS_oncogene_family_OS=Petromyzon_marinus_OX=7757_PE=4_SV=1	1.07831269418291e-27	3.60783117164103e-26	-1.12643	3.08463	0.103284863375765	9.32364624452017	0.379008756648824	7.40939490792234e-05	0.0212614320560216	0.00589591989980072	0.0212614320560216
Cluster-4041.2707	tr|S4RCV5|S4RCV5_PETMA_La_ribonucleoprotein_domain_family_member_4_OS=Petromyzon_marinus_OX=7757_GN=LARP4_PE=4_SV=1	1.07844687860137e-27	3.60783117164103e-26	-0.737197	2.09007	0.0675952975538365	8.68845928343638	0.162228744543334	0.000193121713756246	0.00894512678902715	0.00804558590574573	0.00894512678902715
Cluster-11831.0	tr|S4RT79|S4RT79_PETMA_PAD_domain-containing_protein_OS=Petromyzon_marinus_OX=7757_PE=4_SV=1	1.1058302208861e-27	3.69600113696345e-26	-1.90281	6.70473	0.174509778863852	6.03698040571515	1.06390649845749	0.00434164872857832	0.0305768885151102	0.056565677109643	0.056565677109643
Cluster-3933.0	UNANNOTATED	1.18514384137348e-27	3.95741206753151e-26	1.62643	5.08569	0.149248631926321	6.58670580788129	0.804684646180778	0.00173985624123411	0.042810452022523	0.0363306114215011	0.042810452022523
Cluster-4041.11514	tr|S4RB11|S4RB11_PETMA_Phospholipid_phosphatase_1a_OS=Petromyzon_marinus_OX=7757_PE=4_SV=1	1.22859563537065e-27	4.09869989191415e-26	0.563828	1.75739	0.0517549039938312	9.60912116174173	0.0941186751697825	7.0088156189003e-05	0.0043123650825047	0.00528705201863237	0.00528705201863237
Cluster-4041.8830	tr|S4RT17|S4RT17_PETMA_Mitochondrial_ribosomal_protein_S24_OS=Petromyzon_marinus_OX=7757_GN=MRPS24_PE=4_SV=1	1.23287206865262e-27	4.10915460657593e-26	0.861252	2.36612	0.0790584236626024	9.03249126555567	0.222943925427752	0.000127500232530177	0.0123729684715009	0.00672525719949797	0.0123729684715009
Cluster-4041.2629	tr|S4RQN2|S4RQN2_PETMA_Transmembrane_protein_with_EGF-like_and_two_follistatin-like_domains_2a_OS=Petromyzon_marinus_OX=7757_PE=4_SV=1	1.24878162875637e-27	4.15832719583014e-26	-0.571929	1.77168	0.0525057439985545	10.1515414181928	0.0992582051459038	3.47872872874413e-05	0.00547891901839604	0.00456838609545138	0.00547891901839604
Cluster-4041.12789	tr|S4R8I6|S4R8I6_PETMA_Semaphorin_6A_OS=Petromyzon_marinus_OX=7757_GN=SEMA6A_PE=3_SV=1	1.26581736136603e-27	4.21115539008386e-26	-0.535859	1.70892	0.0491999056334006	9.94096040049227	0.0895537974492465	5.42380166055303e-05	0.00207030792980174	0.00478702341206552	0.00478702341206552
Cluster-4041.2633	UNANNOTATED	1.30374168202581e-27	4.33331442797544e-26	1.28711	3.6223	0.11820510128852	7.90737465065654	0.497268093388888	0.000391373508803869	0.0275535184324546	0.0131592779854091	0.0275535184324546
Cluster-5251.0	tr|S4RVH0|S4RVH0_PETMA_Phosphoglycerate_mutase_OS=Petromyzon_marinus_OX=7757_PE=3_SV=1	1.32784926281105e-27	4.4093668548914e-26	0.522747	1.68665	0.0480151772236517	10.1505086878674	0.0791186231670509	4.16270102829168e-05	0.00105399435586752	0.00456928747735444	0.00456928747735444
Cluster-9735.0	tr|A0A1S5RP12|A0A1S5RP12_LETCA_Anf/Hesx1_OS=Lethenteron_camtschaticum_OX=980415_PE=2_SV=1	1.51958198367701e-27	5.04139546854025e-26	0.801513	2.22891	0.073703605406998	8.70002665544636	0.191907606056533	0.000183142090046804	0.0106813008099341	0.00799413131579913	0.0106813008099341
Cluster-16724.0	tr|S4RSZ9|S4RSZ9_PETMA_Hydroxysteroid_(17-beta)_dehydrogenase_7_OS=Petromyzon_marinus_OX=7757_PE=4_SV=1	1.52220888506773e-27	5.0454560491881e-26	1.76674	5.85173	0.162463657558097	8.51794762739093	0.933387036041753	0.000236189989167818	0.0525526900651411	0.008871490526848	0.0525526900651411
Cluster-4041.3645	tr|A0A2P0WL88|A0A2P0WL88_LETCA_Sodium_channel_protein_OS=Lethenteron_camtschaticum_OX=980415_PE=2_SV=1	1.5813313419005e-27	5.23659475587178e-26	-1.30358	3.68245	0.119911322200353	9.78547565460533	0.518341342472677	9.58738418728317e-05	0.028661576541801	0.00499606279836854	0.028661576541801
Cluster-5025.0	tr|S4RP49|S4RP49_PETMA_Uncharacterized_protein_OS=Petromyzon_marinus_OX=7757_PE=4_SV=1	1.72487704696401e-27	5.70669303035573e-26	1.79293	6.00703	0.165045374429824	6.96785751841402	0.971158398036963	0.00106526214883849	0.053414689092523	0.026789274626603	0.053414689092523
Cluster-4041.5182	tr|S4RNH4|S4RNH4_PETMA_Potassium_voltage-gated_channel,_subfamily_H_(eag-related),_member_5b_OS=Petromyzon_marinus_OX=7757_PE=4_SV=1	1.85364778002932e-27	6.1270896243745e-26	1.28604	3.61843	0.118456025937589	7.83363786107064	0.492603598455385	0.000466047165754206	0.0275976129960992	0.0138594565374872	0.0275976129960992
Cluster-14355.0	tr|S4R592|S4R592_PETMA_WD_REPEATS_REGION_domain-containing_protein_OS=Petromyzon_marinus_OX=7757_PE=4_SV=1	1.96735655132704e-27	6.49697370572766e-26	0.895043	2.44744	0.0824830514967015	7.89821818033253	0.237367994086061	0.000363245147217222	0.0102004513838147	0.0132436624211978	0.0132436624211978
Cluster-4041.10281	UNANNOTATED	1.97349533195415e-27	6.51126721312542e-26	0.666713	1.94782	0.0614428029020368	8.8377075863064	0.133025993548751	0.000128769904163462	0.00730188296640143	0.00742166615275363	0.00742166615275363
Cluster-4041.5037	tr|S4RMF4|S4RMF4_PETMA_Lysophosphatidylglycerol_acyltransferase_1_OS=Petromyzon_marinus_OX=7757_PE=4_SV=1	2.03951878882401e-27	6.72293439069457e-26	-0.679874	1.97363	0.0626730474175942	8.76452193914135	0.137606066701528	0.000138745429292326	0.0072517181853244	0.0077170763159237	0.0077170763159237
Cluster-15902.0	tr|S4RZC6|S4RZC6_PETMA_Polyglutamine_binding_protein_1_OS=Petromyzon_marinus_OX=7757_PE=4_SV=1	2.09594403455313e-27	6.9026039665416e-26	0.506367	1.65925	0.0466893493781433	11.0176947551972	0.0808448644626655	1.36747496636103e-05	0.00364002205588267	0.00434611594104505	0.00434611594104505
Cluster-4041.8701	tr|S4RVX3|S4RVX3_PETMA_Tropomyosin_4b_OS=Petromyzon_marinus_OX=7757_PE=4_SV=1	2.11541416996733e-27	6.96035130782571e-26	-0.647113	1.91002	0.0596714284067129	8.95136209813702	0.138536370356527	0.00012115494358249	0.00455834063019534	0.00700020379261243	0.00700020379261243
Cluster-4041.11898	tr|S4R865|S4R865_PETMA_Olfactomedin-like_domain-containing_protein_OS=Petromyzon_marinus_OX=7757_PE=4_SV=1	2.23064290499808e-27	7.33277977993107e-26	1.27585	3.58174	0.117700859656175	7.28100173088742	0.488037001653397	0.00120767722270448	0.0264993075049006	0.0209526227005265	0.0264993075049006
Cluster-4041.11515	tr|S4RB11|S4RB11_PETMA_Phospholipid_phosphatase_1a_OS=Petromyzon_marinus_OX=7757_PE=4_SV=1	2.36650649111837e-27	7.77229889863834e-26	0.506363	1.65925	0.0467368583983842	10.5373386046084	0.0770481703582052	2.75247776165244e-05	0.00428732151075465	0.00434114308828471	0.00434114308828471
Cluster-4041.1597	tr|A5H6U4|A5H6U4_PETMA_Variable_lymphocyte_receptor_A_diversity_region_(Fragment)_OS=Petromyzon_marinus_OX=7757_GN=VLRA_PE=2_SV=1	2.37246057848747e-27	7.78474450585264e-26	1.04678	2.84847	0.0966191393897606	7.71907684306016	0.327054137312369	0.000474343391803917	0.018196172801032	0.0150485559155734	0.018196172801032
Cluster-49.0	tr|A0A2Z5XDQ7|A0A2Z5XDQ7_LETCA_Hepatocyte_growth_factor/Macrophage_stimulating_1_(Hepatocyte_growth_factor-like)_B_OS=Lethenteron_camtschaticum_OX=980415_GN=LcHgf_PE=2_SV=1	2.50397972482363e-27	8.20880791648425e-26	-1.23821	3.44944	0.114340382637352	7.15259857395793	0.458315026628745	0.000765439366814778	0.0253820068364972	0.0231622330764185	0.0253820068364972
Cluster-4041.2717	tr|S4RL00|S4RL00_PETMA_Uncharacterized_protein_OS=Petromyzon_marinus_OX=7757_PE=4_SV=1	2.93659895475214e-27	9.61829765116132e-26	0.956792	2.60333	0.0884724613283158	11.1546745189432	0.273868314821695	1.40662049089003e-05	0.0156406866220718	0.00440542949007388	0.0156406866220718
Cluster-15160.1	tr|S4RU07|S4RU07_PETMA_Charged_multivesicular_body_protein_3_OS=Petromyzon_marinus_OX=7757_PE=4_SV=1	2.95025860680138e-27	9.65424479312082e-26	-0.528067	1.69565	0.0488311110486293	9.99188256975851	0.0813605398332518	4.13734137969531e-05	0.00169037545292837	0.00472758139869019	0.00472758139869019
Cluster-2671.0	tr|S4RZW3|S4RZW3_PETMA_Glutamate_receptor,_ionotropic,_AMPA_1b_OS=Petromyzon_marinus_OX=7757_PE=3_SV=1	2.98853033174671e-27	9.77059239278246e-26	1.20671	3.34247	0.111598474730778	7.69652694767687	0.436154480448262	0.000533514905627976	0.0243749242188441	0.0152982285494895	0.0243749242188441
Cluster-1376.0	tr|S4RVC2|S4RVC2_PETMA_Kinesin-like_protein_OS=Petromyzon_marinus_OX=7757_PE=3_SV=1	3.01181570155835e-27	9.83777730019463e-26	3.58503	36.0544	0.331571014545861	6.07358030051806	3.91889097258034	0.00814252396422146	0.211736151409721	0.0549169341101295	0.211736151409721
Cluster-2281.0	tr|S4RVU5|S4RVU5_PETMA_Trio_Rho_guanine_nucleotide_exchange_factor_OS=Petromyzon_marinus_OX=7757_GN=TRIO_(1_of_many)_PE=4_SV=1	3.21050034371933e-27	1.04772435445715e-25	-1.1042	3.01682	0.102180707178543	7.33991892092046	0.358773384200954	0.000863931607965755	0.00733604685193238	0.0200178622310486	0.0200178622310486
Cluster-4902.1	tr|S4RFN2|S4RFN2_PETMA_Basic_helix-loop-helix_family,_member_e41_OS=Petromyzon_marinus_OX=7757_PE=4_SV=1	3.22822995281223e-27	1.05255515678138e-25	-0.803717	2.23383	0.0743776604003195	8.21935916910434	0.188933330950462	0.000393805127016216	0.00215425544085134	0.0106702676062343	0.0106702676062343
Cluster-7975.0	UNANNOTATED	3.32941526770402e-27	1.08456305500398e-25	1.11076	3.03665	0.102818727165828	7.60093839066242	0.377434768248041	0.000567406164511463	0.0205759751474905	0.0164169617355448	0.0205759751474905
Cluster-4041.2737	tr|S4RNX7|S4RNX7_PETMA_Uncharacterized_protein_OS=Petromyzon_marinus_OX=7757_PE=4_SV=1	3.38571241105762e-27	1.10190385012548e-25	0.588142	1.80064	0.0544499737539586	12.2230453321474	0.0997826899195924	5.72969283285807e-06	0.0012148984659621	0.0059238695907807	0.0059238695907807
Cluster-4041.8177	tr|S4R751|S4R751_PETMA_Glycine_receptor,_alpha_2_OS=Petromyzon_marinus_OX=7757_PE=3_SV=1	3.92161441026975e-27	1.2751629207643e-25	-1.73927	5.69316	0.161221992170985	6.88569236188195	0.902109429918963	0.0017208322430824	0.0502642292760797	0.028589420387528	0.0502642292760797
Cluster-4041.12546	tr|S4RYZ2|S4RYZ2_PETMA_Rab-GAP_TBC_domain-containing_protein_OS=Petromyzon_marinus_OX=7757_PE=4_SV=1	3.93421215256499e-27	1.27810362820863e-25	0.931742	2.53893	0.0863705878435155	10.1028348569336	0.276881172360394	3.58722669795186e-05	0.0148838846218893	0.00461268862112949	0.0148838846218893
Cluster-9043.1	tr|S4RYP7|S4RYP7_PETMA_Mitogen-activated_protein_kinase_15_OS=Petromyzon_marinus_OX=7757_PE=4_SV=1	4.11036596379891e-27	1.33412537144495e-25	-1.40344	4.06919	0.13014494886064	8.25881414332917	0.598822304664922	0.000386135899234466	0.0334892795286428	0.010403338841404	0.0334892795286428
Cluster-4041.4059	tr|S4R7C6|S4R7C6_PETMA_Si:ch211-245j22.3_OS=Petromyzon_marinus_OX=7757_PE=4_SV=1	4.52364582447766e-27	1.46694206299089e-25	2.44454	11.5252	0.226873824849068	6.07287733707855	1.78229176613968	0.00375008766017416	0.0991933771431171	0.0549480321257578	0.0991933771431171
Cluster-8612.0	tr|S4RM14|S4RM14_PETMA_Anoctamin_OS=Petromyzon_marinus_OX=7757_PE=3_SV=1	4.90452204621558e-27	1.58902095809055e-25	0.537767	1.71218	0.0499438235610403	9.82990657980984	0.0877253939507832	5.67986904303094e-05	0.00365615195653395	0.00493197233336235	0.00493197233336235
Cluster-4041.2536	tr|S4R4Q2|S4R4Q2_PETMA_Uncharacterized_protein_OS=Petromyzon_marinus_OX=7757_PE=4_SV=1	4.96720863036535e-27	1.60788230399486e-25	-1.63289	5.11865	0.151667272646913	7.24123846212001	0.845839022115207	0.00100801358349389	0.044997909600812	0.0216110559847556	0.044997909600812
Cluster-4041.5700	tr|S4RVA2|S4RVA2_PETMA_ATP_Ca_trans_C_domain-containing_protein_OS=Petromyzon_marinus_OX=7757_PE=4_SV=1	4.97421604954668e-27	1.60870262400942e-25	-0.947222	2.57854	0.0879815753157975	8.05274430607298	0.2799238331817	0.000306138221713022	0.0151753769683857	0.0119105642856131	0.0151753769683857
Cluster-4041.8398	tr|S4RAB0|S4RAB0_PETMA_Serine/threonine-protein_phosphatase_OS=Petromyzon_marinus_OX=7757_PE=3_SV=1	5.59684168272508e-27	1.8084386112834e-25	0.642654	1.90152	0.0597524428657932	10.5211500298104	0.12311363834366	2.60556781327965e-05	0.00711465317872697	0.00434644063362246	0.00711465317872697
Cluster-2814.1	tr|S4RJA1|S4RJA1_PETMA_Uncharacterized_protein_OS=Petromyzon_marinus_OX=7757_PE=3_SV=1	6.08642578275416e-27	1.96486652087242e-25	-0.854796	2.35089	0.0795341188214257	10.1058533539647	0.219229892371956	4.35772626650255e-05	0.0126077748507363	0.00460983605084501	0.0126077748507363
Cluster-4041.11959	UNANNOTATED	6.71770824898716e-27	2.16671696644238e-25	0.607702	1.83621	0.0565913122910749	10.4195652938544	0.116458644094508	3.08561569843037e-05	0.00637429709666762	0.00438797381559377	0.00637429709666762
Cluster-4041.2217	tr|S4RGI9|S4RGI9_PETMA_Uncharacterized_protein_OS=Petromyzon_marinus_OX=7757_PE=4_SV=1	6.76298090596607e-27	2.17936453692883e-25	1.65249	5.21997	0.153894665040668	6.35819454212925	0.831522544590801	0.00359994429688509	0.0434274414906926	0.0437671915590739	0.0437671915590739
Cluster-14617.0	tr|A0A2P0WL88|A0A2P0WL88_LETCA_Sodium_channel_protein_OS=Lethenteron_camtschaticum_OX=980415_PE=2_SV=1	6.86166745793804e-27	2.20918663195905e-25	0.863103	2.37051	0.0803898448048375	7.97087378613996	0.219225764939586	0.000331815034302309	0.00833962868429648	0.0125932392611894	0.0125932392611894
Cluster-9053.0	tr|S4RYG4|S4RYG4_PETMA_Uncharacterized_protein_OS=Petromyzon_marinus_OX=7757_PE=4_SV=1	6.91143682725546e-27	2.22322005920025e-25	0.937295	2.55307	0.0873055369113293	9.30945877049857	0.276636266615007	0.000113580291872059	0.0151309332588789	0.00593111063771879	0.0151309332588789
Cluster-4041.5270	tr|S4RPL4|S4RPL4_PETMA_Uncharacterized_protein_OS=Petromyzon_marinus_OX=7757_PE=4_SV=1	7.21911307489567e-27	2.32011584908376e-25	1.89021	6.62079	0.176132404860464	7.26293484268603	1.07183813225301	0.00125518057297192	0.060790067510889	0.0212489874943095	0.060790067510889
Cluster-4041.8822	tr|S4RZ01|S4RZ01_PETMA_Uncharacterized_protein_OS=Petromyzon_marinus_OX=7757_PE=4_SV=1	7.60930506841397e-27	2.44333426942296e-25	0.936916	2.5521	0.0873425593284783	10.8364642791681	0.269070937628009	1.68255711501641e-05	0.0152406197689473	0.00430747186973491	0.0152406197689473
Cluster-643.0	tr|S4RXM6|S4RXM6_PETMA_Uncharacterized_protein_OS=Petromyzon_marinus_OX=7757_PE=4_SV=1	7.97547288052636e-27	2.55862561286681e-25	1.73471	5.66728	0.161781122958488	6.19927867171285	0.879643766845622	0.00267306253475436	0.0135464259560651	0.0496732009566647	0.0496732009566647
Cluster-4041.11127	tr|S4RGL1|S4RGL1_PETMA_RAP1_GTPase_activating_protein_OS=Petromyzon_marinus_OX=7757_PE=4_SV=1	8.79048630376164e-27	2.81757806543832e-25	-0.733031	2.08138	0.0684207687520723	8.47474844528217	0.157126988540576	0.000260621130722473	0.0044571949728839	0.00910218206252663	0.00910218206252663
Cluster-4041.8136	tr|S4R8R3|S4R8R3_PETMA_APH_domain-containing_protein_OS=Petromyzon_marinus_OX=7757_PE=4_SV=1	8.86384732303421e-27	2.83856225537203e-25	3.51746	33.6988	0.328342036045232	5.33685508026596	3.68913433985279	0.0188681052519521	0.196748880016705	0.100858645288652	0.196748880016705
Cluster-4041.9380	UNANNOTATED	9.09765593703787e-27	2.91084519985492e-25	-0.992371	2.69762	0.0926549575559956	7.69158731358669	0.296376681946694	0.000474873042019707	0.016695009277387	0.0153536301796674	0.016695009277387
Cluster-4041.4961	tr|B1PBZ6|B1PBZ6_PETMA_Small_GTPase_Ras-dva_OS=Petromyzon_marinus_OX=7757_PE=4_SV=1	9.29654974362209e-27	2.97183838604339e-25	-1.12705	3.08654	0.105249365242058	7.27184973200699	0.368030947266567	0.00105268706542019	0.0060913813176201	0.0211021707022919	0.0211021707022919
Cluster-4041.1035	tr|S4RE06|S4RE06_PETMA_Uncharacterized_protein_OS=Petromyzon_marinus_OX=7757_PE=4_SV=1	9.83672103291797e-27	3.14172289970541e-25	0.840714	2.31802	0.0785481793414736	8.03802746237359	0.209505344738084	0.000310110477110531	0.00967825607250875	0.0120295224786101	0.0120295224786101
Cluster-13398.0	tr|S4RWV2|S4RWV2_PETMA_NADPH--cytochrome_P450_reductase_OS=Petromyzon_marinus_OX=7757_GN=POR_PE=3_SV=1	1.03008714543415e-26	3.28704738342931e-25	1.74223	5.71009	0.162842574823533	6.5357651830289	0.913874966890513	0.00239573835406654	0.0506396699962494	0.0378674502591682	0.0506396699962494
Cluster-4041.12468	tr|S4RXR8|S4RXR8_PETMA_Mitogen-activated_protein_kinase_kinase_kinase_kinase_3_OS=Petromyzon_marinus_OX=7757_PE=3_SV=1	1.06970545059543e-26	3.41044478012088e-25	-1.17388	3.23453	0.109756171654948	8.73249152850998	0.415222852026285	0.000265268279102948	0.0238275661535977	0.0078526304036769	0.0238275661535977
Cluster-4041.10996	tr|S4RZW3|S4RZW3_PETMA_Glutamate_receptor,_ionotropic,_AMPA_1b_OS=Petromyzon_marinus_OX=7757_PE=3_SV=1	1.15090218994318e-26	3.66606691381103e-25	0.869141	2.38486	0.0813147724037578	10.500908428254	0.227883747495358	3.06955422465992e-05	0.0131934888799033	0.00435357292884119	0.0131934888799033
Cluster-4041.9616	tr|S4RCN3|S4RCN3_PETMA_Uncharacterized_protein_OS=Petromyzon_marinus_OX=7757_PE=4_SV=1	1.17106728327487e-26	3.72699935472693e-25	-0.641992	1.90026	0.0600722346741194	9.4218501791191	0.129309755943296	7.20323138547071e-05	0.00714531444363023	0.0056656830047738	0.00714531444363023
Cluster-10841.0	UNANNOTATED	1.19503017183441e-26	3.79990009457832e-25	-1.19389	3.29989	0.111733882472236	7.10045605510386	0.428309848299611	0.000838210740125783	0.0219247448264291	0.0241307102445132	0.0241307102445132
Cluster-9121.1	tr|S4RGJ8|S4RGJ8_PETMA_C1q_and_TNF_related_4_OS=Petromyzon_marinus_OX=7757_PE=4_SV=1	1.26325616914471e-26	4.01329342852926e-25	-0.760354	2.13903	0.071194468900655	10.6146331735128	0.172464453493824	2.60594411653813e-05	0.0101112453629273	0.00432080281308433	0.0101112453629273
Cluster-14339.1	tr|S4R7Q7|S4R7Q7_PETMA_Glutamine_amidotransferase_like_class_1_domain_containing_3A_OS=Petromyzon_marinus_OX=7757_PE=4_SV=1	1.30640513240865e-26	4.14671207209286e-25	-0.725349	2.06545	0.0679366693311315	8.49050526976635	0.157744866889345	0.000213809484055419	0.00806364840745687	0.00901697259555958	0.00901697259555958
Cluster-10322.0	tr|S4RRF9|S4RRF9_PETMA_Adenosylhomocysteinase_OS=Petromyzon_marinus_OX=7757_PE=3_SV=1	1.98864147824663e-26	6.3066590372296e-25	0.537052	1.71095	0.0504854295513369	9.76392179630583	0.0844426068974522	6.91066551221933e-05	0.00277535997692232	0.00502845053884381	0.00502845053884381
Cluster-4041.10345	tr|A0A0H3V5G3|A0A0H3V5G3_LETCA_Tyrosine-protein_kinase_OS=Lethenteron_camtschaticum_OX=980415_GN=yes_PE=2_SV=1	2.08572328379287e-26	6.60871070088483e-25	-0.649786	1.91513	0.0611085112214522	8.86056577818682	0.127164923942076	0.000135153314008889	0.00430917117952631	0.00733334697339581	0.00733334697339581
Cluster-1069.0	tr|S4RD74|S4RD74_PETMA_Signal_transducer_and_activator_of_transcription_OS=Petromyzon_marinus_OX=7757_PE=3_SV=1	2.22615229946734e-26	7.04745731916761e-25	0.53065	1.70004	0.0499330226336733	9.82657628906125	0.0828527247085358	4.99606582571768e-05	0.00322926267356344	0.00493665284041268	0.00493665284041268
Cluster-4041.12755	tr|S4S1S8|S4S1S8_PETMA_Noggin_OS=Petromyzon_marinus_OX=7757_PE=3_SV=1	2.41064626700785e-26	7.62480841692201e-25	0.971782	2.64265	0.0915066126595932	7.71607168098291	0.282689818760368	0.00040070435596641	0.0163462159648992	0.0150815238431908	0.0163462159648992
Cluster-17914.0	tr|S4R8F5|S4R8F5_PETMA_Reversion-inducing-cysteine-rich_protein_with_kazal_motifs_OS=Petromyzon_marinus_OX=7757_PE=4_SV=1	2.64518404019054e-26	8.35929293825768e-25	0.933017	2.54217	0.0879280879156811	9.36417924930728	0.28117934743699	8.86122022542791e-05	0.0153740850867612	0.00579810001956698	0.0153740850867612
Cluster-4041.1021	tr|S4RFA3|S4RFA3_PETMA_Protein_yippee-like_OS=Petromyzon_marinus_OX=7757_PE=3_SV=1	2.65311727656161e-26	8.37700233687314e-25	1.00023	2.71891	0.0942649962521177	7.88324179855132	0.313010858308102	0.000453030710283902	0.0173187483265396	0.0133832241112799	0.0173187483265396
Cluster-10448.1	tr|S4RJH8|S4RJH8_PETMA_Uncharacterized_protein_OS=Petromyzon_marinus_OX=7757_PE=4_SV=1	2.95373107278782e-26	9.31798513777791e-25	0.830872	2.29532	0.0783780329271274	8.04330513803818	0.204551712264734	0.000299554970487709	0.00888685102356964	0.011986677120564	0.011986677120564
Cluster-3922.0	tr|S4RPJ4|S4RPJ4_PETMA_Pseudouridine_5'-phosphatase_OS=Petromyzon_marinus_OX=7757_PE=4_SV=1	2.96138305338932e-26	9.33393678782122e-25	1.20748	3.34506	0.113907383495457	7.0446210597721	0.451401915120263	0.000734632758683795	0.00926581452560827	0.0252151512708783	0.0252151512708783
Cluster-5287.0	tr|A0A0A7UXJ4|A0A0A7UXJ4_LETCA_Ubiquitin-conjugating_enzyme_UBE2D_OS=Lethenteron_camtschaticum_OX=980415_PE=2_SV=1	2.98451045961805e-26	9.39859454108965e-25	-1.23473	3.43746	0.116485874771814	6.99874654996208	0.449410234959612	0.000994063176199042	0.0183116396259122	0.0261438548665106	0.0261438548665106
Cluster-13075.1	UNANNOTATED	3.15034716171058e-26	9.91215529104092e-25	-1.11113	3.03778	0.104874675224364	7.27812526098497	0.371298991747867	0.000997897116306605	0.00446706125874005	0.0209994978905252	0.0209994978905252
Cluster-4041.13292	tr|S4RG45|S4RG45_PETMA_Semaphorin_3F_OS=Petromyzon_marinus_OX=7757_GN=SEMA3F_PE=3_SV=1	3.33667093174022e-26	1.04892217410991e-24	0.6168	1.85299	0.0582468545031538	9.05127184651813	0.111870939213262	0.000120870808316849	0.00381079397817176	0.00666452131070629	0.00666452131070629
Cluster-4041.10133	tr|S4RGU1|S4RGU1_PETMA_GTP-binding_protein_10_(putative)_OS=Petromyzon_marinus_OX=7757_PE=4_SV=1	3.41441361055311e-26	1.07242407577573e-24	-1.081	2.94764	0.102104185090851	7.88303548018473	0.356636410202232	0.00064824000625034	0.0202022892198832	0.0133851602132568	0.0202022892198832
Cluster-15249.0	tr|S4RSS0|S4RSS0_PETMA_Dihydropyrimidinase_like_2_OS=Petromyzon_marinus_OX=7757_GN=DPYSL2_(1_of_many)_PE=4_SV=1	3.71540636512365e-26	1.16594379676214e-24	2.31673	10.1424	0.218985951213973	5.4817650344449	1.63300207035893	0.00660527010266341	0.0801065480711197	0.089304423555514	0.089304423555514
Cluster-4041.8043	tr|S4RUG8|S4RUG8_PETMA_Uncharacterized_protein_OS=Petromyzon_marinus_OX=7757_PE=4_SV=1	3.86437735619553e-26	1.21163559599704e-24	1.26577	3.54581	0.119686625531458	7.69542153677486	0.480077222427554	0.000496412363697583	0.0281533642985173	0.0153106042571298	0.0281533642985173
Cluster-3639.0	tr|S4RFN7|S4RFN7_PETMA_Thymidine_phosphorylase_OS=Petromyzon_marinus_OX=7757_PE=4_SV=1	3.88812938564248e-26	1.21802088062596e-24	1.14757	3.15052	0.108516201163061	7.18532380146278	0.404804069257957	0.000975679788545519	0.0225456606824979	0.0225758520411784	0.0225758520411784
Cluster-4041.710	tr|S4REP9|S4REP9_PETMA_Zgc:109949_OS=Petromyzon_marinus_OX=7757_PE=4_SV=1	4.02458166522885e-26	1.25966954244234e-24	-1.64173	5.1641	0.155292661915631	8.7684470140547	0.806605061942865	0.000161497169984482	0.0480701245197002	0.00770073235343729	0.0480701245197002
Cluster-4041.3909	tr|S4RBA9|S4RBA9_PETMA_Uncharacterized_protein_OS=Petromyzon_marinus_OX=7757_PE=4_SV=1	4.67906165296758e-26	1.46324429761455e-24	0.808409	2.24433	0.0765704332927861	8.12168073732595	0.193050860510363	0.000351789709523026	0.00820316880075499	0.011374272799767	0.011374272799767
Cluster-4041.1463	tr|S4S0W4|S4S0W4_PETMA_Somatostatin_receptor_1_OS=Petromyzon_marinus_OX=7757_GN=SSTR1_PE=2_SV=1	4.85545610643204e-26	1.51708747137806e-24	1.99119	7.32425	0.188662667747617	6.76165317502936	1.18535702701019	0.00204472810330017	0.0691424762999956	0.0315570400307595	0.0691424762999956
Cluster-4041.1223	tr|S4RU37|S4RU37_PETMA_Guanylate_cyclase_domain-containing_protein_OS=Petromyzon_marinus_OX=7757_PE=3_SV=1	5.0682051504247e-26	1.58218630056184e-24	-0.658649	1.93218	0.0624298788853183	9.36236219710707	0.130408756629439	8.90763713559037e-05	0.00770590318391512	0.00580240002054632	0.00770590318391512
Cluster-16028.0	tr|S4RYJ0|S4RYJ0_PETMA_Uncharacterized_protein_OS=Petromyzon_marinus_OX=7757_PE=4_SV=1	5.09778150620268e-26	1.59003917005696e-24	-0.75549	2.12865	0.0716126928102234	8.31790141492323	0.176750766038608	0.000235496575083658	0.00496234109131386	0.0100212589679792	0.0100212589679792
Cluster-18637.0	tr|S4RA53|S4RA53_PETMA_Uncharacterized_protein_OS=Petromyzon_marinus_OX=7757_PE=3_SV=1	5.45303790451568e-26	1.69937263570275e-24	-0.49166	1.63503	0.046632345938287	10.9716473282782	0.071621849950536	1.71106365455293e-05	0.0035604568196415	0.00433204073887062	0.00433204073887062
Cluster-4041.6938	tr|S4RBD9|S4RBD9_PETMA_Uncharacterized_protein_OS=Petromyzon_marinus_OX=7757_PE=4_SV=1	5.47196025832493e-26	1.703793132209e-24	0.598769	1.81988	0.0567929857016551	12.0956158894888	0.107647147052918	5.17842149643643e-06	0.00644570802832036	0.00562440230078116	0.00644570802832036
Cluster-4041.11261	tr|Q9NL08|Q9NL08_EPTBU_HgPTPR2Aa_protein_(Fragment)_OS=Eptatretus_burgeri_OX=7764_GN=hgPTPR2Aa_PE=2_SV=1	5.5053323206193e-26	1.71270126510754e-24	0.583301	1.79194	0.0553288884929395	9.27014787584827	0.106184329738806	9.13185192735955e-05	0.00514159127399092	0.00603125328445467	0.00603125328445467
Cluster-4041.5429	tr|S4RVK4|S4RVK4_PETMA_Uncharacterized_protein_OS=Petromyzon_marinus_OX=7757_PE=4_SV=1	5.57190441756764e-26	1.73191355720817e-24	0.670036	1.95431	0.0635629116651585	8.72867094413271	0.136300011372923	0.000211424957892124	0.00620670076549752	0.00786906252081336	0.00786906252081336
Cluster-4041.6001	tr|S4R4Z5|S4R4Z5_PETMA_Anoctamin_OS=Petromyzon_marinus_OX=7757_PE=3_SV=1	5.69137174111959e-26	1.76751987846186e-24	-1.69462	5.44456	0.160790051884702	9.67123062842438	0.857427077972565	0.000159822835190604	0.0515470587349797	0.00517768852336668	0.0515470587349797
Cluster-13139.0	tr|S4RSH9|S4RSH9_PETMA_Sterile_alpha_motif_domain_containing_10b_OS=Petromyzon_marinus_OX=7757_PE=4_SV=1	5.97810218916526e-26	1.8549653928296e-24	0.539898	1.71583	0.0512495324000171	9.65687897347716	0.0869500337120306	5.07520487066583e-05	0.00176661732802933	0.00520227709373414	0.00520227709373414
Cluster-12100.0	tr|S4REG4|S4REG4_PETMA_Cartilage_intermediate_layer_protein,_nucleotide_pyrophosphohydrolase_OS=Petromyzon_marinus_OX=7757_PE=4_SV=1	6.19895984078596e-26	1.92183786857056e-24	-1.23758	3.44727	0.117514896407657	6.97605393918707	0.458120625767183	0.00100310429678184	0.0262367724671537	0.0266163974586227	0.0266163974586227
Cluster-2878.0	UNANNOTATED	6.4829109193019e-26	2.00813889225542e-24	2.39009	10.9144	0.227042119031578	5.9447064043407	1.72023877455724	0.00456522023661367	0.0985310273920845	0.0610178324088486	0.0985310273920845
Cluster-5339.0	tr|S4R7M2|S4R7M2_PETMA_Solute_carrier_family_38_member_2_OS=Petromyzon_marinus_OX=7757_PE=4_SV=1	6.53864923941338e-26	2.02366129601569e-24	-0.703331	2.02047	0.0668168366957867	9.15633026359473	0.147749001259576	9.10798724441335e-05	0.00883789945961872	0.00634393874718419	0.00883789945961872
Cluster-682.0	tr|S4RA49|S4RA49_PETMA_Si:ch211-214j8.1_OS=Petromyzon_marinus_OX=7757_PE=4_SV=1	6.59206978045646e-26	2.03844028817331e-24	-1.77224	5.88399	0.168375617833731	8.03315006024346	0.968316181848913	0.000401931403787346	0.0562987659579938	0.0120693035848	0.0562987659579938
Cluster-62.0	tr|S4RZ63|S4RZ63_PETMA_Uncharacterized_protein_OS=Petromyzon_marinus_OX=7757_PE=4_SV=1	6.60841781837966e-26	2.04173994847412e-24	-1.11304	3.04359	0.105749389905818	7.89694117957272	0.370622495783499	0.000351179413444193	0.0220146875174612	0.0132554876398134	0.0220146875174612
Cluster-4041.9304	tr|S4RFQ3|S4RFQ3_PETMA_HMG_box_domain-containing_protein_OS=Petromyzon_marinus_OX=7757_PE=4_SV=1	6.88707252252697e-26	2.12600677362779e-24	-0.666788	1.94797	0.0633746380347744	9.31690537858174	0.135209433436299	9.5739397371844e-05	0.00793695009470551	0.00591257779301776	0.00793695009470551
Cluster-7589.0	tr|S4RVN9|S4RVN9_PETMA_Elongator_complex_protein_1_OS=Petromyzon_marinus_OX=7757_PE=4_SV=1	7.46831383881155e-26	2.30345600844923e-24	2.01074	7.46883	0.191248898998632	6.36564927844211	1.21704705980272	0.00227518625561566	0.0708770964807624	0.0435055964568656	0.0708770964807624
Cluster-18899.0	tr|S4RM26|S4RM26_PETMA_NAD(P)-bd_dom_domain-containing_protein_OS=Petromyzon_marinus_OX=7757_PE=4_SV=1	8.38470555048368e-26	2.58340201784551e-24	0.938865	2.55708	0.0893917892437377	7.68124813427894	0.264620855490458	0.000511358662932646	0.00500417191591405	0.015470425305461	0.015470425305461
Cluster-17322.0	tr|S4RJ09|S4RJ09_PETMA_Uncharacterized_protein_OS=Petromyzon_marinus_OX=7757_PE=4_SV=1	8.39032771694118e-26	2.58340201784551e-24	-1.70942	5.52578	0.162759750332199	8.11636919126459	0.874138256185773	0.000467489410771584	0.0525139832456279	0.0114143966960576	0.0525139832456279
Cluster-8836.1	tr|S4R810|S4R810_PETMA_Uncharacterized_protein_OS=Petromyzon_marinus_OX=7757_PE=4_SV=1	8.55812955830803e-26	2.6328144850764e-24	0.909296	2.48257	0.086592346891587	7.76661038783964	0.284029187660477	0.000457104695303194	0.00853028446970286	0.0145393643850827	0.0145393643850827
Cluster-4041.2058	tr|S4RZF9|S4RZF9_PETMA_Uncharacterized_protein_OS=Petromyzon_marinus_OX=7757_PE=4_SV=1	8.9952406760439e-26	2.76492171309886e-24	0.721708	2.05795	0.0687591455662641	8.76910364460026	0.16741202742548	0.000178738189210613	0.00927690200879478	0.00769800379189464	0.00927690200879478
Cluster-5803.0	tr|S4RIK9|S4RIK9_PETMA_Transmembrane_p24_trafficking_protein_7_OS=Petromyzon_marinus_OX=7757_PE=3_SV=1	9.07789630989688e-26	2.78794521770129e-24	-0.52072	1.68324	0.0496145117991586	9.87872709366233	0.0942433909249793	5.75857912948007e-05	0.00382165011869018	0.0048656137708429	0.0048656137708429
Cluster-16969.0	tr|S4S076|S4S076_PETMA_Carboxypeptidase_Z_OS=Petromyzon_marinus_OX=7757_PE=4_SV=1	9.47580681799014e-26	2.90766587538719e-24	-0.616741	1.85288	0.0587861523059771	9.01194643218205	0.109716810938931	0.000118690388515818	0.00116833668930942	0.00679293301736727	0.00679293301736727
Cluster-4041.1337	tr|S4RZN6|S4RZN6_PETMA_Transmembrane_protein_163b_OS=Petromyzon_marinus_OX=7757_PE=4_SV=1	9.75502755614141e-26	2.99079331629594e-24	0.674548	1.96315	0.0643130475274755	10.3330544666151	0.137360925002258	3.17870813177252e-05	0.00824054908322491	0.00443478475838839	0.00824054908322491
Cluster-4041.9076	tr|S4RIN3|S4RIN3_PETMA_Glutamate_ionotropic_receptor_kainate_type_subunit_1_OS=Petromyzon_marinus_OX=7757_GN=GRIK1_PE=3_SV=1	1.0326707218225e-25	3.16336773159308e-24	1.41879	4.13212	0.135340415761975	7.80857197564671	0.602747460116829	0.000598775780107048	0.0360352804971416	0.0141086136274365	0.0360352804971416
Cluster-4041.3111	tr|S4RDW1|S4RDW1_PETMA_Protein_kinase,_cAMP-dependent,_regulatory,_type_II,_alpha_A_OS=Petromyzon_marinus_OX=7757_PE=4_SV=1	1.05670023758273e-25	3.23422218248405e-24	-1.50955	4.52469	0.144027802518078	7.48213571214108	0.689821159140472	0.000795161053137157	0.0406928547432361	0.0179516648443488	0.0406928547432361
Cluster-6162.0	tr|S4RN10|S4RN10_PETMA_Neutral_sphingomyelinase_(N-SMase)_activation_associated_factor_OS=Petromyzon_marinus_OX=7757_PE=4_SV=1	1.13278779477526e-25	3.46415369587608e-24	-0.692394	1.99849	0.0661035667455896	9.02143425369019	0.143285302503438	9.73241719852778e-05	0.00864203890099197	0.00676151811774054	0.00864203890099197
Cluster-12666.1	tr|F4ML82|F4ML82_LAMFL_VGlut_OS=Lampetra_fluviatilis_OX=7748_PE=2_SV=1	1.18315245106041e-25	3.61509869137515e-24	0.543957	1.72281	0.0519525938708679	11.202388333187	0.0892371671600585	1.44211431786518e-05	0.00538372287664403	0.00443232844656137	0.00538372287664403
Cluster-13729.2	tr|S4RG27|S4RG27_PETMA_Low_density_lipoprotein_receptor-related_protein_2a_OS=Petromyzon_marinus_OX=7757_PE=4_SV=1	1.1991896042778e-25	3.66098945149766e-24	1.49538	4.46102	0.142838818517202	7.21623053607875	0.676565360769125	0.000967076070794649	0.0398387800799857	0.0220368585115191	0.0398387800799857
Cluster-14625.0	tr|S4RB20|S4RB20_PETMA_BCL2_like_2_OS=Petromyzon_marinus_OX=7757_GN=BCL2L2_PE=4_SV=1	1.25974453770844e-25	3.84259480997528e-24	-0.536554	1.7101	0.0512745619589824	9.65619735342252	0.0846679951051145	5.47064018786125e-05	0.00256743374282446	0.00520345500629245	0.00520345500629245
Cluster-4041.4227	tr|S4RAV6|S4RAV6_PETMA_MI_domain-containing_protein_OS=Petromyzon_marinus_OX=7757_PE=4_SV=1	1.28045439474071e-25	3.90245605068307e-24	-0.937767	2.55427	0.0896288526321637	7.66335751420227	0.26239396323673	0.000391451281140173	0.00764157686409222	0.0156752111671761	0.0156752111671761
Cluster-4041.13778	tr|A5HI91|A5HI91_PETMA_Variable_lymphocyte_receptor_B_cassette_(Fragment)_OS=Petromyzon_marinus_OX=7757_PE=4_SV=1	1.2816613430205e-25	3.90282700076598e-24	-0.911184	2.48727	0.0870889037672633	7.77325771532698	0.247665240265705	0.000698983687438355	0.0131783454415644	0.0144699706313289	0.0144699706313289
Cluster-3702.0	tr|A0A2P0WL88|A0A2P0WL88_LETCA_Sodium_channel_protein_OS=Lethenteron_camtschaticum_OX=980415_PE=2_SV=1	1.3358642293641e-25	4.06444037907116e-24	4.31553	74.8533	0.412623305186026	4.57974570271567	5.62437078085606	0.0757339507110714	0.26478203325421	0.221847397066548	0.26478203325421
Cluster-4041.1568	tr|S4RZU8|S4RZU8_PETMA_Ubiquitin_protein_ligase_E3A_OS=Petromyzon_marinus_OX=7757_PE=4_SV=1	1.47750531951377e-25	4.49159119236465e-24	-0.572289	1.77232	0.0547686164770223	9.33229077805304	0.0970466703086996	0.000124481052207341	0.00418556128447262	0.00587472164940698	0.00587472164940698
Cluster-4041.11560	tr|A0A2P0WL88|A0A2P0WL88_LETCA_Sodium_channel_protein_OS=Lethenteron_camtschaticum_OX=980415_PE=2_SV=1	1.55654505149497e-25	4.72787412896229e-24	2.20204	9.04343	0.21083702982687	5.57712721116802	1.51742502835479	0.00617911431767271	0.0807545874760385	0.0827253919747605	0.0827253919747605
Cluster-4041.8709	tr|S4R5R7|S4R5R7_PETMA_Arf-GAP_domain-containing_protein_OS=Petromyzon_marinus_OX=7757_PE=4_SV=1	1.56960843314913e-25	4.76352979589385e-24	-2.59765	13.4321	0.248734151614587	7.63704215705448	2.02469708589051	0.000656301031365772	0.123081055327491	0.0159827031177602	0.123081055327491
Cluster-16366.0	tr|S4RDV7|S4RDV7_PETMA_Ligand_dependent_nuclear_receptor_corepressor_like_OS=Petromyzon_marinus_OX=7757_GN=LCORL_PE=4_SV=1	1.63318485640776e-25	4.95229569907186e-24	-1.68913	5.41478	0.161798903186869	9.23093088943995	0.859598060814126	0.000144640598843107	0.0522131295461042	0.0061351024482074	0.0522131295461042
Cluster-11352.1	tr|S4R4L2|S4R4L2_PETMA_Mex-3_RNA_binding_family_member_B_OS=Petromyzon_marinus_OX=7757_PE=4_SV=1	1.65898162076031e-25	5.02628104695898e-24	-0.934738	2.54655	0.0895495871182912	7.66608269887298	0.267366288026592	0.00039446114584386	0.0124000493148263	0.015643795960269	0.015643795960269
Cluster-14845.0	tr|S4RBD5|S4RBD5_PETMA_NAD(P)H-hydrate_epimerase_OS=Petromyzon_marinus_OX=7757_GN=APOA1BP_PE=3_SV=1	1.84039402037395e-25	5.57121970999229e-24	-1.15541	3.17531	0.110794666026527	7.12799697932794	0.417016588671566	0.000937039298898689	0.013599427006699	0.0236138767409608	0.0236138767409608
Cluster-19102.0	tr|S4S173|S4S173_PETMA_Forkhead_box_B2_OS=Petromyzon_marinus_OX=7757_PE=4_SV=1	1.99139478808949e-25	6.02325742338625e-24	1.79657	6.02891	0.172400949827837	7.04106844346889	0.964710111715782	0.00115491070344528	0.0582892642996354	0.025285831110008	0.0582892642996354
Cluster-18832.0	tr|Q5XNV8|Q5XNV8_PETMA_Neogenin/DCC_long_isoform_OS=Petromyzon_marinus_OX=7757_PE=2_SV=1	2.12391782117451e-25	6.41869383217638e-24	0.754772	2.12713	0.0724716016239363	8.27616521083567	0.168109113109911	0.000215285121383415	0.00622850144986292	0.0102889809624936	0.0102889809624936
Cluster-14487.0	tr|S4RM87|S4RM87_PETMA_Guanylate_cyclase_OS=Petromyzon_marinus_OX=7757_PE=3_SV=1	2.25956478216969e-25	6.82289909833489e-24	-0.624522	1.86735	0.0599991686277282	9.76628610234243	0.117032686983651	6.42850566475375e-05	0.00713551541538959	0.00502485596121554	0.00713551541538959
Cluster-4666.0	tr|S4R526|S4R526_PETMA_V-type_proton_ATPase_subunit_H_OS=Petromyzon_marinus_OX=7757_PE=3_SV=1	2.28923966558144e-25	6.9067052091699e-24	1.65613	5.23899	0.159126855901458	6.24301861505797	0.811690167533442	0.00266473210719969	0.0269610513967811	0.047977980430967	0.047977980430967
Cluster-10924.0	tr|S4RRM0|S4RRM0_PETMA_Solute_carrier_family_22_member_7_OS=Petromyzon_marinus_OX=7757_GN=SLC22A7_PE=4_SV=1	2.46768250704389e-25	7.43883202018602e-24	-1.16639	3.21039	0.112148364646931	7.55982965670329	0.407012353560931	0.000628388693645421	0.0245261226923167	0.0169293156047849	0.0245261226923167
Cluster-4041.2407	tr|S4R6A6|S4R6A6_PETMA_B30.2/SPRY_domain-containing_protein_OS=Petromyzon_marinus_OX=7757_PE=4_SV=1	2.48863301163284e-25	7.49570427113499e-24	-2.41135	11.149	0.23186820686211	9.29283899842792	1.74889893069167	0.000191694516635744	0.107334036190265	0.00597297265575503	0.107334036190265
Cluster-12373.0	UNANNOTATED	2.59276608657834e-25	7.80281562942402e-24	-1.8727	6.50584	0.180141231321103	6.26055381509824	1.05721648168759	0.00300506604877149	0.0618966603949947	0.0473144551703619	0.0618966603949947
Cluster-4335.0	UNANNOTATED	2.62540316772024e-25	7.89442927430794e-24	-0.744143	2.10464	0.0715897678468128	8.3209683760716	0.164211052657067	0.000248202083385786	0.00728704461912201	0.0100019876373353	0.0100019876373353
Cluster-4041.2747	tr|S4RLY6|S4RLY6_PETMA_VPS54_subunit_of_GARP_complex_OS=Petromyzon_marinus_OX=7757_PE=4_SV=1	2.71914522632541e-25	8.16947533620223e-24	0.537884	1.71238	0.0517634465389981	11.961970252114	0.0895779550859381	8.30056007600372e-06	0.00505994205237227	0.00535060823511542	0.00535060823511542
Cluster-1806.0	tr|S4R9M0|S4R9M0_PETMA_Kinesin_motor_domain-containing_protein_OS=Petromyzon_marinus_OX=7757_PE=3_SV=1	2.89161530461434e-25	8.68039742903553e-24	-1.57495	4.8305	0.151651420433024	8.52972007640014	0.741853025786329	0.000225580144464946	0.0457707264942424	0.00881019896442982	0.0457707264942424
Cluster-4167.0	tr|S4RFW9|S4RFW9_PETMA_RNA_binding_protein,_mRNA_processing_factor_2_OS=Petromyzon_marinus_OX=7757_GN=RBPMS2_(1_of_many)_PE=4_SV=1	3.06127711715072e-25	9.17439241367426e-24	1.11239	3.04162	0.107167881890049	7.20523891091942	0.363266159648908	0.0007429929362301	0.012335761219852	0.0222269168813688	0.0222269168813688
Cluster-3018.0	tr|S4R849|S4R849_PETMA_Uncharacterized_protein_OS=Petromyzon_marinus_OX=7757_PE=4_SV=1	3.0597227334763e-25	9.17439241367426e-24	-1.56251	4.77077	0.150531527112219	6.37394274435716	0.700686692838266	0.00210352230983681	0.00225659868154722	0.0432159589996368	0.0432159589996368
Cluster-4041.3430	tr|S4RB25|S4RB25_PETMA_Uncharacterized_protein_OS=Petromyzon_marinus_OX=7757_PE=4_SV=1	3.1073350892543e-25	9.30467042588279e-24	2.38072	10.8127	0.229390822050932	5.6289392533668	1.70543184279678	0.0258592904748529	0.0772487598644597	0.0793810080075521	0.0793810080075521
Cluster-4041.11395	tr|F2W8N3|F2W8N3_PETMA_Deleted_in_colorectal_cancer_splice_variant_2_OS=Petromyzon_marinus_OX=7757_GN=DCC_PE=2_SV=1	3.55260888761644e-25	1.06291575229077e-23	1.04513	2.84378	0.100826469584885	9.79034831533207	0.352505767810718	6.87616271028867e-05	0.0202631923108007	0.00498885922527492	0.0202631923108007
Cluster-10872.0	tr|S4RC32|S4RC32_PETMA_F-box_and_leucine_rich_repeat_protein_7_OS=Petromyzon_marinus_OX=7757_GN=FBXL7_(1_of_many)_PE=4_SV=1	3.7558383573763e-25	1.12278649082564e-23	1.3141	3.7214	0.126839388580073	6.78347980698009	0.505763997838641	0.00116492090658483	0.016129986713383	0.0310115400841487	0.0310115400841487
Cluster-4041.12726	tr|S4RHZ0|S4RHZ0_PETMA_Gamma-aminobutyric_acid_type_B_receptor_subunit_2_OS=Petromyzon_marinus_OX=7757_GN=GABBR2_PE=4_SV=1	3.76223065676123e-25	1.12376329824837e-23	-1.08581	2.96185	0.10480643302117	10.7144373457328	0.352624160600731	2.63753597780721e-05	0.0219424014454641	0.00430656690032046	0.0219424014454641
Cluster-1322.0	tr|S4R588|S4R588_PETMA_KOG2701_domain-containing_protein_OS=Petromyzon_marinus_OX=7757_PE=4_SV=1	4.00291844649972e-25	1.19466353602879e-23	-0.680153	1.97418	0.0656883102614136	9.22630279186592	0.141024300022342	0.000100582051372396	0.00852932615862708	0.00614762317393309	0.00852932615862708
Cluster-4041.13275	tr|S4RQH5|S4RQH5_PETMA_Phosphatidylinositol-4-phosphate_5-kinase,_type_I,_alpha,_b_OS=Petromyzon_marinus_OX=7757_PE=4_SV=1	4.12362059142778e-25	1.22966639576714e-23	0.486123	1.626	0.0469619542090228	11.143183061131	0.0702869306823069	1.14124362995206e-05	0.00368392036986815	0.00439943784996118	0.00439943784996118
Cluster-10651.0	UNANNOTATED	4.67559665668275e-25	1.39311087460051e-23	-1.10325	3.01395	0.106703940202954	7.21342132651746	0.370630696092019	0.000686198533777913	0.0180099400402269	0.0220852631758934	0.0220852631758934
Cluster-4041.7105	tr|S4RUK6|S4RUK6_PETMA_Uncharacterized_protein_OS=Petromyzon_marinus_OX=7757_PE=4_SV=1	4.8414344596845e-25	1.44132870425193e-23	1.81142	6.11916	0.175253317680959	6.76009784782218	0.983894185626353	0.00156862644185661	0.0598588242745094	0.0315963087792892	0.0598588242745094
Cluster-13526.0	tr|S4RS26|S4RS26_PETMA_Mediator_of_RNA_polymerase_II_transcription_subunit_1_OS=Petromyzon_marinus_OX=7757_PE=3_SV=1	5.5043262470697e-25	1.63732080085498e-23	-0.600725	1.82344	0.0581887765253534	9.04936849197595	0.111600248289754	0.000101239336434086	0.00619112734133486	0.00667062809060095	0.00667062809060095
Cluster-9449.1	tr|S4R8L7|S4R8L7_PETMA_Gap_junction_protein_OS=Petromyzon_marinus_OX=7757_GN=GJD3_(1_of_many)_PE=3_SV=1	5.67681146364214e-25	1.68723281542944e-23	-0.5293	1.69774	0.0512849329001999	9.91511989129238	0.0856373764117903	5.47461401177504e-05	0.00520554254503827	0.00481885149441997	0.00520554254503827
Cluster-4041.13534	tr|T1SBM5|T1SBM5_LETCA_Zinc_finger_protein-theta_OS=Lethenteron_camtschaticum_OX=980415_GN=Zfp-theta_PE=4_SV=1	6.838161128245e-25	2.03072492696181e-23	-0.992461	2.69787	0.0963285132410317	8.82247843351059	0.305252234239486	0.000169222525506477	0.0183891424009488	0.00748153536951057	0.0183891424009488
Cluster-4041.7520	tr|S4RZD4|S4RZD4_PETMA_Uncharacterized_protein_OS=Petromyzon_marinus_OX=7757_PE=4_SV=1	7.21721327023181e-25	2.14152343925203e-23	-0.592443	1.8084	0.0575316433703242	9.0995827229561	0.101732665046163	0.000106650540709044	0.00191537168629675	0.00651312943707129	0.00651312943707129
Cluster-4041.7139	tr|S4R5M9|S4R5M9_PETMA_Uncharacterized_protein_OS=Petromyzon_marinus_OX=7757_PE=4_SV=1	7.32586965993726e-25	2.17197238730687e-23	-1.10122	3.00784	0.106953727187588	8.55062480623494	0.376426172369519	0.000230468995861934	0.0226477305227723	0.00870298695056741	0.0226477305227723
Cluster-4950.1	tr|S4RIC6|S4RIC6_PETMA_Uncharacterized_protein_OS=Petromyzon_marinus_OX=7757_PE=4_SV=1	7.34781902579364e-25	2.17668546643012e-23	-1.00963	2.74458	0.0980604482513222	8.43136532196221	0.308381974262488	0.000216169558515824	0.0190155334639847	0.00934327584093358	0.0190155334639847
Cluster-11706.0	tr|S4RAY1|S4RAY1_PETMA_Uncharacterized_protein_OS=Petromyzon_marinus_OX=7757_PE=4_SV=1	7.89968644450041e-25	2.33824216957669e-23	0.500025	1.64876	0.0485980796895614	10.0302341283009	0.0808625249641594	3.79144737453424e-05	0.00464784903691519	0.00468563222528057	0.00468563222528057
Cluster-8560.0	tr|S4RPL4|S4RPL4_PETMA_Uncharacterized_protein_OS=Petromyzon_marinus_OX=7757_PE=4_SV=1	8.01605070669089e-25	2.3707338122099e-23	-2.26457	9.62703	0.220126941522398	5.95760210595377	1.54115301959233	0.00531622928556044	0.0915955114824502	0.0603679532312015	0.0915955114824502
Cluster-4565.1	UNANNOTATED	8.16742045283815e-25	2.41351636602645e-23	-1.25505	3.50801	0.122017811266521	8.49066587863657	0.489398724558805	0.00023328603796239	0.0295434064945823	0.00901611040699479	0.0295434064945823
Cluster-4041.12784	tr|S4RNB2|S4RNB2_PETMA_Zinc_finger_protein_366_OS=Petromyzon_marinus_OX=7757_PE=4_SV=1	8.20474512461694e-25	2.42255540982429e-23	-1.45703	4.29319	0.14166079950507	8.63362911273929	0.635222249092981	0.000263419218273453	0.0398721450145579	0.00829711862087065	0.0398721450145579
Cluster-8123.0	tr|S4RFK5|S4RFK5_PETMA_Lipoxygenase_domain-containing_protein_OS=Petromyzon_marinus_OX=7757_PE=3_SV=1	8.74975453364537e-25	2.58135703276036e-23	-1.63862	5.14805	0.159411852376885	6.24708040356929	0.821327644033359	0.00300078037341256	0.0293778406608614	0.0478234969830472	0.0478234969830472
Cluster-4041.21	UNANNOTATED	1.0533004289681e-24	3.10490519073606e-23	-0.613485	1.84686	0.0597865246395731	8.94437212865863	0.113129031733437	0.000123982224498597	0.00406801281793815	0.00702487483245796	0.00702487483245796
Cluster-9623.1	tr|S4R9T3|S4R9T3_PETMA_Uncharacterized_protein_OS=Petromyzon_marinus_OX=7757_PE=4_SV=1	1.07568022692671e-24	3.16827911555816e-23	1.08812	2.9687	0.106062878604027	9.74678412975627	0.354901962121808	7.06603666694605e-05	0.0224280080688756	0.00505481657271217	0.0224280080688756
Cluster-4041.13598	tr|S4RHD6|S4RHD6_PETMA_Hexosyltransferase_OS=Petromyzon_marinus_OX=7757_PE=3_SV=1	1.14305380565002e-24	3.36396432181601e-23	1.04666	2.84813	0.102080039604953	8.64281655113985	0.328198554929465	0.000194045401131332	0.0206466235703662	0.00825407698110165	0.0206466235703662
Cluster-4041.13361	tr|D2IRM0|D2IRM0_PETMA_Beta-crystallin_B1_(Fragment)_OS=Petromyzon_marinus_OX=7757_GN=CRYBB1_PE=2_SV=1	1.18567931462036e-24	3.4865564343166e-23	-1.04323	2.83837	0.10178029682366	8.2007604120024	0.332297219710658	0.000263530408680752	0.020454927234344	0.0107994912920195	0.020454927234344
Cluster-4041.8181	tr|S4RF74|S4RF74_PETMA_Death_inducer-obliterator_1_OS=Petromyzon_marinus_OX=7757_GN=DIDO1_PE=4_SV=1	1.29780253944746e-24	3.81314319658081e-23	0.888721	2.43202	0.0867800401646107	9.90635589701844	0.237264542153592	5.16777198143277e-05	0.0150098730221286	0.00482990432993863	0.0150098730221286
Cluster-4041.11233	tr|S4RIZ5|S4RIZ5_PETMA_Uncharacterized_protein_OS=Petromyzon_marinus_OX=7757_PE=3_SV=1	1.32063870386167e-24	3.87707181281448e-23	-1.28884	3.62858	0.125870806987887	6.80737944217018	0.488469746116941	0.00126095072429293	0.00981968179971457	0.030425969379271	0.030425969379271
Cluster-10680.0	tr|S4R4M8|S4R4M8_PETMA_Uncharacterized_protein_OS=Petromyzon_marinus_OX=7757_PE=4_SV=1	1.37084841493044e-24	4.02119262203452e-23	-0.588765	1.80176	0.057520318718279	9.9052187079084	0.104313343476396	4.8360518729907e-05	0.0065688136121749	0.004831348153718	0.0065688136121749
Cluster-13773.3	tr|S4RS06|S4RS06_PETMA_Uncharacterized_protein_OS=Petromyzon_marinus_OX=7757_PE=4_SV=1	1.38115886808501e-24	4.04813499371974e-23	-0.506627	1.65968	0.0494992145104039	9.90456213129672	0.0745926013148183	6.81616925637568e-05	0.00118387041870285	0.00483218278173021	0.00483218278173021
Cluster-4041.11817	tr|S4REX8|S4REX8_PETMA_FERM_domain-containing_protein_OS=Petromyzon_marinus_OX=7757_PE=4_SV=1	1.44874299206926e-24	4.24276418760479e-23	-0.867291	2.38045	0.0847756163277306	7.82249945832973	0.224935918721351	0.000404378621054959	0.00992890731570895	0.0139694316264382	0.0139694316264382
Cluster-6402.0	tr|S4RMM8|S4RMM8_PETMA_C2_domain-containing_protein_OS=Petromyzon_marinus_OX=7757_PE=4_SV=1	1.55298508964166e-24	4.5443452220328e-23	0.669421	1.95311	0.0654773901419193	8.61744029492169	0.133157768676253	0.000200721819092546	0.00523206767212991	0.00837385542050168	0.00837385542050168
Cluster-8507.2	tr|S4RDU1|S4RDU1_PETMA_Uncharacterized_protein_OS=Petromyzon_marinus_OX=7757_PE=4_SV=1	1.57375067554674e-24	4.601365491438e-23	-0.898593	2.45614	0.0879041859832626	9.38020128408757	0.241878676160479	0.000102104346586787	0.0153521874801733	0.00576052580701102	0.0153521874801733
Cluster-4041.9802	tr|S4R979|S4R979_PETMA_Zgc:66475_OS=Petromyzon_marinus_OX=7757_PE=4_SV=1	1.59245968571787e-24	4.65228494536732e-23	-0.495913	1.642	0.0485177931188552	10.0529499182094	0.0728257430349617	4.60447920117619e-05	0.00132744848921824	0.0046619077062363	0.0046619077062363
Cluster-15394.0	tr|S4RWR3|S4RWR3_PETMA_Inversin_OS=Petromyzon_marinus_OX=7757_PE=4_SV=1	1.69730435305088e-24	4.95455815330917e-23	-1.54198	4.67381	0.150950776632628	7.46623148407703	0.74117714599145	0.000924967774539565	0.0446473061574475	0.01816993988966	0.0446473061574475
Cluster-4041.10696	tr|S4RJV5|S4RJV5_PETMA_Tyrosine-protein_kinase_OS=Petromyzon_marinus_OX=7757_PE=3_SV=1	1.72236692619544e-24	5.02364004596647e-23	0.924639	2.52096	0.0905296626639553	7.64343842363378	0.253923239426962	0.000483969443852586	0.0118481226276214	0.0159072702002465	0.0159072702002465
Cluster-8507.1	tr|S4RDU1|S4RDU1_PETMA_Uncharacterized_protein_OS=Petromyzon_marinus_OX=7757_PE=4_SV=1	1.72777924272769e-24	5.03534237489593e-23	-1.07953	2.94331	0.105698203326219	7.59661766416568	0.38390754941934	0.00225589852485624	0.0200883218479252	0.0164699076997287	0.0200883218479252
Cluster-10091.0	tr|S4RYE4|S4RYE4_PETMA_Spastin_OS=Petromyzon_marinus_OX=7757_PE=3_SV=1	1.75386719923944e-24	5.10723288147756e-23	-0.933998	2.54466	0.0914616810663926	7.61902508553054	0.260894923689435	0.000532875485107099	0.00966840634740991	0.0161976027218739	0.0161976027218739
Cluster-8044.0	tr|S4RXE1|S4RXE1_PETMA_Protein_phosphatase_4,_regulatory_subunit_3B_OS=Petromyzon_marinus_OX=7757_PE=4_SV=1	1.77439980023648e-24	5.16284304335796e-23	0.731579	2.07836	0.0716477240874675	8.58797657213795	0.161542330083113	0.000181881119591921	0.0100849116142358	0.00851649503152853	0.0100849116142358
Cluster-4041.6750	tr|D0VYJ4|D0VYJ4_EPTBU_Collagen_type_2_alpha_1_A_(Fragment)_OS=Eptatretus_burgeri_OX=7764_GN=EbCol2A1A_PE=2_SV=1	1.80346985042055e-24	5.24318401218062e-23	2.50149	12.2006	0.245022716282576	7.55045674290856	1.896988948628	0.00120556755092253	0.118866695438061	0.0170488576433138	0.118866695438061
Cluster-4041.1502	tr|S4RUF2|S4RUF2_PETMA_Cholinergic_receptor,_nicotinic,_alpha_2a_(neuronal)_OS=Petromyzon_marinus_OX=7757_PE=3_SV=1	2.12416276568602e-24	6.17053841214589e-23	1.39355	4.02912	0.136712170427925	9.16001612551522	0.58223143740714	0.000125736894796282	0.0372546981914319	0.00633326364392091	0.0372546981914319
Cluster-7400.0	tr|S4RU63|S4RU63_PETMA_Tetraspanin_OS=Petromyzon_marinus_OX=7757_PE=3_SV=1	2.13756676615532e-24	6.20446437540304e-23	-1.62309	5.06873	0.159240607795374	6.59687230061926	0.807734196617977	0.00196723037266612	0.0487479119694142	0.0360323105981477	0.0487479119694142
Cluster-4041.12525	tr|S4RG79|S4RG79_PETMA_Enolase_2_OS=Petromyzon_marinus_OX=7757_PE=3_SV=1	2.16785056840935e-24	6.28729112836335e-23	0.579426	1.78501	0.056854862553074	10.0133489150195	0.100640035224545	4.05693798927574e-05	0.00642438141196511	0.00470380636696775	0.00642438141196511
Cluster-13368.0	tr|T1SAI2|T1SAI2_LETCA_Homeobox_protein_Hox-eta4_OS=Lethenteron_camtschaticum_OX=980415_GN=Hox-eta4_PE=4_SV=1	2.26562045816011e-24	6.56555266211217e-23	-1.16356	3.20133	0.114220136032951	7.15422652281783	0.406734859721659	0.000888003233600687	0.0252044757171709	0.0231326766612724	0.0252044757171709
Cluster-11176.0	tr|S4RB96|S4RB96_PETMA_ANKH_inorganic_pyrophosphate_transport_regulator_OS=Petromyzon_marinus_OX=7757_GN=ANKH_(1_of_many)_PE=4_SV=1	2.26828614449647e-24	6.56798507363339e-23	0.811102	2.25039	0.0796219169710316	7.99889253493542	0.191167496334612	0.000325500396179536	0.00415136457827638	0.0123537989281042	0.0123537989281042
Cluster-9984.0	tr|A0A088B6C9|A0A088B6C9_LAMPL_VLRA_(Fragment)_OS=Lampetra_planeri_OX=7750_PE=4_SV=1	2.34217298707413e-24	6.77647362302067e-23	1.17776	3.24708	0.115649830531539	7.02187270038264	0.418970838601882	0.00107845914875847	0.0171029637304778	0.0256713074551888	0.0256713074551888
Cluster-10290.0	tr|S4R4P9|S4R4P9_PETMA_Vacuolar_protein_sorting-associated_protein_35_OS=Petromyzon_marinus_OX=7757_PE=3_SV=1	2.37927164411028e-24	6.8782754129532e-23	-1.78896	5.98326	0.175693974226193	6.01250200982119	0.931964561786652	0.0040330958183359	0.0205280353318204	0.0577036493404526	0.0577036493404526
Cluster-14185.0	tr|S4RTM1|S4RTM1_PETMA_Si:ch211-212g7.6_OS=Petromyzon_marinus_OX=7757_PE=4_SV=1	2.68115406165794e-24	7.74476654774334e-23	1.96342	7.12365	0.1930476530988	5.90634396383915	1.16485115664197	0.0042164886730797	0.0703183040608295	0.0630094898773916	0.0703183040608295
Cluster-135.0	tr|S4RVK5|S4RVK5_PETMA_Uncharacterized_protein_OS=Petromyzon_marinus_OX=7757_PE=4_SV=1	2.74888523366218e-24	7.93404170611499e-23	2.31587	10.1338	0.227755927273672	6.56321193595938	1.61139014412997	0.00281684980961812	0.100928675006962	0.0370305607544599	0.100928675006962
Cluster-4041.13726	tr|S4RYQ1|S4RYQ1_PETMA_Mitogen-activated_protein_kinase_15_OS=Petromyzon_marinus_OX=7757_PE=4_SV=1	2.84842167389158e-24	8.21473846496894e-23	0.821546	2.27401	0.0808229799126819	7.96515438997224	0.205367443093754	0.00042182965807159	0.0111035842398414	0.01264287850586	0.01264287850586
Cluster-9628.0	tr|S4RGA4|S4RGA4_PETMA_DNA_primase_subunit_2_OS=Petromyzon_marinus_OX=7757_PE=4_SV=1	2.92978780580355e-24	8.44262490866291e-23	-1.21975	3.38634	0.120030380873536	7.03123729125969	0.484512860512911	0.000943185914203001	0.0278713987510891	0.0254824967330392	0.0278713987510891
Cluster-4041.247	tr|S4RVA1|S4RVA1_PETMA_ATP_Ca_trans_C_domain-containing_protein_OS=Petromyzon_marinus_OX=7757_PE=4_SV=1	3.10329472194349e-24	8.93545140794665e-23	-1.17902	3.25118	0.116086196623457	7.12529181617528	0.418621305783548	0.000969778623462911	0.0259822314695371	0.0236641134240495	0.0259822314695371
Cluster-8399.0	tr|S4R8F8|S4R8F8_PETMA_Unk_like_zinc_finger_OS=Petromyzon_marinus_OX=7757_GN=UNKL_(1_of_many)_PE=4_SV=1	3.22325454054248e-24	9.27343224332233e-23	0.782273	2.18644	0.0770507319870714	8.32462568943974	0.187160456822641	0.000222312751023889	0.0116513178484631	0.00997907771511932	0.0116513178484631
Cluster-652.0	tr|S4RHA4|S4RHA4_PETMA_Uncharacterized_protein_OS=Petromyzon_marinus_OX=7757_PE=4_SV=1	3.3133267673593e-24	9.52495367981956e-23	-2.26997	9.6791	0.223642079683699	5.43550074873498	1.51084009475785	0.00727785396183251	0.0416500664363023	0.0927537056486671	0.0927537056486671
Cluster-9060.0	tr|S4R7E1|S4R7E1_PETMA_EGF-like_domain-containing_protein_OS=Petromyzon_marinus_OX=7757_PE=4_SV=1	3.43477691046848e-24	9.86620463507811e-23	1.56872	4.80049	0.154606816894955	6.72913599453245	0.742212847091866	0.00135407351564783	0.0464524621451327	0.0323892521511522	0.0464524621451327
Cluster-4041.11856	tr|S4RZM3|S4RZM3_PETMA_Xylosyltransferase_II_OS=Petromyzon_marinus_OX=7757_PE=4_SV=1	3.82597901635815e-24	1.09811399333829e-22	-0.986203	2.68104	0.0972974628071632	7.98568169010986	0.29766889678566	0.00102250711711258	0.01791108542031	0.0124659265585862	0.01791108542031
Cluster-9110.0	tr|S4RW99|S4RW99_PETMA_Uncharacterized_protein_OS=Petromyzon_marinus_OX=7757_PE=4_SV=1	3.93393052774652e-24	1.12819731713994e-22	0.969474	2.63656	0.0956726613127401	8.60961175761706	0.281930181216866	0.000164352778883309	0.0181421634664412	0.00841137718388961	0.0181421634664412
Cluster-11176.1	tr|S4RB96|S4RB96_PETMA_ANKH_inorganic_pyrophosphate_transport_regulator_OS=Petromyzon_marinus_OX=7757_GN=ANKH_(1_of_many)_PE=4_SV=1	4.01372836337213e-24	1.15016504487611e-22	0.783583	2.1893	0.0773429580476732	9.93021164921671	0.18504580795779	4.2195263001497e-05	0.0119216710561268	0.00480012528387536	0.0119216710561268
Cluster-7239.0	tr|S4RWV2|S4RWV2_PETMA_NADPH--cytochrome_P450_reductase_OS=Petromyzon_marinus_OX=7757_GN=POR_PE=3_SV=1	4.05277513064805e-24	1.1604295543272e-22	-0.879189	2.40895	0.086787803806998	7.78860660977259	0.233733228554294	0.000477459303649553	0.0145867864756344	0.0143114097993004	0.0145867864756344
Cluster-4041.405	tr|S4RBR3|S4RBR3_PETMA_Med12-PQL_domain-containing_protein_OS=Petromyzon_marinus_OX=7757_PE=4_SV=1	4.24156762346312e-24	1.2135202580955e-22	-1.46545	4.32947	0.144722782344138	8.43243479410533	0.674615744379059	0.000267253559389126	0.0416221138994685	0.00933721600125374	0.0416221138994685
Cluster-4041.11276	tr|A5HI91|A5HI91_PETMA_Variable_lymphocyte_receptor_B_cassette_(Fragment)_OS=Petromyzon_marinus_OX=7757_PE=4_SV=1	4.30340917185229e-24	1.23023453137777e-22	-0.848475	2.33608	0.0838044287417942	7.89539940979741	0.215730929777891	0.00036790571665792	0.013678458836819	0.0132697831903357	0.013678458836819
Cluster-12199.0	tr|S4RG45|S4RG45_PETMA_Semaphorin_3F_OS=Petromyzon_marinus_OX=7757_GN=SEMA3F_PE=3_SV=1	4.61205093955195e-24	1.31652945205865e-22	-0.781757	2.18531	0.0772664393068219	8.45692232477482	0.183464274202137	0.000248918439351574	0.011691286846958	0.00920008383369782	0.011691286846958
Cluster-4041.10566	tr|S4R8H8|S4R8H8_PETMA_Acetyl-CoA_carboxylase_beta_OS=Petromyzon_marinus_OX=7757_PE=4_SV=1	4.61259380361454e-24	1.31652945205865e-22	1.18456	3.26926	0.117078544947053	6.98049051182024	0.435498321777498	0.00089145942596524	0.0244817958333383	0.0265233119478728	0.0265233119478728
Cluster-12098.0	tr|S4R608|S4R608_PETMA_DNA-damage_regulated_autophagy_modulator_2b_OS=Petromyzon_marinus_OX=7757_PE=4_SV=1	4.7375837797323e-24	1.35113184354094e-22	-1.01974	2.77247	0.100814086704744	8.51976642299654	0.318535929167627	0.000229667496622423	0.0200972926596009	0.00886197775120341	0.0200972926596009
Cluster-4041.11174	tr|S4RVE1|S4RVE1_PETMA_Nudix_hydrolase_7_OS=Petromyzon_marinus_OX=7757_GN=NUDT7_PE=4_SV=1	4.9118611596743e-24	1.39972474552589e-22	-0.892005	2.44002	0.0882167663428435	8.88803355976374	0.245545828920256	0.000144474183291534	0.0154199215446841	0.00722962363318099	0.0154199215446841
Cluster-4041.13444	tr|S4RQH1|S4RQH1_PETMA_Solute_carrier_family_22_member_31_OS=Petromyzon_marinus_OX=7757_PE=4_SV=1	4.96122224505393e-24	1.41267169912015e-22	0.818608	2.26734	0.0809658630762778	8.78026263587734	0.221677108888634	0.000148357180274051	0.0129625847870991	0.00765187988933786	0.0129625847870991
Cluster-6040.0	tr|S4RU19|S4RU19_PETMA_Protein_kinase_domain-containing_protein_OS=Petromyzon_marinus_OX=7757_PE=3_SV=1	5.32689577374785e-24	1.51559456258935e-22	-1.01187	2.75073	0.100149596414397	7.90836560403485	0.307359887195091	0.000407051861922495	0.0196528314620109	0.0131501880997537	0.0196528314620109
Cluster-17430.4	tr|S4RPM4|S4RPM4_PETMA_Mgat4_family_member_C_OS=Petromyzon_marinus_OX=7757_PE=4_SV=1	5.562612856317e-24	1.58140906048797e-22	-0.507583	1.66127	0.0502590856337931	9.78328962366569	0.0829571659309219	5.2642703415337e-05	0.00399635588141367	0.00499930867407455	0.00499930867407455
Cluster-4041.9596	tr|S4R6V5|S4R6V5_PETMA_Proliferation-associated_2G4,_b_OS=Petromyzon_marinus_OX=7757_PE=4_SV=1	6.16512099917694e-24	1.75131316345498e-22	0.687522	1.98878	0.0681441402770989	8.48628276492907	0.140457121204675	0.000247561845990683	0.00691626961969755	0.00903968586221918	0.00903968586221918
Cluster-9680.0	tr|A0A2P0WL88|A0A2P0WL88_LETCA_Sodium_channel_protein_OS=Lethenteron_camtschaticum_OX=980415_PE=2_SV=1	6.19451907747334e-24	1.75827537161147e-22	-1.86336	6.44536	0.184696591715275	5.89138625061962	1.03715283358548	0.0044147887946679	0.0425797034974375	0.0638108731878097	0.0638108731878097
Cluster-4041.5127	tr|S4RHU5|S4RHU5_PETMA_FSA_C_domain-containing_protein_OS=Petromyzon_marinus_OX=7757_PE=4_SV=1	6.25138945350226e-24	1.77301828798345e-22	-1.04261	2.8366	0.103352550673031	7.31020442329747	0.313823509890857	0.000880196927859744	0.00105104549288547	0.0204833025333833	0.0204833025333833
Cluster-4041.8222	UNANNOTATED	6.99286864007281e-24	1.98175362413663e-22	0.721315	2.05714	0.071581384095577	8.31452549205997	0.154731141294627	0.000205254529124438	0.00284643967889327	0.0100425345689526	0.0100425345689526
Cluster-4041.12864	tr|S4RLT0|S4RLT0_PETMA_Syndecan_domain-containing_protein_OS=Petromyzon_marinus_OX=7757_PE=4_SV=1	7.84908765878511e-24	2.22265149191251e-22	0.502388	1.65266	0.0499118921089107	10.6323122621562	0.0787249813456897	2.2949174129517e-05	0.00495944477365357	0.00431729608327422	0.00495944477365357
Cluster-4330.0	UNANNOTATED	9.03188562336038e-24	2.55557594549889e-22	2.26987	9.67813	0.225819990071737	5.96478998865399	1.54545388391335	0.00389485787664611	0.0980944779553531	0.0600098284347156	0.0980944779553531
Cluster-16121.0	tr|A5HI91|A5HI91_PETMA_Variable_lymphocyte_receptor_B_cassette_(Fragment)_OS=Petromyzon_marinus_OX=7757_PE=4_SV=1	1.00020418696173e-23	2.82785716790132e-22	-1.12254	3.07264	0.111788615695521	7.10852845102307	0.381483107317013	0.00101540636869802	0.0229082815012465	0.0239779828295436	0.0239779828295436
Cluster-4041.11241	tr|A0A286RNM1|A0A286RNM1_EPTBU_HOX4I_OS=Eptatretus_burgeri_OX=7764_GN=Hox4I_PE=3_SV=1	1.0643792182788e-23	3.00693400054679e-22	-0.662733	1.94009	0.066038932408264	8.6151662702463	0.129478993251672	0.000337554427345201	0.00522636246660503	0.00838472675990132	0.00838472675990132
Cluster-6452.0	tr|S4RC73|S4RC73_PETMA_Catenin_(cadherin-associated_protein),_alpha_1_OS=Petromyzon_marinus_OX=7757_PE=4_SV=1	1.09481056591002e-23	3.0904766390755e-22	0.492159	1.63584	0.0490554746032114	9.95670045299926	0.0760873960880551	4.46906930538566e-05	0.00148898128037041	0.00476818848403878	0.00476818848403878
Cluster-5683.0	tr|S4RUC6|S4RUC6_PETMA_Uncharacterized_protein_OS=Petromyzon_marinus_OX=7757_PE=4_SV=1	1.12788413577985e-23	3.18134095490595e-22	0.942346	2.56599	0.0939549308471718	7.54438228717789	0.258227984638128	0.000528179324257342	0.00569795131521352	0.0171268787367363	0.0171268787367363
Cluster-8631.0	tr|S4RJP2|S4RJP2_PETMA_Uncharacterized_protein_OS=Petromyzon_marinus_OX=7757_PE=4_SV=1	1.16939582340988e-23	3.29584498411361e-22	1.47223	4.35892	0.146837901146338	6.66251450746622	0.660880481411243	0.00129728608453687	0.0418254523415866	0.0341705970788617	0.0418254523415866
Cluster-4041.7265	tr|S4RQC1|S4RQC1_PETMA_Lysocardiolipin_acyltransferase_1_OS=Petromyzon_marinus_OX=7757_PE=4_SV=1	1.20610107702163e-23	3.39663375355748e-22	0.647515	1.91079	0.0646020279596767	8.65571541054791	0.121921522321639	0.000152582562117165	0.0024466224299049	0.00819426147088854	0.00819426147088854
Cluster-4041.6266	tr|S4RBC5|S4RBC5_PETMA_TNFAIP3_interacting_protein_1_OS=Petromyzon_marinus_OX=7757_PE=4_SV=1	1.27760924551686e-23	3.59520041443842e-22	0.465904	1.59345	0.0465092972142569	10.7192288022309	0.0663499136031057	2.00066229822396e-05	0.00165797628720842	0.00430622283174592	0.00430622283174592
Cluster-4041.7034	tr|S4R9I4|S4R9I4_PETMA_TSR2_ribosome_maturation_factor_OS=Petromyzon_marinus_OX=7757_PE=4_SV=1	1.31859333089713e-23	3.70762876927706e-22	0.517491	1.67781	0.0516750948066871	9.62875849663008	0.0787252542511383	8.89914569340337e-05	0.00297081962189574	0.00525163938962616	0.00525163938962616
Cluster-4041.8960	tr|S4RBA7|S4RBA7_PETMA_Uncharacterized_protein_OS=Petromyzon_marinus_OX=7757_PE=3_SV=1	1.3368575809646e-23	3.75604759251795e-22	-2.16898	8.74938	0.216617426106864	6.13714760413787	1.41729508279105	0.00337855568474652	0.090467662901579	0.052190197607201	0.090467662901579
Cluster-4041.12863	tr|A5HHU5|A5HHU5_PETMA_Variable_lymphocyte_receptor_B_cassette_(Fragment)_OS=Petromyzon_marinus_OX=7757_PE=4_SV=1	1.34959393577035e-23	3.78887171835356e-22	-1.17017	3.22253	0.116876243711037	8.12607957269592	0.4156191930281	0.000382262311029255	0.0269378503769742	0.011341191543839	0.0269378503769742
Cluster-6483.0	tr|S4RE79|S4RE79_PETMA_Uncharacterized_protein_OS=Petromyzon_marinus_OX=7757_PE=4_SV=1	1.51440462457608e-23	4.24824754396487e-22	0.804353	2.23525	0.0804302667548101	9.43412939599785	0.197796441849424	8.1969906040207e-05	0.0128560857144596	0.00563848868444167	0.0128560857144596
Cluster-4041.10407	tr|S4RET5|S4RET5_PETMA_Uncharacterized_protein_OS=Petromyzon_marinus_OX=7757_PE=4_SV=1	1.56285695667045e-23	4.38075017402489e-22	-0.918287	2.505	0.0918516362358006	7.60751546016661	0.25102311421697	0.000536676133230585	0.0115419644316258	0.0163367700251571	0.0163367700251571
Cluster-4041.10916	tr|S4RAE9|S4RAE9_PETMA_Uncharacterized_protein_OS=Petromyzon_marinus_OX=7757_PE=4_SV=1	1.57445229985408e-23	4.40981526944331e-22	-0.51414	1.6722	0.0514306189643287	9.63973388635427	0.078471043894018	5.80315054942599e-05	0.00401448596859125	0.00523218562861367	0.00523218562861367
Cluster-4041.8846	tr|A0A0S1VVQ2|A0A0S1VVQ2_LETCA_Protocadherin-i_OS=Lethenteron_camtschaticum_OX=980415_GN=Pcdh-i_PE=2_SV=1	1.72166608967916e-23	4.818387360555e-22	-0.976858	2.6561	0.0978039880488232	8.56811701636289	0.286351752126851	0.000183155685240501	0.0189480844712682	0.00861485071424864	0.0189480844712682
Cluster-4041.2288	tr|S4R4Y1|S4R4Y1_PETMA_Zgc:56585_OS=Petromyzon_marinus_OX=7757_PE=3_SV=1	1.75773706979405e-23	4.91551308250414e-22	2.18631	8.90232	0.218940872011989	6.01270189353018	1.43581081240998	0.00423669093496138	0.0916335199397788	0.0576942372056789	0.0916335199397788
Cluster-16485.0	tr|S4RPZ6|S4RPZ6_PETMA_MRE11_homolog_A,_double_strand_break_repair_nuclease_OS=Petromyzon_marinus_OX=7757_PE=4_SV=1	1.84269943134496e-23	5.14910642186936e-22	-1.22015	3.38769	0.122244912379382	6.88547084566627	0.44266529235902	0.00129319316727575	0.018592260445215	0.0285944440380096	0.0285944440380096
Cluster-4041.19	tr|S4RV14|S4RV14_PETMA_Palmitoyltransferase_OS=Petromyzon_marinus_OX=7757_PE=3_SV=1	1.87291841321185e-23	5.22948485204487e-22	-0.508675	1.66309	0.0509716694035551	9.69424259084718	0.0804778723957253	5.71190173648435e-05	0.00397125278254598	0.00513910314620578	0.00513910314620578
Cluster-18148.1	tr|S4RN27|S4RN27_PETMA_Integrator_complex_subunit_9_OS=Petromyzon_marinus_OX=7757_PE=4_SV=1	1.88038262890639e-23	5.24625294673084e-22	-0.79874	2.22274	0.0800407420559041	8.50556978047932	0.192032294962421	0.00021240800048026	0.0126006327772393	0.0089366549908089	0.0126006327772393
Cluster-12704.0	UNANNOTATED	1.89360495340586e-23	5.27904766971589e-22	0.559788	1.7503	0.0560995396072749	9.20830323887188	0.092236902697702	9.74576921323509e-05	0.00345978642619169	0.00619685899616405	0.00619685899616405
Cluster-4041.13179	tr|S4RTQ7|S4RTQ7_PETMA_COMM_domain_containing_8_OS=Petromyzon_marinus_OX=7757_PE=4_SV=1	2.01386831832544e-23	5.60997260510749e-22	-1.08363	2.95538	0.108663070952182	7.99198246986251	0.353394518914719	0.000402556187589453	0.0232127697899286	0.0124122784797435	0.0232127697899286
Cluster-16571.0	tr|S4S0Z3|S4S0Z3_PETMA_G_PROTEIN_RECEP_F1_2_domain-containing_protein_OS=Petromyzon_marinus_OX=7757_PE=4_SV=1	2.08115068803682e-23	5.79291193450993e-22	-1.16782	3.21499	0.117144468261944	8.12057048940607	0.435416544518599	0.000315624698222677	0.0271300281905245	0.011382643529464	0.0271300281905245
Cluster-4041.250	tr|S4RDS1|S4RDS1_PETMA_Protein_kinase_domain-containing_protein_OS=Petromyzon_marinus_OX=7757_PE=4_SV=1	2.19678507846291e-23	6.11005272828782e-22	-1.00567	2.73373	0.100932910245406	7.36011139215617	0.292216323693591	0.000666489480441296	0.00352504147406023	0.0197084152607729	0.0197084152607729
Cluster-15030.0	tr|S4REP1|S4REP1_PETMA_Codanin-1_C_domain-containing_protein_OS=Petromyzon_marinus_OX=7757_PE=4_SV=1	2.32871953980798e-23	6.47200469939061e-22	1.90022	6.68735	0.190824614159546	6.71156883825955	1.10629641197499	0.00136893101050145	0.0714591357277779	0.0328488302618534	0.0714591357277779
Cluster-4041.10091	tr|S4R515|S4R515_PETMA_Kv_channel_interacting_protein_2_OS=Petromyzon_marinus_OX=7757_PE=4_SV=1	2.34723500959288e-23	6.51842568725782e-22	-1.15304	3.16781	0.115800379818424	9.6951625935487	0.400205571138891	7.30087764349357e-05	0.0267464471557474	0.00513758189373743	0.0267464471557474
Cluster-17333.0	UNANNOTATED	2.45836112482181e-23	6.82176243302213e-22	-1.53601	4.646	0.154333291815927	6.3101237008168	0.717511242871132	0.00215340115726352	0.033256553176072	0.0454841287682163	0.0454841287682163
Cluster-4041.2164	tr|S4RY89|S4RY89_PETMA_Si:dkey-283b15.2_OS=Petromyzon_marinus_OX=7757_PE=4_SV=1	2.47931753180541e-23	6.87461036209083e-22	-1.1082	3.0289	0.111357956921105	10.8154862728118	0.37027279616402	3.79511320485829e-05	0.0247632380072366	0.00430588343895965	0.0247632380072366
Cluster-4041.12120	UNANNOTATED	2.73432240586509e-23	7.57584257951667e-22	-0.728661	2.0723	0.0732915898270355	9.90007271134557	0.162031540939426	4.8038990297049e-05	0.0106952752884518	0.00483790948967653	0.0106952752884518
Cluster-15971.0	tr|S4REK5|S4REK5_PETMA_SH2_domain-containing_protein_OS=Petromyzon_marinus_OX=7757_PE=4_SV=1	2.79952693175e-23	7.7505301806409e-22	0.593258	1.80987	0.0596862724435826	8.95007067253835	0.123852715374963	0.000120152349134156	0.0032671498243112	0.00700474988728499	0.00700474988728499
Cluster-4041.9346	tr|S4RP91|S4RP91_PETMA_Uncharacterized_protein_OS=Petromyzon_marinus_OX=7757_PE=4_SV=1	3.11417416221629e-23	8.61500349198341e-22	-1.09007	2.97447	0.109786214302796	8.14010899950756	0.384174956578411	0.000519341425249702	0.0235866842766292	0.011236572773944	0.0235866842766292
Cluster-4041.13733	tr|S4RID1|S4RID1_PETMA_Translocase_of_inner_mitochondrial_membrane_10_homolog_(yeast)_OS=Petromyzon_marinus_OX=7757_PE=4_SV=1	3.33121447299414e-23	9.20833713238188e-22	0.767762	2.15494	0.0773777401559514	8.08241543341345	0.176205851429578	0.000299062759270699	0.0106041034433394	0.0116755665840132	0.0116755665840132
Cluster-4041.9051	tr|S4RCC2|S4RCC2_PETMA_Chromo_domain-containing_protein_OS=Petromyzon_marinus_OX=7757_PE=4_SV=1	3.58483241656294e-23	9.9017917201884e-22	1.58119	4.86073	0.159475361989155	6.80440323580562	0.750675731380246	0.00126844450131858	0.0495963376618257	0.0304982315711225	0.0495963376618257
Cluster-2954.1	tr|S4RJL9|S4RJL9_PETMA_Histone_deacetylase_OS=Petromyzon_marinus_OX=7757_PE=3_SV=1	3.80059209132452e-23	1.04896925080816e-21	-1.71577	5.56098	0.173151401775006	7.51688223440743	0.88426058177402	0.000781338576681214	0.0591814772966182	0.0174855364835102	0.0591814772966182
Cluster-10782.2	tr|S4RGU6|S4RGU6_PETMA_B30.2/SPRY_domain-containing_protein_OS=Petromyzon_marinus_OX=7757_PE=4_SV=1	3.84552630078529e-23	1.06055722664986e-21	1.71517	5.55762	0.17311089024631	6.02765649690404	0.882240739522574	0.0029390747066026	0.0468733280784182	0.0569956859371375	0.0569956859371375
Cluster-5639.0	tr|S4R8U0|S4R8U0_PETMA_CUB_and_Sushi_multiple_domains_1_OS=Petromyzon_marinus_OX=7757_GN=CSMD1_(1_of_many)_PE=4_SV=1	4.13698972069752e-23	1.1400656040264e-21	0.760098	2.13849	0.0767727827423229	8.10365544242833	0.171199378723072	0.000276883616643775	0.00740687174977058	0.0115112367233561	0.0115112367233561
Cluster-4041.825	tr|S4RQM0|S4RQM0_PETMA_TPR_REGION_domain-containing_protein_OS=Petromyzon_marinus_OX=7757_PE=4_SV=1	4.20236752163551e-23	1.15719558331224e-21	-0.661475	1.93765	0.0668220957555409	9.85116997491121	0.134167173321801	4.66447851667183e-05	0.00888374017715864	0.00490255359892131	0.00888374017715864
Cluster-4041.8661	tr|S4R6G2|S4R6G2_PETMA_Uncharacterized_protein_OS=Petromyzon_marinus_OX=7757_PE=3_SV=1	4.25656301329844e-23	1.17122246095832e-21	1.21698	3.37696	0.122954482471676	7.21787882746951	0.451120607574132	0.00137200750407247	0.028863602015683	0.0220085114517131	0.028863602015683
Cluster-14660.1	tr|S4RU65|S4RU65_PETMA_PHD-type_domain-containing_protein_OS=Petromyzon_marinus_OX=7757_PE=4_SV=1	4.34148042490227e-23	1.19367477462355e-21	1.40473	4.07443	0.141952349017677	7.07951810767452	0.592821513146212	0.00139016947172259	0.0389107693115501	0.0245316290700202	0.0389107693115501
Cluster-4041.3556	tr|S4RAX6|S4RAX6_PETMA_Minichromosome_maintenance_complex_component_5_OS=Petromyzon_marinus_OX=7757_PE=3_SV=1	4.34648639966758e-23	1.19413820008591e-21	0.843996	2.32564	0.0852893470742367	11.0649168370733	0.213922293607754	2.16326924304272e-05	0.0145269127562688	0.00436359599971301	0.0145269127562688
Cluster-15300.0	tr|S4RVW8|S4RVW8_PETMA_Small_nuclear_ribonucleoprotein_70_(U1)_OS=Petromyzon_marinus_OX=7757_PE=4_SV=1	4.73462993967132e-23	1.29978241618626e-21	-0.46826	1.59721	0.0473606554663389	10.8129345028453	0.0733020191125586	2.191253525975e-05	0.00446415083714276	0.00430573083879414	0.00446415083714276
Cluster-4041.2604	tr|S4RXV6|S4RXV6_PETMA_PH_domain-containing_protein_OS=Petromyzon_marinus_OX=7757_PE=4_SV=1	4.91524421634419e-23	1.34833659612804e-21	-0.474561	1.60731	0.0480161482212425	10.1585520308328	0.0663507928304137	4.87906855750461e-05	0.00273812135132928	0.00456231029443362	0.00456231029443362
Cluster-17057.0	tr|S4RTE5|S4RTE5_PETMA_Phosphoinositide_phospholipase_C_OS=Petromyzon_marinus_OX=7757_GN=PLCB1_PE=4_SV=1	5.29107417848223e-23	1.45032698689601e-21	1.17274	3.23082	0.118746168301125	9.11365167212993	0.413316461616094	0.000109049251637395	0.028092255720761	0.00647032677799416	0.028092255720761
Cluster-4041.10290	tr|S4RQH1|S4RQH1_PETMA_Solute_carrier_family_22_member_31_OS=Petromyzon_marinus_OX=7757_PE=4_SV=1	5.78893820422307e-23	1.58558708787871e-21	-0.666986	1.94836	0.0675978854843294	8.50479832118597	0.128738917139735	0.000198207174870784	0.00203660238961853	0.00894074106903424	0.00894074106903424
Cluster-4041.13159	tr|S4RVM0|S4RVM0_PETMA_ST6_N-acetylgalactosaminide_alpha-2,6-sialyltransferase_2_OS=Petromyzon_marinus_OX=7757_GN=ST6GALNAC2_(1_of_many)_PE=3_SV=1	6.06177597004842e-23	1.65905364696234e-21	-0.879967	2.41082	0.0892249344166518	7.67679597655854	0.238609910117298	0.000401110150563602	0.0136569904134408	0.015521067692748	0.015521067692748
Cluster-4041.172	UNANNOTATED	7.16284891464963e-23	1.95891661990528e-21	-1.76385	5.83485	0.179151485631734	5.94752699051058	0.905526129398498	0.00331563964084908	0.0199550488992035	0.0608748699672656	0.0608748699672656
Cluster-11093.6	tr|S4R727|S4R727_PETMA_Uncharacterized_protein_OS=Petromyzon_marinus_OX=7757_PE=3_SV=1	7.31768566200185e-23	1.9997411053387e-21	0.462432	1.58793	0.0469787319747972	10.4184956647643	0.0634768748104716	2.55146902844545e-05	0.00317898447875492	0.00438848782563522	0.00438848782563522
Cluster-4041.6616	tr|S4R5D6|S4R5D6_PETMA_Eyes_absent_homolog_OS=Petromyzon_marinus_OX=7757_PE=3_SV=1	7.48005248021905e-23	2.04255981280272e-21	0.773129	2.16653	0.0785602726759482	8.04322303611718	0.181759124989846	0.000356090833951858	0.0107435171023443	0.0119873420518868	0.0119873420518868
Cluster-5679.1	tr|S4RXX0|S4RXX0_PETMA_Uncharacterized_protein_OS=Petromyzon_marinus_OX=7757_PE=4_SV=1	7.61473111656091e-23	2.07775853675933e-21	-0.477391	1.61186	0.0485181620413332	10.0495348130177	0.0719550829296301	4.26024819595987e-05	0.0019917278685061	0.00466542161377852	0.00466542161377852
Cluster-4041.9091	tr|S4RK02|S4RK02_PETMA_Uncharacterized_protein_OS=Petromyzon_marinus_OX=7757_PE=4_SV=1	7.78707345316281e-23	2.12317302953824e-21	-0.460898	1.5855	0.0468527382196008	10.4771666533623	0.0617888264687189	2.76970840287484e-05	0.00150157205546873	0.00436266107332014	0.00436266107332014
Cluster-4041.12087	tr|S4RQK9|S4RQK9_PETMA_Membrane_metallo-endopeptidase-like_1_OS=Petromyzon_marinus_OX=7757_PE=4_SV=1	7.9688616956491e-23	2.17109222091385e-21	-0.593101	1.80959	0.0603060502269123	11.6115399194179	0.106401813327999	9.76169508367243e-06	0.00726387769285806	0.00480422606904121	0.00726387769285806
[truncated: 10,480 more rows]
